# Supplementary material for: Molecular Parallelism Underlies Convergent Highland Adaptation of Maize Landraces
Source: Mol Biol Evol. 2021 Apr 27;38(9):3567–80. doi: 10.1093/molbev/msab119 (PMC8382895; doi:10.1093/molbev/msab119)
Supplement: msab119_Supplementary_Data [file msab119_supplementary_data.zip]

Archive with 31 entries (31 files):
- cpl-natbib.sty
- Figure2new.pdf
- Figure3new.pdf
- Figure4.pdf
- map.jpeg
- MBE.cls
- polygenic.pdf
- referenceAbbrev.bib
- sampling.pdf
- sFig1.pdf
- sFig10.pdf
- sFig11PBEcalcFlowChart.pdf
- sFig12coAntiDirFlowchart.pdf
- sFig13sharedstructure.pdf
- sFig2SNPintersection.pdf
- sFig3SNPintersection1.pdf
- sFig3SNPintersection2.pdf
- sFig4coAnti2dsfs.pdf
- sFig5FstModel.pdf
- sFig6fdMmodel.pdf
- sFig7GeneIntersection5.pdf
- sFig8GeneIntersection1.pdf
- sFig8GeneIntersectionThinned.pdf
- sFig9CoAntiSummary.pdf
- TableS1_sampleInfo.xlsx
- TableS2_PBEoutlierSNPoverlapSummary.xlsx
- TableS3_outlierSNPs.xlsx
- TableS4_outlierGenes.xlsx
- Tables5_CommonOutlierGeneTargetedSameDifferentSNPs.xlsx
- TableS6_floweringTime.xlsx
- TableS7_enrichmentCandidatePathway_new.xlsx
