# Supplementary material for: Molecular Parallelism Underlies Convergent Highland Adaptation of Maize Landraces
Source: Mol Biol Evol. 2021 Apr 27;38(9):3567–80. doi: 10.1093/molbev/msab119 (PMC8382895; doi:10.1093/molbev/msab119)
Supplement: msab119_Supplementary_Data [file msab119_supplementary_data.zip › referenceAbbrev.bib]

@article{calfee2021selective,
  title={Selective sorting of ancestral introgression in maize and teosinte along an elevational cline},
  author={Calfee, Erin and Gates, Daniel and Lorant, Anne and Perkins, M Taylor and Coop, Graham and Ross-Ibarra, Jeffrey},
  journal={bioRxiv},
  year={2021},
  publisher={Cold Spring Harbor Laboratory}
}


@article{macpherson2017probability,
  title={The probability of parallel genetic evolution from standing genetic variation},
  author={MacPherson, A and Nuismer, SL},
  journal={Journal of Evolutionary Biology},
  volume={30},
  number={2},
  pages={326--337},
  year={2017},
  publisher={Wiley Online Library}
}

@misc{ross-ibarra_piperno_2020, title={Maize Moving}, url={https://figshare.com/articles/figure/Maize_Moving/12781307/1}, DOI={10.6084/m9.figshare.12781307.v1}, abstractNote={Map showing hypothesized movement of maize across the Americas based on present evidence and highlighting earliest archaeological sites in different regions. Arrows show archaeological and palaeoecological sites representing possible source and destination populations, but are not meant to imply specific dispersal routes, geographic locales, or chronologies. For example, although migration from the Mexican highlands appears to have played a role in maize adaptation to the Andes, the arrow should not be taken to suggest the maize specifically came from Oaxaca or that dispersal may have occurred via nautical routes and by 6500 BP.
}, publisher={figshare}, author={Ross-Ibarra, Jeffrey and Piperno, Dolores}, year={2020}, month={Aug} }

@article{josephs2018,
author = {Josephs, Emily B.},
title = {Determining the evolutionary forces shaping {G} X {E}},
journal = {New Phytol.},
volume = {219},
number = {1},
pages = {31-36},
keywords = {G × E, genome-wide association studies (GWAS), local adaptation, plasticity, Qst–Fst},
doi = {10.1111/nph.15103},
url = {https://nph.onlinelibrary.wiley.com/doi/abs/10.1111/nph.15103},
eprint = {https://nph.onlinelibrary.wiley.com/doi/pdf/10.1111/nph.15103},
abstract = {nts Summary 31 I. Introduction 31 II. The maintenance of genetic variation for plasticity 32 III. Why is there environmental variation for genetic effects? 33 IV. Conclusions 35 Acknowledgements 35 References 35 Summary Phenotypic plasticity is common in nature, yet we lack a comprehensive understanding of the evolutionary forces that shape genetic variation for plasticity. This endeavor is especially important because variation for plasticity will result in genotype-by-environment interactions (G × E), a crucial component of variation in quantitative traits. Here, I review our understanding of the evolutionary forces shaping G × E, focusing specifically on: what evolutionary forces maintain variation for plasticity; and what forces maintain different genetic architectures across environments. My specific goal is to show that genomic data can be leveraged to explain the maintenance of G × E by contrasting patterns of genetic variation for plasticity with neutral expectations.},
year = {2018}
}


@article{piperno2007,
  title={Late Pleistocene and Holocene environmental history of the Iguala Valley, central Balsas watershed of Mexico},
  author={Piperno, Dolores R and Moreno, J Enrique and Iriarte, Jos{\'e} and Holst, Irene and Lachniet, Matthew and Jones, John G and Ranere, Anthony J and Castanzo, Ronald},
  journal={PNAS},
  volume={104},
  number={29},
  pages={11874--11881},
  year={2007},
  publisher={National Acad Sciences}
}


@article{Orr2005,
author = {Orr, H. Allen},
title = {The probability of parallel adaptation},
journal = {Evolution},
volume = {59},
number = {1},
pages = {216-220},
keywords = {Adaptation, adaptive evolution, experimental evolution, microbial evolution, population genetics.},
doi = {10.1111/j.0014-3820.2005.tb00907.x},
url = {https://onlinelibrary.wiley.com/doi/abs/10.1111/j.0014-3820.2005.tb00907.x},
eprint = {https://onlinelibrary.wiley.com/doi/pdf/10.1111/j.0014-3820.2005.tb00907.x},
abstract = {Abstract How often will natural selection drive parallel evolution at the DNA sequence level? More precisely, what is the probability that selection will cause two populations that live in identical environments to substitute the same beneficial mutation? Here I show that, under fairly general conditions, the answer is simple: if a wild-type sequence can mutate to n different beneficial mutations, replicate populations will on average fix the same mutation with probability P= 2/(n + 1). This probability, which is derived using extreme value theory, is independent of most biological details, including the length of the gene in question and the precise distribution of fitness effects among alleles. I conclude that the probability of parallel evolution under natural selection is nearly twice as large as that under neutrality.},
year = {2005}
}


@article{Lomax2012,
title = {A novel palaeoaltimetry proxy based on spore and pollen wall chemistry},
journal = {Earth Planet. Sci. Lett.},
volume = {353-354},
pages = {22 - 28},
year = {2012},
author = {Barry H. Lomax and Wesley T. Fraser and Guy Harrington and Stephen Blackmore and Mark A. Sephton and Nigel B.W. Harris}
}

@article{josephs2019detecting,
  title={Detecting adaptive differentiation in structured populations with genomic data and common gardens},
  author={Josephs, Emily B and Berg, Jeremy J and Ross-Ibarra, Jeffrey and Coop, Graham},
  journal={Genetics},
  volume={211},
  number={3},
  pages={989--1004},
  year={2019},
  publisher={Genetics Soc America}
}

@article{Korner2007,
title = {The use of 'altitude' in ecological research},
journal = {Trends Ecol. Evol.},
volume = {22},
number = {11},
pages = {569 - 574},
year = {2007},
author = {Christian Korner}
}

@article{mcmullen2009geneticMap,
  title={Genetic properties of the maize nested association mapping population},
  author={McMullen, Michael D and Kresovich, Stephen and Villeda, Hector Sanchez and Bradbury, Peter and Li, Huihui and Sun, Qi and Flint-Garcia, Sherry and Thornsberry, Jeffry and Acharya, Charlotte and Bottoms, Christopher and others},
  journal={Science},
  volume={325},
  number={5941},
  pages={737--740},
  year={2009},
  publisher={American Association for the Advancement of Science}
}

@article{chen2010XPCLR,
  title={Population differentiation as a test for selective sweeps},
  author={Chen, Hua and Patterson, Nick and Reich, David},
  journal={Genome Res.},
  volume={20},
  number={3},
  pages={393--402},
  year={2010},
  publisher={Cold Spring Harbor Lab}
}

@article{bradbury2007tassel,
  title={TASSEL: software for association mapping of complex traits in diverse samples},
  author={Bradbury, Peter J and Zhang, Zhiwu and Kroon, Dallas E and Casstevens, Terry M and Ramdoss, Yogesh and Buckler, Edward S},
  journal={Bioinformatics},
  volume={23},
  number={19},
  pages={2633--2635},
  year={2007},
  publisher={Oxford Univ Press}
}

@article{ogut2015joint,
  title={Joint-multiple family linkage analysis predicts within-family variation better than single-family analysis of the maize nested association mapping population},
  author={Ogut, Funda and Bian, Yang and Bradbury, Peter J and Holland, James B},
  journal={Heredity},
  volume={114},
  number={6},
  pages={552},
  year={2015},
  publisher={Nature Publishing Group}
}


@article{pool2017,
    author = {Pool, John E. and Braun, Dylan T. and Lack, Justin B.},
    title = "{Parallel Evolution of Cold Tolerance within Drosophila melanogaster}",
    journal = {Mol. Biol. Evol.},
    volume = {34},
    number = {2},
    pages = {349-360},
    year = {2017},
    month = {10},
    abstract = "{Drosophila melanogaster originated in tropical Africa before expanding into strikingly different temperate climates in Eurasia and beyond. Here, we find elevated cold tolerance in three distinct geographic regions: beyond the well-studied non-African case, we show that populations from the highlands of Ethiopia and South Africa have significantly increased cold tolerance as well. We observe greater cold tolerance in outbred versus inbred flies, but only in populations with higher inversion frequencies. Each cold-adapted population shows lower inversion frequencies than a closely-related warm-adapted population, suggesting that inversion frequencies may decrease with altitude in addition to latitude. Using the FST-based “Population Branch Excess” statistic (PBE), we found only limited evidence for parallel genetic differentiation at the scale of ∼4 kb windows, specifically between Ethiopian and South African cold-adapted populations. And yet, when we looked for single nucleotide polymorphisms (SNPs) with codirectional frequency change in two or three cold-adapted populations, strong genomic enrichments were observed from all comparisons. These findings could reflect an important role for selection on standing genetic variation leading to “soft sweeps”. One SNP showed sufficient codirectional frequency change in all cold-adapted populations to achieve experiment-wide significance: an intronic variant in the synaptic gene Prosap. Another codirectional outlier SNP, at senseless-2, had a strong association with our cold trait measurements, but in the opposite direction as predicted. More generally, proteins involved in neurotransmission were enriched as potential targets of parallel adaptation. The ability to study cold tolerance evolution in a parallel framework will enhance this classic study system for climate adaptation.}",
    issn = {0737-4038},
    doi = {10.1093/molbev/msw232},
    url = {https://doi.org/10.1093/molbev/msw232},
    eprint = {https://academic.oup.com/mbe/article-pdf/34/2/349/18157466/msw232.pdf},
}


@article{Nakamura2014,
author = {Nakamura, Yuki and Andr{\'e}s, Fernando and Kanehara, Kazue and Liu, Yu-chi and D{\"o}rmann, Peter and Coupland, George},
title = {{Arabidopsis florigen FT binds to diurnally oscillating phospholipids that accelerate flowering.}},
journal = {Nat. Commun.},
year = {2014},
volume = {5},
pages = {3553},
month = apr
}


@article{yassin2016,
  title={Recurrent specialization on a toxic fruit in an island Drosophila population},
  author={Yassin, Amir and Debat, Vincent and Bastide, H{\'e}lo{\"\i}se and Gidaszewski, Nelly and David, Jean R and Pool, John E},
  journal={PNAS},
  volume={113},
  number={17},
  pages={4771--4776},
  year={2016},
  publisher={National Acad Sciences}
}

@article{danecek2011,
  title={The variant call format and VCFtools},
  author={Danecek, Petr and Auton, Adam and Abecasis, Goncalo and Albers, Cornelis A and Banks, Eric and DePristo, Mark A and Handsaker, Robert E and Lunter, Gerton and Marth, Gabor T and Sherry, Stephen T and others},
  journal={Bioinformatics},
  volume={27},
  number={15},
  pages={2156--2158},
  year={2011},
  publisher={Oxford Univ Press}
}

@Manual{vegan2016,
    title = {vegan: Community Ecology Package},
    author = {Jari Oksanen and F. Guillaume Blanchet and Michael Friendly and Roeland Kindt and Pierre Legendre and Dan McGlinn and Peter R. Minchin and R. B. O'Hara and Gavin L. Simpson and Peter Solymos and M. Henry H. Stevens and Eduard Szoecs and Helene Wagner},
    year = {2016},
    note = {R package version 2.4-0},
    url = {https://CRAN.R-project.org/package=vegan},
  }

@article{mclaren2016ensembl,
  title={The ensembl variant effect predictor},
  author={McLaren, William and Gil, Laurent and Hunt, Sarah E and Riat, Harpreet Singh and Ritchie, Graham RS and Thormann, Anja and Flicek, Paul and Cunningham, Fiona},
  journal={Genome Biol.},
  volume={17},
  number={1},
  pages={122},
  year={2016},
  publisher={BioMed Central}
}

@article{buckler2009,
  title={The genetic architecture of maize flowering time},
  author={Buckler, Edward S and Holland, James B and Bradbury, Peter J and Acharya, Charlotte B and Brown, Patrick J and Browne, Chris and Ersoz, Elhan and Flint-Garcia, Sherry and Garcia, Arturo and Glaubitz, Jeffrey C and others},
  journal={Science},
  volume={325},
  number={5941},
  pages={714--718},
  year={2009},
  publisher={American Association for the Advancement of Science}
}

@article{navarro2017,
  title={A study of allelic diversity underlying flowering-time adaptation in maize landraces},
  author={Navarro, J Alberto Romero and Willcox, Martha and Burgue{\~n}o, Juan and Romay, Cinta and Swarts, Kelly and Trachsel, Samuel and Preciado, Ernesto and Terron, Arturo and Delgado, Humberto Vallejo and Vidal, Victor and others},
  journal={Nat. Genet.},
  volume={49},
  number={3},
  pages={476--480},
  year={2017},
  publisher={Nature Research}
}

@article{hufford2013,
  title={The genomic signature of crop-wild introgression in maize},
  author={Hufford, Matthew B and Lubinksy, Pesach and Pyh{\"a}j{\"a}rvi, Tanja and Devengenzo, Michael T and Ellstrand, Norman C and Ross-Ibarra, Jeffrey},
  journal={PLoS Genet.},
  volume={9},
  number={5},
  pages={e1003477},
  year={2013},
  publisher={Public Library of Science}
}


@article{lauter2004,
  title={The inheritance and evolution of leaf pigmentation and pubescence in teosinte},
  author={Lauter, Nick and Gustus, Charles and Westerbergh, Anna and Doebley, John},
  journal={Genetics},
  volume={167},
  number={4},
  pages={1949--1959},
  year={2004},
  publisher={Genetics Soc America}
}

@article{berg2014population,
  title={A population genetic signal of polygenic adaptation},
  author={Berg, Jeremy J and Coop, Graham},
  journal={PLoS Genet.},
  volume={10},
  number={8},
  pages={e1004412},
  year={2014},
  publisher={Public Library of Science}
}


@article{moose2004,
  title={The maize macrohairless1 locus specifically promotes leaf blade macrohair initiation and responds to factors regulating leaf identity},
  author={Moose, Stephen P and Lauter, Nick and Carlson, Shawn R},
  journal={Genetics},
  volume={166},
  number={3},
  pages={1451--1461},
  year={2004},
  publisher={Genetics Soc America}
}

@article{zhao2017,
  title={Genomics of parallel adaptation at two timescales in Drosophila},
  author={Zhao, Li and Begun, David J},
  journal={PLoS Genet.},
  volume={13},
  number={10},
  pages={e1007016},
  year={2017},
  publisher={Public Library of Science}
}


@article{sackman2017mutation,
  title={Mutation-Driven Parallel Evolution during Viral Adaptation},
  author={Sackman, Andrew M and McGee, Lindsey W and Morrison, Anneliese J and Pierce, Jessica and Anisman, Jeremy and Hamilton, Hunter and Sanderbeck, Stephanie and Newman, Cayla and Rokyta, Darin R},
  journal={Mol. Biol. Evol.},
  volume={34},
  number={12},
  pages={3243--3253},
  year={2017},
  publisher={Oxford University Press}
}

@article{doi:10.1093/molbev/msx180,
author = {Stoltzfus, Arlin and McCandlish, David M.},
title = {Mutational Biases Influence Parallel Adaptation},
journal = {Mol. Biol. Evol.},
volume = {34},
number = {9},
pages = {2163-2172},
year = {2017},
doi = {10.1093/molbev/msx180},
URL = { + http://dx.doi.org/10.1093/molbev/msx180},
eprint = {/oup/backfile/nt_public/journal/mbe/34/9/10.1093_molbev_msx180/3/msx180.pdf}
}

@article{pyhajarvi2013,
  title={Complex patterns of local adaptation in teosinte},
  author={Pyh{\"a}j{\"a}rvi, Tanja and Hufford, Matthew B and Mezmouk, Sofiane and Ross-Ibarra, Jeffrey},
  journal={Genome Biol.. Evol.},
  volume={5},
  number={9},
  pages={1594--1609},
  year={2013},
  publisher={Oxford University Press}
}

@article{fustier2017,
  title={Signatures of local adaptation in lowland and highland teosintes from whole-genome sequencing of pooled samples},
  author={Fustier, M-A and Brandenburg, J-T and Boitard, Simon and Lapeyronnie, Jason and Eguiarte, LE and Vigouroux, Yves and Manicacci, D and Tenaillon, MI},
  journal={Mol. Ecol.},
  volume={26},
  number={10},
  pages={2738--2756},
  year={2017},
  publisher={Wiley Online Library}
}

@article{xia1999,
  title={Quantitative trait loci mapping of resistance to sugarcane mosaic virus in maize},
  author={Xia, Xianchun and Melchinger, Albrecht E and Kuntze, Lissy and L{\"u}bberstedt, Thomas},
  journal={Phytopathology},
  volume={89},
  number={8},
  pages={660--667},
  year={1999},
  publisher={Am Phytopath Society}
}

@article{quint2002,
  title={Development of RGA-CAPS markers and genetic mapping of candidate genes for sugarcane mosaic virus resistance in maize},
  author={Quint, M and Mihaljevic, R and Dussle, C and Xu, M and Melchinger, A and L{\"u}bberstedt, T},
  journal={Theor. Appl. Genet.},
  volume={105},
  number={2},
  pages={355--363},
  year={2002},
  publisher={Springer}
}


@article{malosetti2008,
  title={A multi-trait multi-environment QTL mixed model with an application to drought and nitrogen stress trials in maize (Zea mays L.)},
  author={Malosetti, Marcos and Ribaut, Jean Marcel and Vargas, Mateo and Crossa, Jos{\'e} and Van Eeuwijk, Fred A},
  journal={Euphytica},
  volume={161},
  number={1-2},
  pages={241--257},
  year={2008},
  publisher={Springer}
}

@article{agrama1996,
  title={Mapping QTLs in breeding for drought tolerance in maize (Zea mays L.)},
  author={Agrama, Hesham AS and Moussa, Mounir E},
  journal={Euphytica},
  volume={91},
  number={1},
  pages={89--97},
  year={1996},
  publisher={Springer}
}

@article{natarajan2016,
  title={Predictable convergence in hemoglobin function has unpredictable molecular underpinnings},
  author={Natarajan, Chandrasekhar and Hoffmann, Federico G and Weber, Roy E and Fago, Angela and Witt, Christopher C and Storz, Jay F},
  journal={Science},
  volume={354},
  number={6310},
  pages={336--339},
  year={2016},
  publisher={American Association for the Advancement of Science}
}

@article{fukao2004,
  title={Plant responses to hypoxia--is survival a balancing act?},
  author={Fukao, Takeshi and Bailey-Serres, Julia},
  journal={Trends Plant Sci.},
  volume={9},
  number={9},
  pages={449--456},
  year={2004},
  publisher={Elsevier}
}

@article{xie2015,
  title={Arabidopsis acyl-CoA-binding protein ACBP3 participates in plant response to hypoxia by modulating very-long-chain fatty acid metabolism},
  author={Xie, Li-Juan and Yu, Lu-Jun and Chen, Qin-Fang and Wang, Feng-Zhu and Huang, Li and Xia, Fan-Nv and Zhu, Tian-Ren and Wu, Jian-Xin and Yin, Jian and Liao, Bin and others},
  journal={Plant J.},
  volume={81},
  number={1},
  pages={53--67},
  year={2015},
  publisher={Wiley Online Library}
 }

@article{pucciariello2012,
  title={How plants sense low oxygen},
  author={Pucciariello, Chiara and Perata, Pierdomenico},
  journal={Plant Signal. Behav},
  volume={7},
  number={7},
  pages={813--816},
  year={2012},
  publisher={Taylor \& Francis}
}

@article{licausi2011,
  title={Regulation of the molecular response to oxygen limitations in plants},
  author={Licausi, Francesco},
  journal={New Phytol.},
  volume={190},
  number={3},
  pages={550--555},
  year={2011},
  publisher={Wiley Online Library}
}

@article{ducrocq2008,
  title={Key impact of Vgt1 on flowering time adaptation in maize: evidence from association mapping and ecogeographical information},
  author={Ducrocq, S{\'e}bastien and Madur, Delphine and Veyrieras, Jean-Baptiste and Camus-Kulandaivelu, L{\'e}tizia and Kloiber-Maitz, Monika and Presterl, Thomas and Ouzunova, Milena and Manicacci, Domenica and Charcosset, Alain},
  journal={Genetics},
  volume={178},
  number={4},
  pages={2433--2437},
  year={2008},
  publisher={Genetics Soc America}
}

@article{salvi2007,
  title={Conserved noncoding genomic sequences associated with a flowering-time quantitative trait locus in maize},
  author={Salvi, Silvio and Sponza, Giorgio and Morgante, Michele and Tomes, Dwight and Niu, Xiaomu and Fengler, Kevin A and Meeley, Robert and Ananiev, Evgueni V and Svitashev, Sergei and Bruggemann, Edward and others},
  journal={PNAS},
  volume={104},
  number={27},
  pages={11376--11381},
  year={2007},
  publisher={National Acad Sciences}
}

@article{li2016,
  title={Identification of genetic variants associated with maize flowering time using an extremely large multi-genetic background population},
  author={Li, Yong-xiang and Li, Chunhui and Bradbury, Peter J and Liu, Xiaolei and Lu, Fei and Romay, Cinta M and Glaubitz, Jeffrey C and Wu, Xun and Peng, Bo and Shi, Yunsu and others},
  journal={Plant J.},
  volume={86},
  number={5},
  pages={391--402},
  year={2016},
  publisher={Wiley Online Library}
}


@article{leaver2016parallel,
  title={Parallel adaptation to higher temperatures in divergent clades of the nematode Pristionchus pacificus},
  author={Leaver, Mark and Kayhan, Merve and McGaughran, Angela and Roedelsperger, Christian and Hyman, Anthony A and Sommer, Ralf},
  journal={bioRxiv},
  pages={096727},
  year={2016},
  publisher={Cold Spring Harbor Laboratory}
}

@article{rosenblum2014molecular,
  title={The molecular basis of phenotypic convergence},
  author={Rosenblum, Erica Bree and Parent, Christine E and Brandt, Erin E},
  journal={Annu. Rev. Ecol. Evol. Syst.},
  volume={45},
  pages={203--226},
  year={2014},
  publisher={Annual Reviews}
}

@article{storz2016causes,
  title={Causes of molecular convergence and parallelism in protein evolution},
  author={Storz, Jay F},
  journal={Nat. Rev. Genet.},
  volume={17},
  number={4},
  pages={239},
  year={2016},
  publisher={Nature Publishing Group}
}

@article{yeaman2018quantifying,
  title={Quantifying how constraints limit the diversity of viable routes to adaptation},
  author={Yeaman, Sam and Gerstein, Aleeza C and Hodgins, Kathryn A and Whitlock, Michael C},
  journal={PLoS Genet.},
  volume={14},
  pages={e1007717},
  year={2018},
  ulr={https://doi.org/10.1371/journal.pgen.1007717}
}

@article{yan2017,
  title={Parallels between artificial selection in temperate maize and natural selection in the cold-adapted crop-wild relative Tripsacum},
  author={Yan, Lang and Lai, Xianjun and Rodriguez, Oscar and Mahboub, Samira and Roston, Rebecca L and Schnable, James C},
  journal={bioRxiv},
  pages={187575},
  year={2017},
  publisher={Cold Spring Harbor Laboratory}
}

@Manual{Rlanguage,
    title = {R: A Language and Environment for Statistical Computing},
    author = {{R Core Team}},
    organization = {R Foundation for Statistical Computing},
    address = {Vienna, Austria},
    year = {2018},
    url = {https://www.R-project.org/},
  }


@article{Veneklaas:2012,
author = {Veneklaas, E J and Lambers, Hans and Bragg, Jason and Finnegan, Patrick M and Lovelock, Catherine E and Plaxton, William C and Price, Charles A and Scheible, Wolf-R{\"u}diger and Shane, Michael W and White, Philip J and Raven, J A},
title = {{Opportunities for improving phosphorus-use efficiency in crop plants}},
journal = {New Phytol.},
year = {2012},
volume = {195},
number = {2},
pages = {306--320},
month = jun
}


@article{takuno2015,
  title={Independent molecular basis of convergent highland adaptation in maize},
  author={Takuno, Shohei and Ralph, Peter and Swarts, Kelly and Elshire, Rob J and Glaubitz, Jeffrey C and Buckler, Edward S and Hufford, Matthew B and Ross-Ibarra, Jeffrey},
  journal={Genetics},
  volume={200},
  number={4},
  pages={1297--1312},
  year={2015},
  publisher={Genetics Soc America}
}

@article{bukowski2017construction,
  title={Construction of the third-generation Zea mays haplotype map},
  author={Bukowski, Robert and Guo, Xiaosen and Lu, Yanli and Zou, Cheng and He, Bing and Rong, Zhengqin and Wang, Bo and Xu, Dawen and Yang, Bicheng and Xie, Chuanxiao and others},
  journal={GigaScience},
  volume={7},
  number={4},
  pages={gix134},
  year={2017},
  publisher={Oxford University Press}
}

@article{storey2003statistical,
  title={Statistical significance for genomewide studies},
  author={Storey, John D and Tibshirani, Robert},
  journal={PNAS},
  volume={100},
  number={16},
  pages={9440--9445},
  year={2003},
  publisher={National Acad Sciences}
}

@article{zhou2012genome,
  title={Genome-wide efficient mixed-model analysis for association studies},
  author={Zhou, Xiang and Stephens, Matthew},
  journal={Nat. Genet.},
  volume={44},
  number={7},
  pages={821},
  year={2012},
  publisher={Nature Publishing Group}
}

@article{nakamura2014,
  title={Arabidopsis florigen FT binds to diurnally oscillating phospholipids that accelerate flowering},
  author={Nakamura, Yuki and Andr{\'e}s, Fernando and Kanehara, Kazue and Liu, Yu-chi and D{\"o}rmann, Peter and Coupland, George},
  journal={Nat. Commun.},
  volume={5},
  pages={3553},
  year={2014},
  publisher={Nature Publishing Group}
}

@article{riedelsheimer2013,
  title={The maize leaf lipidome shows multilevel genetic control and high predictive value for agronomic traits},
  author={Riedelsheimer, Christian and Brotman, Yariv and M{\'e}ret, Micha{\"e}l and Melchinger, Albrecht E and Willmitzer, Lothar},
  journal={Sci. Rep.},
  volume={3},
  pages={2479},
  year={2013},
  publisher={Nature Publishing Group}
}

#fish2toxicEnvironment
@article{reid2016,
  title={The genomic landscape of rapid repeated evolutionary adaptation to toxic pollution in wild fish},
  author={Reid, Noah M and Proestou, Dina A and Clark, Bryan W and Warren, Wesley C and Colbourne, John K and Shaw, Joseph R and Karchner, Sibel I and Hahn, Mark E and Nacci, Diane and Oleksiak, Marjorie F and others},
  journal={Science},
  volume={354},
  number={6317},
  pages={1305--1308},
  year={2016},
  publisher={American Association for the Advancement of Science}
}

#review
@article{stern2013,
  title={The genetic causes of convergent evolution},
  author={Stern, David L},
  journal={Nat. Rev. Genet.},
  volume={14},
  number={11},
  pages={751},
  year={2013},
  publisher={Nature Publishing Group}
}

@article{liebeskind2015,
  title={Convergence of ion channel genome nt in early animal evolution},
  author={Liebeskind, Benjamin J and Hillis, David M and Zakon, Harold H},
  journal={PNAS},
  volume={112},
  number={8},
  pages={E846--E851},
  year={2015},
  publisher={National Acad Sciences}
}

@article{gallant2014,
  title={Genomic basis for the convergent evolution of electric organs},
  author={Gallant, Jason R and Traeger, Lindsay L and Volkening, Jeremy D and Moffett, Howell and Chen, Po-Hao and Novina, Carl D and Phillips, George N and Anand, Rene and Wells, Gregg B and Pinch, Matthew and others},
  journal={Science},
  volume={344},
  number={6191},
  pages={1522--1525},
  year={2014},
  publisher={American Association for the Advancement of Science}
}

#chromatinStructure
@article{cheng2017,
  title={Parallel Evolution of Chromatin Structure Underlying Metabolic Adaptation},
  author={Cheng, Jian and Guo, Xiaoxian and Cai, Pengli and Cheng, Xiaozhi and Pi{\v{s}}kur, Jure and Ma, Yanhe and Jiang, Huifeng and Gu, Zhenglong},
  journal={Mol. Biol. Evol.},
  volume={34},
  number={11},
  pages={2870--2878},
  year={2017},
  publisher={Oxford University Press}
}

@article{wang2017interplay,
  title={The interplay of demography and selection during maize domestication and expansion},
  author={Wang, Li and Beissinger, Timothy M and Lorant, Anne and Ross-Ibarra, Claudia and Ross-Ibarra, Jeffrey and Hufford, Matthew B},
  journal={Genome Biol.},
  volume={18},
  number={1},
  pages={215},
  year={2017},
  publisher={BioMed Central}
}

@article{dong2012gene,
  title={A gene regulatory network model for floral transition of the shoot apex in maize and its dynamic modeling},
  author={Dong, Zhanshan and Danilevskaya, Olga and Abadie, Tabare and Messina, Carlos and Coles, Nathan and Cooper, Mark},
  journal={PLoS One},
  volume={7},
  number={8},
  pages={e43450},
  year={2012},
  publisher={Public Library of Science}
}


@article{streisfeld2009genetic,
  title={Genetic changes contributing to the parallel evolution of red floral pigmentation among Ipomoea species},
  author={Streisfeld, Matthew A and Rausher, Mark D},
  journal={New Phytol.},
  volume={183},
  number={3},
  pages={751--763},
  year={2009},
  publisher={Wiley Online Library}
}

@article{dobler2012community,
  title={Community-wide convergent evolution in insect adaptation to toxic cardenolides by substitutions in the Na, K-ATPase},
  author={Dobler, Susanne and Dalla, Safaa and Wagschal, Vera and Agrawal, Anurag A},
  journal={PNAS},
  volume={109},
  number={32},
  pages={13040--13045},
  year={2012},
  publisher={National Acad Sciences}
}

@article{zhen2012parallel,
  title={Parallel molecular evolution in an herbivore community},
  author={Zhen, Ying and Aardema, Matthew L and Medina, Edgar M and Schumer, Molly and Andolfatto, Peter},
  journal={Science},
  volume={337},
  number={6102},
  pages={1634--1637},
  year={2012},
  publisher={American Association for the Advancement of Science}
}

@article{lee2017distinguishing,
  title={Distinguishing among modes of convergent adaptation using population genomic data},
  author={Lee, Kristin M and Coop, Graham},
  journal={Genetics},
  volume={207},
  number={4},
  pages={1591--1619},
  year={2017},
  publisher={Genetics Soc America}
}

@article{hufford2013,
  title={The genomic signature of crop-wild introgression in maize},
  author={Hufford, Matthew B and Lubinksy, Pesach and Pyh{\"a}j{\"a}rvi, Tanja and Devengenzo, Michael T and Ellstrand, Norman C and Ross-Ibarra, Jeffrey},
  journal={PLoS Genet.},
  volume={9},
  pages={e1003477},
  year={2013},
  publisher={Public Library of Science}
}


@article{hufford2012,

  title={Comparative population genomics of maize domestication and improvement},

  author={Hufford, Matthew B and Xu, Xun and Van Heerwaarden, Joost and Pyh{\"a}j{\"a}rvi, Tanja and Chia, Jer-Ming and Cartwright, Reed A and Elshire, Robert J and Glaubitz, Jeffrey C and Guill, Kate E and Kaeppler, Shawn M and others},

  journal={Nat. Genet.},

  volume={44},

  pages={808--811},

  year={2012},

  publisher={Nature Publishing Group}

}

@article{Matsuoka2002,
author = {Matsuoka, Yoshihiro and Vigouroux, Yves and Goodman, Major M. and Sanchez G., Jesus and Buckler, Edward and Doebley, John},
title = {A single domestication for maize shown by multilocus microsatellite genotyping},
volume = {99},
pages = {6080-6084},
year = {2002},
journal = {PNAS}
}

@article{daFonseca2015,
  title={The origin and evolution of maize in the American Southwest},
  author={da Fonseca, Rute R and Smith, Bruce D and Wales, Nathan and Cappellini, Enrico and Skoglund, Pontus and Fumagalli, Matteo and Samaniego, Jos{\'e} Alfredo and Car{\o}e, Christian and {\'A}vila-Arcos, Mar{\'\i}a C and Hufnagel, David E and others},
  journal={Nat. Plants},
  pages={14003},
  volume={1},
  year={2015}
}

@article{bilinski2018parallel,
  title={Parallel altitudinal clines reveal trends in adaptive evolution of genome size in Zea mays},
  author={Bilinski, Paul and Albert, Patrice S and Berg, Jeremy J and Birchler, James A and Grote, Mark N and Lorant, Anne and Quezada, Juvenal and Swarts, Kelly and Yang, Jinliang and Ross-Ibarra, Jeffrey},
  journal={PLoS Genet.},
  volume={14},
  number={5},
  pages={e1007162},
  year={2018},
  publisher={Public Library of Science}
}

@article{jiang1999genetic,
  title={Genetic analysis of adaptation differences between highland and lowland tropical maize using molecular markers},
  author={Jiang, C and Edmeades, GO and Armstead, I and Lafitte, HR and Hayward, MD and Hoisington, D},
  journal={Theor. Appl. Genet.},
  volume={99},
  number={7-8},
  pages={1106--1119},
  year={1999},
  publisher={Springer}
}

@article{rodriguez2006characterization,
  title={Characterization of floral morphology and synchrony among Zea species in Mexico},
  author={Rodriguez, JG and S{\'a}nchez, G and Baltazar, BM and De la Cruz, LL and Santacruz-Ruvalcaba, F and Ron, PJ and Schoper, JB},
  journal={Maydica},
  year={2006}
}

@article{tenaillon2016testing,
  title={Testing the link between genome size and growth rate in maize},
  author={Tenaillon, Maud I and Manicacci, Domenica and Nicolas, St{\'e}phane D and Tardieu, Francois and Welcker, Claude},
  journal={PeerJ},
  volume={4},
  pages={e2408},
  year={2016},
  publisher={PeerJ Inc.}
}

@article{swarts2017genomic,
  title={Genomic estimation of complex traits reveals ancient maize adaptation to temperate North America},
  author={Swarts, Kelly and Gutaker, Rafal M and Benz, Bruce and Blake, Michael and Bukowski, Robert and Holland, James and Kruse-Peeples, Melissa and Lepak, Nicholas and Prim, Lynda and Romay, M Cinta and others},
  journal={Science},
  volume={357},
  number={6350},
  pages={512--515},
  year={2017},
  publisher={American Association for the Advancement of Science}
}

@article{herring2006comparative,
  title={Comparative genome sequencing of Escherichia coli allows observation of bacterial evolution on a laboratory timescale},
  author={Herring, Christopher D and Raghunathan, Anu and Honisch, Christiane and Patel, Trina and Applebee, M Kenyon and Joyce, Andrew R and Albert, Thomas J and Blattner, Frederick R and Van den Boom, Dirk and Cantor, Charles R and others},
  journal={Nat. Genet.},
  volume={38},
  number={12},
  pages={1406},
  year={2006},
  publisher={Nature Publishing Group}
}

@article{tiffin2014advances,
  title={Advances and limits of using population genetics to understand local adaptation},
  author={Tiffin, Peter and Ross-Ibarra, Jeffrey},
  journal={Trends Ecol. Evol.},
  volume={29},
  number={12},
  pages={673--680},
  year={2014},
  publisher={Elsevier}
}

@article{chevin2010fisher,
  title={Fisher's model and the genomics of adaptation: restricted pleiotropy, heterogenous mutation, and parallel evolution},
  author={Chevin, Luis-Miguel and Martin, Guillaume and Lenormand, Thomas},
  journal={Evolution},
  volume={64},
  number={11},
  pages={3213--3231},
  year={2010},
  publisher={Wiley Online Library}
}

@article{komeda2004genetic,
  title={Genetic regulation of time to flower in Arabidopsis thaliana},
  author={Komeda, Yoshibumi},
  journal={Annu. Rev. Plant Biol.},
  volume={55},
  pages={521--535},
  year={2004},
  publisher={Annual Reviews}
}

@article{brambilla2017importance,
  title={The Importance of Being on Time: Regulatory Networks Controlling Photoperiodic Flowering in Cereals},
  author={Brambilla, Vittoria and Gomez-Ariza, Jorge and Cerise, Martina and Fornara, Fabio},
  journal={Front. Plant Sci.},
  volume={8},
  pages={665},
  year={2017},
  publisher={Frontiers}
}

@article{hung2012zmcct,
  title={ZmCCT and the genetic basis of day-length adaptation underlying the postdomestication spread of maize},
  author={Hung, Hsiao-Yi and Shannon, Laura M and Tian, Feng and Bradbury, Peter J and Chen, Charles and Flint-Garcia, Sherry A and McMullen, Michael D and Ware, Doreen and Buckler, Edward S and Doebley, John F and others},
  journal={PNAS},
  volume={109},
  number={28},
  pages={E1913--E1921},
  year={2012},
  publisher={National Acad Sciences}
}

@article{colasanti1998indeterminate,
  title={The indeterminate gene encodes a zinc finger protein and regulates a leaf-generated signal required for the transition to flowering in maize},
  author={Colasanti, Joseph and Yuan, Zhuang and Sundaresan, Venkatesan},
  journal={Cell},
  volume={93},
  number={4},
  pages={593--603},
  year={1998},
  publisher={Elsevier}
}

@article{meng2011ft,
  title={The FT-like ZCN8 gene functions as a floral activator and is involved in photoperiod sensitivity in maize},
  author={Meng, Xin and Muszynski, Michael G and Danilevskaya, Olga N},
  journal={Plant Cell},
  volume={23},
  number={3},
  pages={942--960},
  year={2011},
  publisher={Am Soc Plant Biol}
}

@article{mascheretti2015florigen,
  title={Florigen-encoding genes of day-neutral and photoperiod-sensitive maize are regulated by different chromatin modifications at the floral transition},
  author={Mascheretti, Iride and Turner, Katie and Roberta, Stefania Brivio and Hand, Andrew and Colasanti, Joseph and Rossi, Vincenzo},
  journal={Plant Physiol.},
  pages={pp--00535},
  year={2015},
  publisher={Am Soc Plant Biol}
}

@article{kumar2016evolutionary,
  title={Evolutionary divergence of phytochrome protein function in Zea mays PIF3 signaling},
  author={Kumar, Indrajit and Swaminathan, Kankshita and Hudson, Karen and Hudson, Matthew E},
  journal={J. Exp. Bot.},
  volume={67},
  number={14},
  pages={4231--4240},
  year={2016},
  publisher={Oxford University Press UK}
}

@article{zhen2012parallel,
  title={Parallel molecular evolution in an herbivore community},
  author={Zhen, Ying and Aardema, Matthew L and Medina, Edgar M and Schumer, Molly and Andolfatto, Peter},
  journal={Science},
  volume={337},
  number={6102},
  pages={1634--1637},
  year={2012},
  publisher={American Association for the Advancement of Science}
}

@article{zou2015convergent,
  title={Are convergent and parallel amino acid substitutions in protein evolution more prevalent than neutral expectations?},
  author={Zou, Zhengting and Zhang, Jianzhi},
  journal={Mol. Biol. Evol.},
  volume={32},
  number={8},
  pages={2085--2096},
  year={2015},
  publisher={Oxford University Press}
}

@article{colosimo2005widespread,
  title={Widespread parallel evolution in sticklebacks by repeated fixation of ectodysplasin alleles},
  author={Colosimo, Pamela F and Hosemann, Kim E and Balabhadra, Sarita and Villarreal, Guadalupe and Dickson, Mark and Grimwood, Jane and Schmutz, Jeremy and Myers, Richard M and Schluter, Dolph and Kingsley, David M},
  journal={Science},
  volume={307},
  number={5717},
  pages={1928--1933},
  year={2005},
  publisher={American Association for the Advancement of Science}
}

@article{jones2012genomic,
  title={The genomic basis of adaptive evolution in threespine sticklebacks},
  author={Jones, Felicity C and Grabherr, Manfred G and Chan, Yingguang Frank and Russell, Pamela and Mauceli, Evan and Johnson, Jeremy and Swofford, Ross and Pirun, Mono and Zody, Michael C and White, Simon and others},
  journal={Nature},
  volume={484},
  number={7392},
  pages={55},
  year={2012},
  publisher={Nature Publishing Group}
}

@article{degenkolbe2012,
  title={Differential remodeling of the lipidome during cold acclimation in natural accessions of Arabidopsis thaliana},
  author={Degenkolbe, Thomas and Giavalisco, Patrick and Zuther, Ellen and Seiwert, Bettina and Hincha, Dirk K and Willmitzer, Lothar},
  journal={Plant J.},
  volume={72},
  number={6},
  pages={972--982},
  year={2012},
  publisher={Wiley Online Library}
}

@article{almutairi2014cloning,
  title={Cloning and expression profiling polycomb gene VERNALIZATION INSENSITIVE 3 in tomato},
  author={Almutairi, ZM and Sadder, MT},
  journal={Biol. Plantarum},
  volume={58},
  number={3},
  pages={419--426},
  year={2014},
  publisher={Springer}
}

@article{kisko2018lpcat1,
  title={LPCAT1 controls phosphate homeostasis in a zinc-dependent manner},
  author={Kisko, Mushtak and Bouain, Nadia and Safi, Alaeddine and Medici, Anna and Akkers, Robert C and Secco, David and Fouret, Gilles and Krouk, Gabriel and Aarts, Mark GM and Busch, Wolfgang and others},
  journal={Elife},
  volume={7},
  pages={e32077},
  year={2018},
  publisher={eLife Sciences Publications Limited}
}


@Manual{superExactTest2018,
    title = {SuperExactTest: Exact Test and Visualization of Multi-Set Intersections},
    author = {Minghui Wang and Yongzhong Zhao and Bin Zhang},
    year = {2018},
    note = {R package version 1.0.0},
    url = {https://CRAN.R-project.org/package=SuperExactTest}
  }

@article{christin2007c4,
  title={C4 photosynthesis evolved in grasses via parallel adaptive genetic changes},
  author={Christin, Pascal-Antoine and Salamin, Nicolas and Savolainen, Vincent and Duvall, Melvin R and Besnard, Guillaume},
  journal={Curr. Biol.},
  volume={17},
  number={14},
  pages={1241--1247},
  year={2007},
  publisher={Elsevier}
}

@article{besnard2009phylogenomics,
  title={Phylogenomics of C4 photosynthesis in sedges (Cyperaceae): multiple appearances and genetic convergence},
  author={Besnard, Guillaume and Muasya, A Muthama and Russier, Flavien and Roalson, Eric H and Salamin, Nicolas and Christin, Pascal-Antoine},
  journal={Mol. Biol. Evol.},
  volume={26},
  number={8},
  pages={1909--1919},
  year={2009},
  publisher={Oxford University Press}
}

@article{dasmahapatra2012butterfly,
  title={Butterfly genome reveals promiscuous exchange of mimicry adaptations among species},
  author={Dasmahapatra, Kanchon K and Walters, James R and Briscoe, Adriana D and Davey, John W and Whibley, Annabel and Nadeau, Nicola J and Zimin, Aleksey V and Hughes, Daniel ST and Ferguson, Laura C and Martin, Simon H and others},
  journal={Nature},
  volume={487},
  number={7405},
  pages={94},
  year={2012},
  publisher={Nature Publishing Group}
}

@article{vigouroux2008population,
  title={Population structure and genetic diversity of New World maize races assessed by DNA microsatellites},
  author={Vigouroux, Yves and Glaubitz, Jeffrey C and Matsuoka, Yoshihiro and Goodman, Major M and S{\'a}nchez G, Jes{\'u}s and Doebley, John},
  journal={Am. J. Bot.},
  volume={95},
  number={10},
  pages={1240--1253},
  year={2008},
  publisher={Wiley Online Library}
}

@article{eagles1994highland,
  title={Highland maize from Central Mexico—its origin, characteristics, and use in breeding programs},
  author={Eagles, HA and Lothrop, JE},
  journal={Crop Sci.},
  volume={34},
  number={1},
  pages={11--19},
  year={1994},
  publisher={Crop Sci. Society of America}
}

@article{lafitte1997temperature,
  title={Temperature effects on radiation use and biomass partitioning in diverse tropical maize cultivars},
  author={Lafitte, HR and Edmeades, GO},
  journal={Field Crop. Res.},
  volume={49},
  number={2-3},
  pages={231--247},
  year={1997},
  publisher={Elsevier}
}

@article{tenaillon2018transcriptomic,
  title={Transcriptomic response to divergent selection for flowering time in maize reveals convergence and key players of the underlying gene regulatory network},
  author={Tenaillon, Maud I and Seddiki, Khawla and Mollion, Maeva and Le Guilloux, Martine and Marchadier, Elodie and Ressayre, Adrienne and Dillmann, Christine},
  journal={bioRxiv},
  pages={461947},
  year={2018},
  publisher={Cold Spring Harbor Laboratory}
}

@article{flint2005maize,
  title={Maize association population: a high-resolution platform for quantitative trait locus dissection},
  author={Flint-Garcia, Sherry A and Thuillet, Anne-C{\'e}line and Yu, Jianming and Pressoir, Gael and Romero, Susan M and Mitchell, Sharon E and Doebley, John and Kresovich, Stephen and Goodman, Major M and Buckler, Edward S},
  journal={Plant J.},
  volume={44},
  number={6},
  pages={1054--1064},
  year={2005},
  publisher={Wiley Online Library}
}

@article{hung2012relationship,
  title={The relationship between parental genetic or phenotypic divergence and progeny variation in the maize nested association mapping population},
  author={Hung, HY and Browne, Christopher and Guill, Katherine and Coles, Nathan and Eller, Magen and Garcia, Arturo and Lepak, Nicholas and Melia-Hancock, S and Oropeza-Rosas, M and Salvo, S and others},
  journal={Heredity},
  volume={108},
  number={5},
  pages={490},
  year={2012},
  publisher={Nature Publishing Group}
}

@article{guo2018stepwise,
  title={Stepwise cis-regulatory changes in ZCN8 contribute to maize flowering-time adaptation},
  author={Guo, Li and Wang, Xuehan and Zhao, Min and Huang, Cheng and Li, Cong and Li, Dan and Yang, Chin Jian and York, Alessandra M and Xue, Wei and Xu, Guanghui and others},
  journal={Curr. Biol.},
  volume={28},
  number={18},
  pages={3005--3015},
  year={2018},
  publisher={Elsevier}
}

@article{danilevskaya2008involvement,
  title={Involvement of the MADS-box gene ZMM4 in floral induction and inflorescence development in maize},
  author={Danilevskaya, Olga N and Meng, Xin and Selinger, David A and Deschamps, St{\'e}phane and Hermon, Pedro and Vansant, Gordon and Gupta, Rajeev and Ananiev, Evgueni V and Muszynski, Michael G},
  journal={Plant Physiol.},
  volume={147},
  number={4},
  pages={2054--2069},
  year={2008},
  publisher={Am Soc Plant Biol}
}

@article{gates2019single,
  title={Single-gene resolution of locally adaptive genetic variation in Mexican maize},
  author={Gates, Daniel J and Runcie, Dan and Janzen, Garret M and Navarro, Alberto Romero and Willcox, Martha and Sonder, Kai and Snodgrass, Samantha and Rodr{\'\i}guez-Zapata, Fausto and Sawers, Ruairidh JH and Rell{\'a}n-{\'A}lvarez, Rub{\'e}n and others},
  journal={bioRxiv},
  pages={706739},
  year={2019},
  publisher={Cold Spring Harbor Laboratory}
}

@article{davies2018limited,
  title={Limited evidence for parallel molecular adaptations associated with the subterranean niche in mammals: a comparative study of three superorders},
  author={Davies, Kalina TJ and Bennett, Nigel C and Faulkes, Chris G and Rossiter, Stephen J},
  journal={Mol. Biol. Evol.},
  volume={35},
  number={10},
  pages={2544--2559},
  year={2018},
  publisher={Oxford University Press}
}

@article{edelman2019genomic,
  title={Genomic architecture and introgression shape a butterfly radiation},
  author={Edelman, Nathaniel B and Frandsen, Paul B and Miyagi, Michael and Clavijo, Bernardo and Davey, John and Dikow, Rebecca B and Garc{\'\i}a-Accinelli, Gonzalo and Van Belleghem, Steven M and Patterson, Nick and Neafsey, Daniel E and others},
  journal={Science},
  volume={366},
  number={6465},
  pages={594--599},
  year={2019},
  publisher={American Association for the Advancement of Science}
}

@article{cai2019parallel,
  title={Parallel speciation of wild rice associated with habitat shifts},
  author={Cai, Zhe and Zhou, Lian and Ren, Ning-Ning and Xu, Xun and Liu, Rong and Huang, Lei and Zheng, Xiao-Ming and Meng, Qing-Lin and Du, Yu-Su and Wang, Mei-Xia and others},
  journal={Mol. Biol. Evol.},
  volume={36},
  number={5},
  pages={875--889},
  year={2019},
  publisher={Oxford University Press}
}

@article{yang2018parallel,
  title={Parallel evolution of common allelic variants confers flowering diversity in Capsella rubella},
  author={Yang, Li and Wang, Hui-Na and Hou, Xing-Hui and Zou, Yu-Pan and Han, Ting-Shen and Niu, Xiao-Min and Zhang, Jie and Zhao, Zhong and Todesco, Marco and Balasubramanian, Sureshkumar and others},
  journal={Plant Cell},
  volume={30},
  number={6},
  pages={1322--1336},
  year={2018},
  publisher={Am Soc Plant Biol}
}

@article{alves2019parallel,
  title={Parallel adaptation of rabbit populations to myxoma virus},
  author={Alves, Joel M and Carneiro, Miguel and Cheng, Jade Y and de Matos, Ana Lemos and Rahman, Masmudur M and Loog, Liisa and Campos, Paula F and Wales, Nathan and Eriksson, Anders and Manica, Andrea and others},
  journal={Science},
  volume={363},
  number={6433},
  pages={1319--1326},
  year={2019},
  publisher={American Association for the Advancement of Science}
}

@article{waters2017natural,
  title={Natural variation for gene expression responses to abiotic stress in maize},
  author={Waters, Amanda J and Makarevitch, Irina and Noshay, Jaclyn and Burghardt, Liana T and Hirsch, Candice N and Hirsch, Cory D and Springer, Nathan M},
  journal={Plant J.},
  volume={89},
  number={4},
  pages={706--717},
  year={2017},
  publisher={Wiley Online Library}
}

@article{xu2020adaptive,
  title={Adaptive evolution of DNA methylation reshaped gene regulation in maize},
  author={Xu, Gen and Lyu, Jing and Li, Qing and Liu, Han and Wang, Dafang and Zhang, Mei and Springer, Nathan M and Ross-Ibarra, Jeffrey and Yang, Jinliang},
  journal={bioRxiv},
  year={2020},
  publisher={Cold Spring Harbor Laboratory}
}

@article{pickersgill2018parallel,
  title={Parallel vs. convergent evolution in domestication and diversification of crops in the Americas},
  author={Pickersgill, Barbara},
  journal={Frontiers in Ecology and Evolution},
  volume={6},
  pages={56},
  year={2018},
  publisher={Frontiers}
}

@article{woodhouse2019parallelism,
  title={Parallelism and convergence in post-domestication adaptation in cereal grasses},
  author={Woodhouse, MR and Hufford, MB},
  journal={Philos. Trans. R. SOC. B},
  volume={374},
  number={1777},
  pages={20180245},
  year={2019},
  publisher={The Royal Society}
}

@article{huerta2014altitude,
  title={Altitude adaptation in Tibetans caused by introgression of Denisovan-like DNA},
  author={Huerta-S{\'a}nchez, Emilia and Jin, Xin and Bianba, Zhuoma and Peter, Benjamin M and Vinckenbosch, Nicolas and Liang, Yu and Yi, Xin and He, Mingze and Somel, Mehmet and Ni, Peixiang and others},
  journal={Nature},
  volume={512},
  number={7513},
  pages={194--197},
  year={2014},
  publisher={Nature Publishing Group}
}

@article{preite2019convergent,
  title={Convergent evolution in Arabidopsis halleri and Arabidopsis arenosa on calamine metalliferous soils},
  author={Preite, Veronica and Sailer, Christian and Syllwasschy, Lara and Bray, Sian and Ahmadi, Hassan and Kr{\"a}mer, Ute and Yant, Levi},
  journal={Philos. Trans. R. SOC. B},
  volume={374},
  number={1777},
  pages={20180243},
  year={2019},
  publisher={The Royal Society}
}

@article{li2014population,
  title={Population variation revealed high-altitude adaptation of Tibetan mastiffs},
  author={Li, Yan and Wu, Dong-Dong and Boyko, Adam R and Wang, Guo-Dong and Wu, Shi-Fang and Irwin, David M and Zhang, Ya-Ping},
  journal={Mol. Biol. Evol.},
  volume={31},
  number={5},
  pages={1200--1205},
  year={2014},
  publisher={Oxford University Press}
}

@article{yeaman2016convergent,
  title={Convergent local adaptation to climate in distantly related conifers},
  author={Yeaman, Sam and Hodgins, Kathryn A and Lotterhos, Katie E and Suren, Haktan and Nadeau, Simon and Degner, Jon C and Nurkowski, Kristin A and Smets, Pia and Wang, Tongli and Gray, Laura K and others},
  journal={Science},
  volume={353},
  number={6306},
  pages={1431--1433},
  year={2016},
  publisher={American Association for the Advancement of Science}
}

@article{zhao2017genomics,
  title={Genomics of parallel adaptation at two timescales in Drosophila},
  author={Zhao, Li and Begun, David J},
  journal={PLoS Genet.},
  volume={13},
  number={10},
  pages={e1007016},
  year={2017},
  publisher={Public Library of Science}
}

@article{yeaman2015local,
  title={Local adaptation by alleles of small effect},
  author={Yeaman, Sam},
  journal={Am. Nat.},
  volume={186},
  number={S1},
  pages={S74--S89},
  year={2015},
  publisher={University of Chicago Press Chicago, IL}
}

@article{holliday2016evidence,
  title={Evidence for extensive parallelism but divergent genomic architecture of adaptation along altitudinal and latitudinal gradients in Populus trichocarpa},
  author={Holliday, Jason A and Zhou, Lecong and Bawa, Rajesh and Zhang, Man and Oubida, Regis W},
  journal={New phytol.},
  volume={209},
  number={3},
  pages={1240--1251},
  year={2016},
  publisher={Wiley Online Library}
}

@article{heim2020leveraging,
  title={Leveraging public harvest to reduce invasive hybridization in Yellowstone National Park: Field identification and harvest of cutthroat x rainbow trout hybrids},
  author={Heim, Kurt C and McMahon, Thomas E and Ertel, Brian D and Koel, Todd M},
  journal={Biol. invasions},
  year={2020},
  publisher={Springer}
}

@article{mimura2013standing,
  title={Standing variation boosted by multiple sources of introduction contributes to the success of the introduced species, Lotus corniculatus},
  author={Mimura, Makiko and Ono, K and Goka, Koichi and Hara, T},
  journal={Biol. invasions},
  volume={15},
  number={12},
  pages={2743--2754},
  year={2013},
  publisher={Springer}
}

@article{janzen2019extent,
  title={The extent of adaptive wild introgression in crops},
  author={Janzen, Garrett M and Wang, Li and Hufford, Matthew B},
  journal={New phytol.},
  volume={221},
  number={3},
  pages={1279--1288},
  year={2019},
  publisher={Wiley Online Library}
}

@article{conte2012probability,
  title={The probability of genetic parallelism and convergence in natural populations},
  author={Conte, Gina L and Arnegard, Matthew E and Peichel, Catherine L and Schluter, Dolph},
  journal={P. Roy. Soc. B. - Biol. Sci.},
  volume={279},
  number={1749},
  pages={5039--5047},
  year={2012},
  publisher={The Royal Society}
}

@article{malinsky2019dsuite,
  title={Dsuite-fast D-statistics and related admixture evidence from VCF files},
  author={Malinsky, Milan},
  journal={BioRxiv},
  pages={634477},
  year={2019},
  publisher={Cold Spring Harbor Laboratory}
}

@article{bohutinska2020genomic,
  title={Genomic basis of parallel adaptation varies with divergence in Arabidopsis and its relatives},
  author={Bohutinska, Magdalena and Vlcek, Jakub and Yair, Sivan and Leanen, Benjamin and Konecna, Veronika and Fracassetti, Marco and Slotte, Tanja and Kolar, Filip},
  journal={bioRxiv},
  year={2020},
  publisher={Cold Spring Harbor Laboratory}
}

@article{merrill2009diffusion,
  title={The diffusion of maize to the southwestern United States and its impact},
  author={Merrill, William L and Hard, Robert J and Mabry, Jonathan B and Fritz, Gayle J and Adams, Karen R and Roney, John R and MacWilliams, Art C},
  journal={PNAS},
  volume={106},
  number={50},
  pages={21019--21026},
  year={2009},
  publisher={National Acad Sciences}
}

@article{piperno2006quaternary,
  title={Quaternary environmental history and agricultural impact on vegetation in Central America},
  author={Piperno, Dolores R},
  journal={Ann. Mo. Bot. Gard.},
  pages={274--296},
  year={2006},
  publisher={JSTOR}
}

@article{piperno2009starch,
  title={Starch grain and phytolith evidence for early ninth millennium BP maize from the Central Balsas River Valley, Mexico},
  author={Piperno, Dolores R and Ranere, Anthony J and Holst, Irene and Iriarte, Jose and Dickau, Ruth},
  journal={PNAS},
  volume={106},
  number={13},
  pages={5019--5024},
  year={2009},
  publisher={National Acad Sciences}
}

@article {Dickau2007,
	author = {Dickau, Ruth and Ranere, Anthony J. and Cooke, Richard G.},
	title = {Starch grain evidence for the preceramic dispersals of maize and root crops into tropical dry and humid forests of Panama},
	volume = {104},
	number = {9},
	pages = {3651--3656},
	year = {2007},
	doi = {10.1073/pnas.0611605104},
	publisher = {National Academy of Sciences},
	abstract = {The Central American isthmus was a major dispersal route for plant taxa originally brought under cultivation in the domestication centers of southern Mexico and northern South America. Recently developed methodologies in the archaeological and biological sciences are providing increasing amounts of data regarding the timing and nature of these dispersals and the associated transition to food production in various regions. One of these methodologies, starch grain analysis, recovers identifiable microfossils of economic plants directly off the stone tools used to process them. We report on new starch grain evidence from Panama demonstrating the early spread of three important New World cultigens: maize (Zea mays), manioc (Manihot esculenta), and arrowroot (Maranta arundinacea). Maize starch recovered from stone tools at a site located in the Pacific lowlands of central Panama confirms previous archaeobotanical evidence for the use of maize there by 7800{\textendash}7000 cal BP. Starch evidence from preceramic sites in the less seasonal, humid premontane forests of Chiriqu{\'\i} province, western Panama, shows that maize and root crops were present by 7400{\textendash}5600 cal BP, several millennia earlier than previously documented. Several local starchy resources, including Zamia and Dioscorea spp., were also used. The data from both regions suggest that crop dispersals took place via diffusion or exchange of plant germplasm rather than movement of human populations practicing agriculture.},
	issn = {0027-8424},
	URL = {https://www.pnas.org/content/104/9/3651},
	eprint = {https://www.pnas.org/content/104/9/3651.full.pdf},
	journal = {PNAS}
}

@article{Bush2016,
title = "A 6900-year history of landscape modification by humans in lowland Amazonia",
journal = "Quat. Sci. Rev.",
volume = "141",
pages = "52 - 64",
year = "2016",
issn = "0277-3791",
doi = "https://doi.org/10.1016/j.quascirev.2016.03.022",
url = "http://www.sciencedirect.com/science/article/pii/S0277379116300919",
author = "M.B. Bush and A. Correa-Metrio and C.H. McMichael and S. Sully and C.R. Shadik and B.G. Valencia and T. Guilderson and M. Steinitz-Kannan and J.T. Overpeck",
keywords = "Agriculture, Fossil charcoal, Fossil pollen, Fossil diatoms, Human disturbance, , Maize, , Forest enrichment, Pre-Columbian",
abstract = "A sedimentary record from the Peruvian Amazon provided evidence of climate and vegetation change for the last 6900 years. Piston cores collected from the center of Lake Sauce, a 20 m deep lake at 600 m elevation, were 19.7 m in length. The fossil pollen record showed a continuously forested catchment within the period of the record, although substantial changes in forest composition were apparent. Fossil charcoal, found throughout the record, was probably associated with humans setting fires. Two fires, at c. 6700 cal BP and 4270 cal BP, appear to have been stand-replacing events possibly associated with megadroughts. The fire event at 4270 cal BP followed a drought that caused lowered lake levels for several centuries. The successional trajectories of forest recovery following these large fires were prolonged by smaller fire events. Fossil pollen of Zea mays (cultivated maize) provided evidence of agricultural activity at the site since c. 6320 cal BP. About 5150 years ago, the lake deepened and started to deposit laminated sediments. Maize agriculture reached a peak of intensity between c. 3380 and 700 cal BP. Fossil diatom data provided a proxy for lake nutrient status and productivity, both of which peaked during the period of maize cultivation. A marked change in land use was evident after c. 700 cal BP when maize agriculture was apparently abandoned at this site. Iriartea, a hyperdominant of riparian settings in western Amazonia, increased in abundance within the last 1100 years, but declined markedly at c. 1070 cal BP and again between c. 80 and −10 cal BP."
}

@article {Grobman2012,
	author = {Grobman, Alexander and Bonavia, Duccio and Dillehay, Tom D. and Piperno, Dolores R. and Iriarte, Jos{\'e} and Holst, Irene},
	title = {Preceramic maize from Paredones and Huaca Prieta, Peru},
	volume = {109},
	number = {5},
	pages = {1755--1759},
	year = {2012},
	doi = {10.1073/pnas.1120270109},
	publisher = {National Academy of Sciences},
	abstract = {Maize (Zea mays ssp. mays) is among the world{\textquoteright}s most important and ancient domesticated crops. Although the chronology of its domestication and initial dispersals out of Mexico into Central and South America has become more clear due to molecular and multiproxy archaeobotanical research, important problems remain. Among them is the paucity of information on maize{\textquoteright}s early morphological evolution and racial diversification brought about in part by the poor preservation of macrofossils dating to the pre-5000 calibrated years before the present period from obligate dispersal routes located in the tropical forest. We report newly discovered macrobotanical and microbotanical remains of maize that shed significant light on the chronology, land race evolution, and cultural contexts associated with the crop{\textquoteright}s early movements into South America and adaptation to new environments. The evidence comes from the coastal Peruvian sites of Paredones and Huaca Prieta, Peru; dates from the middle and late preceramic and early ceramic periods (between ca. 6700 and 3000 calibrated years before the present); and constitutes some of the earliest known cobs, husks, stalks, and tassels. The macrobotanical record indicates that a diversity of racial complexes characteristic of the Andean region emerged during the preceramic era. In addition, accelerator mass spectrometry radiocarbon determinations carried out directly on different structures of preserved maize plants strongly suggest that assays on burned cobs are more reliable than those on unburned cobs. Our findings contribute to knowledge of the early diffusion of maize and agriculture and have broader implications for understanding the development of early preindustrial human societies.},
	issn = {0027-8424},
	URL = {https://www.pnas.org/content/109/5/1755},
	eprint = {https://www.pnas.org/content/109/5/1755.full.pdf},
	journal = {PNAS}
}


@article{athens2016,
title={Early Prehistoric Maize in Northern Highland Ecuador},
volume={27},
DOI={10.7183/1045-6635.27.1.3},
number={1},
journal={Lat. Am. Antiq.},
year={2016},
publisher={Cambridge University Press},
author={Stephen Athens, J. and Ward, Jerome V. and Pearsall, Deborah M. and Chandler-Ezell, Karol and Blinn, Dean W. and Morrison, Alex E.}, year={2016}, pages={3–21}}

@article{emerson2020,
title={Isotopic Confirmation of the Timing and Intensity of Maize Consumption in Greater Cahokia},
volume={85},
DOI={10.1017/aaq.2020.7},
number={2},
journal={Am. Antiq.},
publisher={Cambridge University Press},
author={Emerson, Thomas E. and Hedman, Kristin M. and Simon, Mary L. and Fort, Mathew A. and Witt, Kelsey E.},
year={2020},
pages={241–262}}

@article {Piperno2001,
	author = {Piperno, D. R. and Flannery, K. V.},
	title = {The earliest archaeological maize (Zea mays L.) from highland Mexico: New accelerator mass spectrometry dates and their implications},
	volume = {98},
	number = {4},
	pages = {2101--2103},
	year = {2001},
	doi = {10.1073/pnas.98.4.2101},
	publisher = {National Academy of Sciences},
	abstract = {Accelerator mass spectrometry age determinations of maize cobs (Zea mays L.) from Guil{\'a} Naquitz Cave in Oaxaca, Mexico, produced dates of 5,400 carbon-14 years before the present (about 6,250 calendar years ago), making those cobs the oldest in the Americas. Macrofossils and phytoliths characteristic of wild and domesticated Zea fruits are absent from older strata from the site, although Zea pollen has previously been identified from those levels. These results, together with the modern geographical distribution of wild Zea mays, suggest that the cultural practices that led to Zea domestication probably occurred elsewhere in Mexico. Guil{\'a} Naquitz Cave has now yielded the earliest macrofossil evidence for the domestication of two major American crop plants, squash (Cucurbita pepo) and maize.},
	issn = {0027-8424},
	URL = {https://www.pnas.org/content/98/4/2101},
	eprint = {https://www.pnas.org/content/98/4/2101.full.pdf},
	journal = {PNAS}
}


@article{wang2020genome,
  title={Genome-wide selection and genetic improvement during modern maize breeding},
  author={Wang, Baobao and Lin, Zechuan and Li, Xin and Zhao, Yongping and Zhao, Binbin and Wu, Guangxia and Ma, Xiaojing and Wang, Hai and Xie, Yurong and Li, Quanquan and others},
  journal={Nat. Genet.},
  pages={1--7},
  year={2020},
  publisher={Nature Publishing Group}
}

@article{brandenburg2017independent,
  title={Independent introductions and admixtures have contributed to adaptation of European maize and its American counterparts},
  author={Brandenburg, Jean-Tristan and Mary-Huard, Tristan and Rigaill, Guillem and Hearne, Sarah J and Corti, H{\'e}l{\`e}ne and Joets, Johann and Vitte, Clementine and Charcosset, Alain and Nicolas, St{\'e}phane D and Tenaillon, Maud I},
  journal={PLoS genet.},
  volume={13},
  number={3},
  pages={e1006666},
  year={2017},
  publisher={Public Library of Science San Francisco, CA USA}
}

@article {yi2010,
	author = {Yi, Xin and Liang, Yu and Huerta-Sanchez, Emilia and Jin, Xin and Cuo, Zha Xi Ping and Pool, John E. and Xu, Xun and Jiang, Hui and Vinckenbosch, Nicolas and Korneliussen, Thorfinn Sand and Zheng, Hancheng and Liu, Tao and He, Weiming and Li, Kui and Luo, Ruibang and Nie, Xifang and Wu, Honglong and Zhao, Meiru and Cao, Hongzhi and Zou, Jing and Shan, Ying and Li, Shuzheng and Yang, Qi and Asan, and Ni, Peixiang and Tian, Geng and Xu, Junming and Liu, Xiao and Jiang, Tao and Wu, Renhua and Zhou, Guangyu and Tang, Meifang and Qin, Junjie and Wang, Tong and Feng, Shuijian and Li, Guohong and Huasang, and Luosang, Jiangbai and Wang, Wei and Chen, Fang and Wang, Yading and Zheng, Xiaoguang and Li, Zhuo and Bianba, Zhuoma and Yang, Ge and Wang, Xinping and Tang, Shuhui and Gao, Guoyi and Chen, Yong and Luo, Zhen and Gusang, Lamu and Cao, Zheng and Zhang, Qinghui and Ouyang, Weihan and Ren, Xiaoli and Liang, Huiqing and Zheng, Huisong and Huang, Yebo and Li, Jingxiang and Bolund, Lars and Kristiansen, Karsten and Li, Yingrui and Zhang, Yong and Zhang, Xiuqing and Li, Ruiqiang and Li, Songgang and Yang, Huanming and Nielsen, Rasmus and Wang, Jun and Wang, Jian},
	title = {Sequencing of 50 Human Exomes Reveals Adaptation to High Altitude},
	volume = {329},
	number = {5987},
	pages = {75--78},
	year = {2010},
	doi = {10.1126/science.1190371},
	publisher = {American Association for the Advancement of Science},
	abstract = {Residents of the Tibetan Plateau show heritable adaptations to extreme altitude. We sequenced 50 exomes of ethnic Tibetans, encompassing coding sequences of 92\% of human genes, with an average coverage of 18{\texttimes} per individual. Genes showing population-specific allele frequency changes, which represent strong candidates for altitude adaptation, were identified. The strongest signal of natural selection came from endothelial Per-Arnt-Sim (PAS) domain protein 1 (EPAS1), a transcription factor involved in response to hypoxia. One single-nucleotide polymorphism (SNP) at EPAS1 shows a 78\% frequency difference between Tibetan and Han samples, representing the fastest allele frequency change observed at any human gene to date. This SNP{\textquoteright}s association with erythrocyte abundance supports the role of EPAS1 in adaptation to hypoxia. Thus, a population genomic survey has revealed a functionally important locus in genetic adaptation to high altitude.},
	issn = {0036-8075},
	URL = {https://science.sciencemag.org/content/329/5987/75},
	eprint = {https://science.sciencemag.org/content/329/5987/75.full.pdf},
	journal = {Science}
}

@article{Hall2010,
author = {Stephen A. Hall},
title = {Early maize pollen from Chaco Canyon, New Mexico, USA},
journal = {Palynology},
volume = {34},
number = {1},
pages = {125-137},
year  = {2010},
publisher = {Taylor & Francis},
doi = {10.1080/01916121003675746},
URL = {https://doi.org/10.1080/01916121003675746},
eprint = {https://doi.org/10.1080/01916121003675746}
}

@article {vanHeerwaarden2011,
	author = {van Heerwaarden, Joost and Doebley, John and Briggs, William H. and Glaubitz, Jeffrey C. and Goodman, Major M. and de Jesus Sanchez Gonzalez, Jose and Ross-Ibarra, Jeffrey},
	title = {Genetic signals of origin, spread, and introgression in a large sample of maize landraces},
	volume = {108},
	number = {3},
	pages = {1088--1092},
	year = {2011},
	doi = {10.1073/pnas.1013011108},
	publisher = {National Academy of Sciences},
	abstract = {The last two decades have seen important advances in our knowledge of maize domestication, thanks in part to the contributions of genetic data. Genetic studies have provided firm evidence that maize was domesticated from Balsas teosinte (Zea mays subspecies parviglumis), a wild relative that is endemic to the mid- to lowland regions of southwestern Mexico. An interesting paradox remains, however: Maize cultivars that are most closely related to Balsas teosinte are found mainly in the Mexican highlands where subspecies parviglumis does not grow. Genetic data thus point to primary diffusion of domesticated maize from the highlands rather than from the region of initial domestication. Recent archeological evidence for early lowland cultivation has been consistent with the genetics of domestication, leaving the issue of the ancestral position of highland maize unresolved. We used a new SNP dataset scored in a large number of accessions of both teosinte and maize to take a second look at the geography of the earliest cultivated maize. We found that gene flow between maize and its wild relatives meaningfully impacts our inference of geographic origins. By analyzing differentiation from inferred ancestral gene frequencies, we obtained results that are fully consistent with current ecological, archeological, and genetic data concerning the geography of early maize cultivation.},
	issn = {0027-8424},
	URL = {https://www.pnas.org/content/108/3/1088},
	eprint = {https://www.pnas.org/content/108/3/1088.full.pdf},
	journal = {PNAS}
}

@article {Kistler2018,
	author = {Kistler, Logan and Maezumi, S. Yoshi and Gregorio de Souza, Jonas and Przelomska, Natalia A. S. and Malaquias Costa, Flaviane and Smith, Oliver and Loiselle, Hope and Ramos-Madrigal, Jazm{\'\i}n and Wales, Nathan and Ribeiro, Eduardo Rivail and Morrison, Ryan R. and Grimaldo, Claudia and Prous, Andre P. and Arriaza, Bernardo and Gilbert, M. Thomas P. and de Oliveira Freitas, Fabio and Allaby, Robin G.},
	title = {Multiproxy evidence highlights a complex evolutionary legacy of maize in South America},
	volume = {362},
	number = {6420},
	pages = {1309--1313},
	year = {2018},
	doi = {10.1126/science.aav0207},
	publisher = {American Association for the Advancement of Science},
	abstract = {Maize originated in what is now central Mexico about 9000 years ago and spread throughout the Americas before European contact. Kistler et al. applied genomic analysis to ancient and extant South American maize lineages to investigate the genetic changes that accompanied domestication (see the Perspective by Zeder). The origin of modern maize cultivars likely involved a {\textquotedblleft}semidomesticated{\textquotedblright} lineage that moved out of Mexico. Later improvements then occurred among multiple South American populations, including those in southwestern Amazonia.Science, this issue p. 1309; see also p. 1246Domesticated maize evolved from wild teosinte under human influences in Mexico beginning around 9000 years before the present (yr B.P.), traversed Central America by ~7500 yr B.P., and spread into South America by ~6500 yr B.P. Landrace and archaeological maize genomes from South America suggest that the ancestral population to South American maize was brought out of the domestication center in Mexico and became isolated from the wild teosinte gene pool before traits of domesticated maize were fixed. Deeply structured lineages then evolved within South America out of this partially domesticated progenitor population. Genomic, linguistic, archaeological, and paleoecological data suggest that the southwestern Amazon was a secondary improvement center for partially domesticated maize. Multiple waves of human-mediated dispersal are responsible for the diversity and biogeography of modern South American maize.},
	issn = {0036-8075},
	URL = {https://science.sciencemag.org/content/362/6420/1309},
	eprint = {https://science.sciencemag.org/content/362/6420/1309.full.pdf},
	journal = {Science}
}

@article {tittes2020,
	author = {Tittes, Silas},
	title = {rdmc: An Open Source R Package Implementing Convergent Adaptation Models of Lee and Coop (2017)},
	volume = {10},
	number = {9},
	pages = {3041--3046},
	year = {2020},
	doi = {10.1534/g3.120.401527},
	publisher = {G3: Genes, Genomes, Genetics},
	abstract = {The availability of whole genome sequencing data from multiple related populations creates opportunities to test sophisticated population genetic models of convergent adaptation. Recent work by Lee and Coop (2017) developed models to infer modes of convergent adaption at local genomic scales, providing a rich framework for assessing how selection has acted across multiple populations at the tested locus. Here I present, rdmc, an R package that builds on the existing software implementation of Lee and Coop (2017) that prioritizes ease of use, portability, and scalability. I demonstrate installation and comprehensive overview of the package{\textquoteright}s current utilities.},
	URL = {https://www.g3journal.org/content/10/9/3041},
	eprint = {https://www.g3journal.org/content/10/9/3041.full.pdf},
	journal = {G3: Genes, Genomes, Genetics}
}
