# Supplementary material for: Molecular Parallelism Underlies Convergent Highland Adaptation of Maize Landraces
Source: Mol Biol Evol. 2021 Apr 27;38(9):3567–80. doi: 10.1093/molbev/msab119 (PMC8382895; doi:10.1093/molbev/msab119)
Supplement: msab119_Supplementary_Data [file msab119_supplementary_data.zip › TableS1_sampleInfo.xlsx]

## Sheet: Sheet1
RI_Group	Latitude	Longitude	RI_Accession	Elevation	Locality	depth
AN	-14.3167	-72.9167	RIMMA0466	3600	Apurimac, Peru	33.5
AN	-9.38333	-77.1667	RIMMA0468	3150	Ancash, Peru	29.5
AN	-8.7	-77.3833	RIMMA0625	2820	Ancash, Peru	36.5
AN	0	-78	RIMMA0662	2195	Ecuador	28
AN	-0.916667	-78.9167	RIMMA0665	2931	Ecuador	28.5
GH	14.9667	-91.7667	RIMMA0670	2378	San Marcos, Guatemala	27.5
GH	15.0333	-91.7833	RIMMA1007	3049	San Marcos, Guatemala	29.5
GH	14.9167	-91.3333	RIMMA1008	2774	Totonicapan, Guatemala	29
MH	19.85	-97.9833	RIMMA0421	2250	Puebla, Mexico	28.5
MH	19	-97.3833	RIMMA0438	2600	Puebla, Mexico	39
MH	20.0333	-103.683	RIMMA0623	2520	Jalisco, Mexico	7.5
MH	19.8833	-97.5833	RIMMA0626	2260	Puebla, Mexico	27
MH	19.6833	-99.1333	RIMMA0672	2256	Mexico, Mexico	30.5
MH	21.3667	-102.85	RIMMA0677	1951	Zacatecas, Mexico	26.5
ML	15.4333	-92.9	RIMMA0409	107	Chiapas, Mexico	28
ML	20.8333	-88.5167	RIMMA0703	30	Yucatan, Mexico	63.5
ML	15.4667	-88.85	RIMMA0720	39	Guatemala	27.5
ML	16.5667	-94.6167	RIMMA0733	107	Oaxaca, Mexico	28.5
ML	16.85	-99.067	RIMMA1010	201	La Concordia, Guerrero	28.5
SL	4.51667	-75.6333	RIMMA0390	353	Caldas, Colombia	29
SL	1.75	-75.5833	RIMMA0392	555	Caqueta, Colombia	31
SL	8.31667	-75.15	RIMMA0393	100	Cordoba, Colombia	30
SL	8.5	-77.2667	RIMMA0395	30	Choco, Colombia	53.5
SL	9.43333	-75.7	RIMMA0398	27	Magdalena, Colombia	32
SL	10.1833	-74.05	RIMMA0399	250	Magdalena, Colombia	25
US	34.9	-107.583	RIMMA0383	2073	Acoma Pueblo, NM, USA	29
US	36.05	-106.283	RIMMA0384	2134	San Lorenzo Pueblo, NM, USA	30
US	36.45	-105.55	RIMMA0385	2134	Taos Pueblo, NM, USA	26
US	35.6167	-106.733	RIMMA0387	1829	Jemez Pueblo, NM, USA	29
US	35.9	-110.667	RIMMA0415	1941	Hotevilla, Arizona, USA	24
US	35.7617	-105.933	RIMMA1012	2073	Tesuque Pueblo, NM	26.5
