# Supplementary material for: Molecular Parallelism Underlies Convergent Highland Adaptation of Maize Landraces
Source: Mol Biol Evol. 2021 Apr 27;38(9):3567–80. doi: 10.1093/molbev/msab119 (PMC8382895; doi:10.1093/molbev/msab119)
Supplement: msab119_Supplementary_Data [file msab119_supplementary_data.zip › TableS2_PBEoutlierSNPoverlapSummary.xlsx]

## Sheet: Sheet1
Table S1: The overlap of selected SNPs between six pairs of highland populations.
	totalno. SNPs	no. outlier SNP in High1	no. outlier SNP in High2	no. overlap	expected no. of overlap	enrichment fold	p value
MH vs. GH	1567351	53944	52404	13461	1803.6	7.46339	~ 0
MH vs. US	1567351	53944	53048	10884	1825.77	5.96132	~ 0
MH vs. AN	1567351	53944	51453	5768	1770.87	3.25715	~ 0
US vs. GH	1567351	53048	52404	7861	1773.65	4.43211	~ 0
US vs. AN	1567351	53048	51453	4031	1741.46	2.31472	~ 0
GH vs. AN	1567351	52404	51453	6702	1720.32	3.89579	~ 0
