# Supplementary material for: Molecular Parallelism Underlies Convergent Highland Adaptation of Maize Landraces
Source: Mol Biol Evol. 2021 Apr 27;38(9):3567–80. doi: 10.1093/molbev/msab119 (PMC8382895; doi:10.1093/molbev/msab119)
Supplement: msab119_Supplementary_Data [file msab119_supplementary_data.zip › TableS3_outlierSNPs.xlsx]

## Sheet: MH
Table S2. The list of selected SNPs in each of the four highland populations with their allele frrequecies, PBE values and SIFT annotations.
pos	refFreq_MH	altFreq_MH	refFreq_ML	altFreq_ML	refFreq_parv	altFreq_parv	PBE	REF	ALT	SIFTannotation
10_100042074	0.125	0.875	0.5	0.5	0.875	0.125	0.569717	G	T	ANN=T|missense_variant|MODERATE|GRMZM2G455476|GRMZM2G455476|transcript|GRMZM2G455476_T01|protein_coding|5/10|c.1036C>A|p.Pro346Thr|1036/3143|1036/2984|346/993||WARNING_TRANSCRIPT_MULTIPLE_STOP_CODONS,T|downstream_gene_variant|MODIFIER|GRMZM5G822438|GRMZM5G822438|transcript|GRMZM5G822438_T01|protein_coding||c.*5124G>T|||||4787|WARNING_TRANSCRIPT_MULTIPLE_STOP_CODONS,T|downstream_gene_variant|MODIF…
10_100042333	1	0	0.5	0.5	0.375	0.625	0.727644	G	C	ANN=C|synonymous_variant|LOW|GRMZM2G455476|GRMZM2G455476|transcript|GRMZM2G455476_T01|protein_coding|5/10|c.777C>G|p.Ala259Ala|777/3143|777/2984|259/993||WARNING_TRANSCRIPT_MULTIPLE_STOP_CODONS,C|downstream_gene_variant|MODIFIER|GRMZM5G822438|GRMZM5G822438|transcript|GRMZM5G822438_T02|protein_coding||c.*6070G>C|||||4762|
10_100042619	0.125	0.875	0.5	0.5	0.75	0.25	0.453121	G	C	ANN=C|intron_variant|MODIFIER|GRMZM2G455476|GRMZM2G455476|transcript|GRMZM2G455476_T01|protein_coding|4/9|c.620-129C>G||||||WARNING_TRANSCRIPT_MULTIPLE_STOP_CODONS
10_100043079	1	0	0.625	0.375	0.5	0.5	0.472231	C	G	ANN=G|intron_variant|MODIFIER|GRMZM2G455476|GRMZM2G455476|transcript|GRMZM2G455476_T01|protein_coding|3/9|c.584+200G>C||||||WARNING_TRANSCRIPT_MULTIPLE_STOP_CODONS
10_100044534	0.25	0.75	0.625	0.375	1	0	0.540131	A	C	ANN=C|missense_variant|MODERATE|GRMZM2G455476|GRMZM2G455476|transcript|GRMZM2G455476_T01|protein_coding|2/10|c.271T>G|p.Ser91Ala|271/3143|271/2984|91/993||WARNING_TRANSCRIPT_MULTIPLE_STOP_CODONS
10_100080852	0.125	0.875	0.5	0.5	1	0	0.794618	A	G	ANN=G|intergenic_region|MODIFIER|GRMZM2G455476-GRMZM2G096610|GRMZM2G455476-GRMZM2G096610|intergenic_region|GRMZM2G455476-GRMZM2G096610|||n.100080852A>G||||||
10_100081003	0.125	0.875	0.5	0.5	1	0	0.794618	C	T	ANN=T|intergenic_region|MODIFIER|GRMZM2G455476-GRMZM2G096610|GRMZM2G455476-GRMZM2G096610|intergenic_region|GRMZM2G455476-GRMZM2G096610|||n.100081003C>T||||||
10_100081026	0.125	0.875	0.5	0.5	1	0	0.794618	C	G	ANN=G|intergenic_region|MODIFIER|GRMZM2G455476-GRMZM2G096610|GRMZM2G455476-GRMZM2G096610|intergenic_region|GRMZM2G455476-GRMZM2G096610|||n.100081026C>G||||||
10_100081420	0.125	0.875	0.5	0.5	1	0	0.794618	C	T	ANN=T|intergenic_region|MODIFIER|GRMZM2G455476-GRMZM2G096610|GRMZM2G455476-GRMZM2G096610|intergenic_region|GRMZM2G455476-GRMZM2G096610|||n.100081420C>T||||||
10_100082041	0.125	0.875	0.5	0.5	1	0	0.794618	C	T	ANN=T|intergenic_region|MODIFIER|GRMZM2G455476-GRMZM2G096610|GRMZM2G455476-GRMZM2G096610|intergenic_region|GRMZM2G455476-GRMZM2G096610|||n.100082041C>T||||||
10_100082082	0.125	0.875	0.5	0.5	1	0	0.794618	G	A	ANN=A|intergenic_region|MODIFIER|GRMZM2G455476-GRMZM2G096610|GRMZM2G455476-GRMZM2G096610|intergenic_region|GRMZM2G455476-GRMZM2G096610|||n.100082082G>A||||||
10_100088269	0	1	0.5	0.5	0.625	0.375	0.650568	G	A	ANN=A|downstream_gene_variant|MODIFIER|GRMZM2G096610|GRMZM2G096610|transcript|GRMZM2G096610_T01|protein_coding||c.*775C>T|||||454|,A|intergenic_region|MODIFIER|GRMZM2G455476-GRMZM2G096610|GRMZM2G455476-GRMZM2G096610|intergenic_region|GRMZM2G455476-GRMZM2G096610|||n.100088269G>A||||||
10_100090138	0	1	0.5	0.5	0.625	0.375	0.650568	C	T	ANN=T|upstream_gene_variant|MODIFIER|GRMZM2G096610|GRMZM2G096610|transcript|GRMZM2G096610_T01|protein_coding||c.-564G>A|||||502|,T|intergenic_region|MODIFIER|GRMZM2G096610-GRMZM2G100255|GRMZM2G096610-GRMZM2G100255|intergenic_region|GRMZM2G096610-GRMZM2G100255|||n.100090138C>T||||||
10_100090178	0	1	0.5	0.5	0.375	0.625	0.472231	C	T	ANN=T|upstream_gene_variant|MODIFIER|GRMZM2G096610|GRMZM2G096610|transcript|GRMZM2G096610_T01|protein_coding||c.-604G>A|||||542|,T|intergenic_region|MODIFIER|GRMZM2G096610-GRMZM2G100255|GRMZM2G096610-GRMZM2G100255|intergenic_region|GRMZM2G096610-GRMZM2G100255|||n.100090178C>T||||||
10_100090312	0	1	0.625	0.375	0.375	0.625	0.583802	G	A	ANN=A|upstream_gene_variant|MODIFIER|GRMZM2G096610|GRMZM2G096610|transcript|GRMZM2G096610_T01|protein_coding||c.-738C>T|||||676|,A|intergenic_region|MODIFIER|GRMZM2G096610-GRMZM2G100255|GRMZM2G096610-GRMZM2G100255|intergenic_region|GRMZM2G096610-GRMZM2G100255|||n.100090312G>A||||||
10_100090420	0	1	0.5	0.5	0.625	0.375	0.650568	C	T	ANN=T|upstream_gene_variant|MODIFIER|GRMZM2G096610|GRMZM2G096610|transcript|GRMZM2G096610_T01|protein_coding||c.-846G>A|||||784|,T|intergenic_region|MODIFIER|GRMZM2G096610-GRMZM2G100255|GRMZM2G096610-GRMZM2G100255|intergenic_region|GRMZM2G096610-GRMZM2G100255|||n.100090420C>T||||||
10_100090451	0	1	0.5	0.5	0.625	0.375	0.650568	G	A	ANN=A|upstream_gene_variant|MODIFIER|GRMZM2G096610|GRMZM2G096610|transcript|GRMZM2G096610_T01|protein_coding||c.-877C>T|||||815|,A|intergenic_region|MODIFIER|GRMZM2G096610-GRMZM2G100255|GRMZM2G096610-GRMZM2G100255|intergenic_region|GRMZM2G096610-GRMZM2G100255|||n.100090451G>A||||||
10_100090452	0.125	0.875	0.5	0.5	1	0	0.794618	G	T	ANN=T|upstream_gene_variant|MODIFIER|GRMZM2G096610|GRMZM2G096610|transcript|GRMZM2G096610_T01|protein_coding||c.-878C>A|||||816|,T|intergenic_region|MODIFIER|GRMZM2G096610-GRMZM2G100255|GRMZM2G096610-GRMZM2G100255|intergenic_region|GRMZM2G096610-GRMZM2G100255|||n.100090452G>T||||||
10_100090711	0	1	0.5	0.5	0.75	0.25	0.909965	T	C	ANN=C|upstream_gene_variant|MODIFIER|GRMZM2G096610|GRMZM2G096610|transcript|GRMZM2G096610_T01|protein_coding||c.-1137A>G|||||1075|,C|intergenic_region|MODIFIER|GRMZM2G096610-GRMZM2G100255|GRMZM2G096610-GRMZM2G100255|intergenic_region|GRMZM2G096610-GRMZM2G100255|||n.100090711T>C||||||
10_100090731	0.125	0.875	0.5	0.5	1	0	0.794618	G	A	ANN=A|upstream_gene_variant|MODIFIER|GRMZM2G096610|GRMZM2G096610|transcript|GRMZM2G096610_T01|protein_coding||c.-1157C>T|||||1095|,A|intergenic_region|MODIFIER|GRMZM2G096610-GRMZM2G100255|GRMZM2G096610-GRMZM2G100255|intergenic_region|GRMZM2G096610-GRMZM2G100255|||n.100090731G>A||||||
10_100090733	0	1	0.5	0.5	0.625	0.375	0.650568	C	T	ANN=T|upstream_gene_variant|MODIFIER|GRMZM2G096610|GRMZM2G096610|transcript|GRMZM2G096610_T01|protein_coding||c.-1159G>A|||||1097|,T|intergenic_region|MODIFIER|GRMZM2G096610-GRMZM2G100255|GRMZM2G096610-GRMZM2G100255|intergenic_region|GRMZM2G096610-GRMZM2G100255|||n.100090733C>T||||||
10_100090759	1	0	0.5	0.5	0.625	0.375	0.472231	C	T	ANN=T|upstream_gene_variant|MODIFIER|GRMZM2G096610|GRMZM2G096610|transcript|GRMZM2G096610_T01|protein_coding||c.-1185G>A|||||1123|,T|intergenic_region|MODIFIER|GRMZM2G096610-GRMZM2G100255|GRMZM2G096610-GRMZM2G100255|intergenic_region|GRMZM2G096610-GRMZM2G100255|||n.100090759C>T||||||
10_100091036	0	1	0.5	0.5	0.625	0.375	0.650568	G	A	ANN=A|upstream_gene_variant|MODIFIER|GRMZM2G096610|GRMZM2G096610|transcript|GRMZM2G096610_T01|protein_coding||c.-1462C>T|||||1400|,A|intergenic_region|MODIFIER|GRMZM2G096610-GRMZM2G100255|GRMZM2G096610-GRMZM2G100255|intergenic_region|GRMZM2G096610-GRMZM2G100255|||n.100091036G>A||||||
10_100091041	0	1	0.5	0.5	0.625	0.375	0.650568	G	A	ANN=A|upstream_gene_variant|MODIFIER|GRMZM2G096610|GRMZM2G096610|transcript|GRMZM2G096610_T01|protein_coding||c.-1467C>T|||||1405|,A|intergenic_region|MODIFIER|GRMZM2G096610-GRMZM2G100255|GRMZM2G096610-GRMZM2G100255|intergenic_region|GRMZM2G096610-GRMZM2G100255|||n.100091041G>A||||||
10_100091132	0	1	0.5	0.5	0.625	0.375	0.650568	G	A	ANN=A|upstream_gene_variant|MODIFIER|GRMZM2G096610|GRMZM2G096610|transcript|GRMZM2G096610_T01|protein_coding||c.-1558C>T|||||1496|,A|intergenic_region|MODIFIER|GRMZM2G096610-GRMZM2G100255|GRMZM2G096610-GRMZM2G100255|intergenic_region|GRMZM2G096610-GRMZM2G100255|||n.100091132G>A||||||
10_100091196	0	1	0.5	0.5	0.625	0.375	0.650568	C	T	ANN=T|upstream_gene_variant|MODIFIER|GRMZM2G096610|GRMZM2G096610|transcript|GRMZM2G096610_T01|protein_coding||c.-1622G>A|||||1560|,T|intergenic_region|MODIFIER|GRMZM2G096610-GRMZM2G100255|GRMZM2G096610-GRMZM2G100255|intergenic_region|GRMZM2G096610-GRMZM2G100255|||n.100091196C>T||||||
10_100091207	0.125	0.875	0.5	0.5	1	0	0.794618	A	G	ANN=G|upstream_gene_variant|MODIFIER|GRMZM2G096610|GRMZM2G096610|transcript|GRMZM2G096610_T01|protein_coding||c.-1633T>C|||||1571|,G|intergenic_region|MODIFIER|GRMZM2G096610-GRMZM2G100255|GRMZM2G096610-GRMZM2G100255|intergenic_region|GRMZM2G096610-GRMZM2G100255|||n.100091207A>G||||||
10_100091608	0	1	0.5	0.5	0.625	0.375	0.650568	C	T	ANN=T|upstream_gene_variant|MODIFIER|GRMZM2G096610|GRMZM2G096610|transcript|GRMZM2G096610_T01|protein_coding||c.-2034G>A|||||1972|,T|intergenic_region|MODIFIER|GRMZM2G096610-GRMZM2G100255|GRMZM2G096610-GRMZM2G100255|intergenic_region|GRMZM2G096610-GRMZM2G100255|||n.100091608C>T||||||
10_100092408	0.125	0.875	0.5	0.5	1	0	0.794618	G	A	ANN=A|upstream_gene_variant|MODIFIER|GRMZM2G096610|GRMZM2G096610|transcript|GRMZM2G096610_T01|protein_coding||c.-2834C>T|||||2772|,A|intergenic_region|MODIFIER|GRMZM2G096610-GRMZM2G100255|GRMZM2G096610-GRMZM2G100255|intergenic_region|GRMZM2G096610-GRMZM2G100255|||n.100092408G>A||||||
10_100092446	0	1	0.5	0.5	0.5	0.5	0.538997	G	A	ANN=A|upstream_gene_variant|MODIFIER|GRMZM2G096610|GRMZM2G096610|transcript|GRMZM2G096610_T01|protein_coding||c.-2872C>T|||||2810|,A|intergenic_region|MODIFIER|GRMZM2G096610-GRMZM2G100255|GRMZM2G096610-GRMZM2G100255|intergenic_region|GRMZM2G096610-GRMZM2G100255|||n.100092446G>A||||||
10_100092650	1	0	0.5	0.5	0.375	0.625	0.650568	C	T	ANN=T|upstream_gene_variant|MODIFIER|GRMZM2G096610|GRMZM2G096610|transcript|GRMZM2G096610_T01|protein_coding||c.-3076G>A|||||3014|,T|intergenic_region|MODIFIER|GRMZM2G096610-GRMZM2G100255|GRMZM2G096610-GRMZM2G100255|intergenic_region|GRMZM2G096610-GRMZM2G100255|||n.100092650C>T||||||
10_100092660	0	1	0.5	0.5	0.625	0.375	0.650568	G	C	ANN=C|upstream_gene_variant|MODIFIER|GRMZM2G096610|GRMZM2G096610|transcript|GRMZM2G096610_T01|protein_coding||c.-3086C>G|||||3024|,C|intergenic_region|MODIFIER|GRMZM2G096610-GRMZM2G100255|GRMZM2G096610-GRMZM2G100255|intergenic_region|GRMZM2G096610-GRMZM2G100255|||n.100092660G>C||||||
10_100092864	0.125	0.875	0.5	0.5	1	0	0.794618	T	C	ANN=C|upstream_gene_variant|MODIFIER|GRMZM2G096610|GRMZM2G096610|transcript|GRMZM2G096610_T01|protein_coding||c.-3290A>G|||||3228|,C|intergenic_region|MODIFIER|GRMZM2G096610-GRMZM2G100255|GRMZM2G096610-GRMZM2G100255|intergenic_region|GRMZM2G096610-GRMZM2G100255|||n.100092864T>C||||||
10_100092873	0	1	0.5	0.5	0.625	0.375	0.650568	C	A	ANN=A|upstream_gene_variant|MODIFIER|GRMZM2G096610|GRMZM2G096610|transcript|GRMZM2G096610_T01|protein_coding||c.-3299G>T|||||3237|,A|intergenic_region|MODIFIER|GRMZM2G096610-GRMZM2G100255|GRMZM2G096610-GRMZM2G100255|intergenic_region|GRMZM2G096610-GRMZM2G100255|||n.100092873C>A||||||
10_100092918	0	1	0.5	0.5	0.625	0.375	0.650568	C	T	ANN=T|upstream_gene_variant|MODIFIER|GRMZM2G096610|GRMZM2G096610|transcript|GRMZM2G096610_T01|protein_coding||c.-3344G>A|||||3282|,T|intergenic_region|MODIFIER|GRMZM2G096610-GRMZM2G100255|GRMZM2G096610-GRMZM2G100255|intergenic_region|GRMZM2G096610-GRMZM2G100255|||n.100092918C>T||||||
10_100092921	0	1	0.5	0.5	0.625	0.375	0.650568	C	T	ANN=T|upstream_gene_variant|MODIFIER|GRMZM2G096610|GRMZM2G096610|transcript|GRMZM2G096610_T01|protein_coding||c.-3347G>A|||||3285|,T|intergenic_region|MODIFIER|GRMZM2G096610-GRMZM2G100255|GRMZM2G096610-GRMZM2G100255|intergenic_region|GRMZM2G096610-GRMZM2G100255|||n.100092921C>T||||||
10_100093231	0	1	0.5	0.5	0.625	0.375	0.650568	C	A	ANN=A|upstream_gene_variant|MODIFIER|GRMZM2G096610|GRMZM2G096610|transcript|GRMZM2G096610_T01|protein_coding||c.-3657G>T|||||3595|,A|intergenic_region|MODIFIER|GRMZM2G096610-GRMZM2G100255|GRMZM2G096610-GRMZM2G100255|intergenic_region|GRMZM2G096610-GRMZM2G100255|||n.100093231C>A||||||
10_100093311	0.125	0.875	0.5	0.5	1	0	0.794618	C	T	ANN=T|upstream_gene_variant|MODIFIER|GRMZM2G096610|GRMZM2G096610|transcript|GRMZM2G096610_T01|protein_coding||c.-3737G>A|||||3675|,T|intergenic_region|MODIFIER|GRMZM2G096610-GRMZM2G100255|GRMZM2G096610-GRMZM2G100255|intergenic_region|GRMZM2G096610-GRMZM2G100255|||n.100093311C>T||||||
10_100093372	0	1	0.5	0.5	0.625	0.375	0.650568	G	A	ANN=A|upstream_gene_variant|MODIFIER|GRMZM2G096610|GRMZM2G096610|transcript|GRMZM2G096610_T01|protein_coding||c.-3798C>T|||||3736|,A|intergenic_region|MODIFIER|GRMZM2G096610-GRMZM2G100255|GRMZM2G096610-GRMZM2G100255|intergenic_region|GRMZM2G096610-GRMZM2G100255|||n.100093372G>A||||||
10_100093391	0	1	0.5	0.5	0.625	0.375	0.650568	G	A	ANN=A|upstream_gene_variant|MODIFIER|GRMZM2G096610|GRMZM2G096610|transcript|GRMZM2G096610_T01|protein_coding||c.-3817C>T|||||3755|,A|intergenic_region|MODIFIER|GRMZM2G096610-GRMZM2G100255|GRMZM2G096610-GRMZM2G100255|intergenic_region|GRMZM2G096610-GRMZM2G100255|||n.100093391G>A||||||
10_100093567	0	1	0.5	0.5	0.625	0.375	0.650568	G	T	ANN=T|upstream_gene_variant|MODIFIER|GRMZM2G096610|GRMZM2G096610|transcript|GRMZM2G096610_T01|protein_coding||c.-3993C>A|||||3931|,T|intergenic_region|MODIFIER|GRMZM2G096610-GRMZM2G100255|GRMZM2G096610-GRMZM2G100255|intergenic_region|GRMZM2G096610-GRMZM2G100255|||n.100093567G>T||||||
10_100093602	0.125	0.875	0.5	0.5	0.875	0.125	0.569717	G	T	ANN=T|upstream_gene_variant|MODIFIER|GRMZM2G096610|GRMZM2G096610|transcript|GRMZM2G096610_T01|protein_coding||c.-4028C>A|||||3966|,T|intergenic_region|MODIFIER|GRMZM2G096610-GRMZM2G100255|GRMZM2G096610-GRMZM2G100255|intergenic_region|GRMZM2G096610-GRMZM2G100255|||n.100093602G>T||||||
10_100093840	0	1	0.625	0.375	0.5	0.5	0.727644	A	G	ANN=G|upstream_gene_variant|MODIFIER|GRMZM2G096610|GRMZM2G096610|transcript|GRMZM2G096610_T01|protein_coding||c.-4266T>C|||||4204|,G|intergenic_region|MODIFIER|GRMZM2G096610-GRMZM2G100255|GRMZM2G096610-GRMZM2G100255|intergenic_region|GRMZM2G096610-GRMZM2G100255|||n.100093840A>G||||||
10_100093855	0	1	0.5	0.5	0.625	0.375	0.650568	G	A	ANN=A|upstream_gene_variant|MODIFIER|GRMZM2G096610|GRMZM2G096610|transcript|GRMZM2G096610_T01|protein_coding||c.-4281C>T|||||4219|,A|intergenic_region|MODIFIER|GRMZM2G096610-GRMZM2G100255|GRMZM2G096610-GRMZM2G100255|intergenic_region|GRMZM2G096610-GRMZM2G100255|||n.100093855G>A||||||
10_100093954	0	1	0.5	0.5	0.625	0.375	0.650568	C	T	ANN=T|upstream_gene_variant|MODIFIER|GRMZM2G096610|GRMZM2G096610|transcript|GRMZM2G096610_T01|protein_coding||c.-4380G>A|||||4318|,T|intergenic_region|MODIFIER|GRMZM2G096610-GRMZM2G100255|GRMZM2G096610-GRMZM2G100255|intergenic_region|GRMZM2G096610-GRMZM2G100255|||n.100093954C>T||||||
10_100109773	0	1	0.5	0.5	0.5	0.5	0.538997	C	T	ANN=T|intergenic_region|MODIFIER|GRMZM2G096610-GRMZM2G100255|GRMZM2G096610-GRMZM2G100255|intergenic_region|GRMZM2G096610-GRMZM2G100255|||n.100109773C>T||||||
10_100109815	0	1	0.5	0.5	0.625	0.375	0.650568	A	G	ANN=G|intergenic_region|MODIFIER|GRMZM2G096610-GRMZM2G100255|GRMZM2G096610-GRMZM2G100255|intergenic_region|GRMZM2G096610-GRMZM2G100255|||n.100109815A>G||||||
10_100112157	0	1	0.5	0.5	0.625	0.375	0.650568	T	C	ANN=C|intergenic_region|MODIFIER|GRMZM2G096610-GRMZM2G100255|GRMZM2G096610-GRMZM2G100255|intergenic_region|GRMZM2G096610-GRMZM2G100255|||n.100112157T>C||||||
10_100112220	0.125	0.875	0.5	0.5	1	0	0.794618	A	G	ANN=G|intergenic_region|MODIFIER|GRMZM2G096610-GRMZM2G100255|GRMZM2G096610-GRMZM2G100255|intergenic_region|GRMZM2G096610-GRMZM2G100255|||n.100112220A>G||||||
10_100113121	0	1	0.625	0.375	0.625	0.375	0.762139	G	A	ANN=A|intergenic_region|MODIFIER|GRMZM2G096610-GRMZM2G100255|GRMZM2G096610-GRMZM2G100255|intergenic_region|GRMZM2G096610-GRMZM2G100255|||n.100113121G>A||||||
10_100113221	0	1	0.5	0.5	0.5	0.5	0.538997	G	A	ANN=A|intergenic_region|MODIFIER|GRMZM2G096610-GRMZM2G100255|GRMZM2G096610-GRMZM2G100255|intergenic_region|GRMZM2G096610-GRMZM2G100255|||n.100113221G>A||||||
10_100113225	0	1	0.5	0.5	0.5	0.5	0.538997	A	G	ANN=G|intergenic_region|MODIFIER|GRMZM2G096610-GRMZM2G100255|GRMZM2G096610-GRMZM2G100255|intergenic_region|GRMZM2G096610-GRMZM2G100255|||n.100113225A>G||||||
10_100113630	0	1	0.5	0.5	0.625	0.375	0.650568	A	G	ANN=G|intergenic_region|MODIFIER|GRMZM2G096610-GRMZM2G100255|GRMZM2G096610-GRMZM2G100255|intergenic_region|GRMZM2G096610-GRMZM2G100255|||n.100113630A>G||||||
10_100113814	0	1	0.5	0.5	0.5	0.5	0.538997	C	A	ANN=A|intergenic_region|MODIFIER|GRMZM2G096610-GRMZM2G100255|GRMZM2G096610-GRMZM2G100255|intergenic_region|GRMZM2G096610-GRMZM2G100255|||n.100113814C>A||||||
10_100113832	0	1	0.5	0.5	0.625	0.375	0.650568	A	G	ANN=G|intergenic_region|MODIFIER|GRMZM2G096610-GRMZM2G100255|GRMZM2G096610-GRMZM2G100255|intergenic_region|GRMZM2G096610-GRMZM2G100255|||n.100113832A>G||||||
10_100114074	0	1	0.5	0.5	0.625	0.375	0.650568	G	A	ANN=A|intergenic_region|MODIFIER|GRMZM2G096610-GRMZM2G100255|GRMZM2G096610-GRMZM2G100255|intergenic_region|GRMZM2G096610-GRMZM2G100255|||n.100114074G>A||||||
10_100114205	0	1	0.5	0.5	0.625	0.375	0.650568	C	T	ANN=T|intergenic_region|MODIFIER|GRMZM2G096610-GRMZM2G100255|GRMZM2G096610-GRMZM2G100255|intergenic_region|GRMZM2G096610-GRMZM2G100255|||n.100114205C>T||||||
10_100114484	0.125	0.875	0.625	0.375	0.75	0.25	0.591726	A	G	ANN=G|intergenic_region|MODIFIER|GRMZM2G096610-GRMZM2G100255|GRMZM2G096610-GRMZM2G100255|intergenic_region|GRMZM2G096610-GRMZM2G100255|||n.100114484A>G||||||
10_100114727	0.125	0.875	0.5	0.5	1	0	0.794618	C	T	ANN=T|intergenic_region|MODIFIER|GRMZM2G096610-GRMZM2G100255|GRMZM2G096610-GRMZM2G100255|intergenic_region|GRMZM2G096610-GRMZM2G100255|||n.100114727C>T||||||
10_100114749	0.125	0.875	0.5	0.5	1	0	0.794618	C	T	ANN=T|intergenic_region|MODIFIER|GRMZM2G096610-GRMZM2G100255|GRMZM2G096610-GRMZM2G100255|intergenic_region|GRMZM2G096610-GRMZM2G100255|||n.100114749C>T||||||
10_100114754	0.125	0.875	0.5	0.5	1	0	0.794618	C	A	ANN=A|intergenic_region|MODIFIER|GRMZM2G096610-GRMZM2G100255|GRMZM2G096610-GRMZM2G100255|intergenic_region|GRMZM2G096610-GRMZM2G100255|||n.100114754C>A||||||
10_100114803	0	1	0.5	0.5	0.625	0.375	0.650568	G	A	ANN=A|intergenic_region|MODIFIER|GRMZM2G096610-GRMZM2G100255|GRMZM2G096610-GRMZM2G100255|intergenic_region|GRMZM2G096610-GRMZM2G100255|||n.100114803G>A||||||
10_100114875	0.125	0.875	0.5	0.5	0.75	0.25	0.453121	G	T	ANN=T|intergenic_region|MODIFIER|GRMZM2G096610-GRMZM2G100255|GRMZM2G096610-GRMZM2G100255|intergenic_region|GRMZM2G096610-GRMZM2G100255|||n.100114875G>T||||||
10_100115083	0	1	0.5	0.5	0.75	0.25	0.909965	T	A	ANN=A|intergenic_region|MODIFIER|GRMZM2G096610-GRMZM2G100255|GRMZM2G096610-GRMZM2G100255|intergenic_region|GRMZM2G096610-GRMZM2G100255|||n.100115083T>A||||||
10_100115273	0	1	0.5	0.5	0.625	0.375	0.650568	C	T	ANN=T|intergenic_region|MODIFIER|GRMZM2G096610-GRMZM2G100255|GRMZM2G096610-GRMZM2G100255|intergenic_region|GRMZM2G096610-GRMZM2G100255|||n.100115273C>T||||||
10_100115726	0	1	0.5	0.5	0.625	0.375	0.650568	G	A	ANN=A|intergenic_region|MODIFIER|GRMZM2G096610-GRMZM2G100255|GRMZM2G096610-GRMZM2G100255|intergenic_region|GRMZM2G096610-GRMZM2G100255|||n.100115726G>A||||||
10_100118050	0	1	0.5	0.5	0.625	0.375	0.650568	A	G	ANN=G|intergenic_region|MODIFIER|GRMZM2G096610-GRMZM2G100255|GRMZM2G096610-GRMZM2G100255|intergenic_region|GRMZM2G096610-GRMZM2G100255|||n.100118050A>G||||||
10_100118242	0.125	0.875	0.5	0.5	1	0	0.794618	C	T	ANN=T|intergenic_region|MODIFIER|GRMZM2G096610-GRMZM2G100255|GRMZM2G096610-GRMZM2G100255|intergenic_region|GRMZM2G096610-GRMZM2G100255|||n.100118242C>T||||||
10_100118977	0	1	0.5	0.5	0.5	0.5	0.538997	G	A	ANN=A|intergenic_region|MODIFIER|GRMZM2G096610-GRMZM2G100255|GRMZM2G096610-GRMZM2G100255|intergenic_region|GRMZM2G096610-GRMZM2G100255|||n.100118977G>A||||||
10_100119187	0	1	0.5	0.5	0.375	0.625	0.472231	T	C	ANN=C|intergenic_region|MODIFIER|GRMZM2G096610-GRMZM2G100255|GRMZM2G096610-GRMZM2G100255|intergenic_region|GRMZM2G096610-GRMZM2G100255|||n.100119187T>C||||||
10_100119422	0	1	0.5	0.5	0.625	0.375	0.650568	A	T	ANN=T|intergenic_region|MODIFIER|GRMZM2G096610-GRMZM2G100255|GRMZM2G096610-GRMZM2G100255|intergenic_region|GRMZM2G096610-GRMZM2G100255|||n.100119422A>T||||||
10_100120556	0	1	0.5	0.5	0.625	0.375	0.650568	C	G	ANN=G|intergenic_region|MODIFIER|GRMZM2G096610-GRMZM2G100255|GRMZM2G096610-GRMZM2G100255|intergenic_region|GRMZM2G096610-GRMZM2G100255|||n.100120556C>G||||||
10_100121561	0	1	0.5	0.5	0.625	0.375	0.650568	A	C	ANN=C|intergenic_region|MODIFIER|GRMZM2G096610-GRMZM2G100255|GRMZM2G096610-GRMZM2G100255|intergenic_region|GRMZM2G096610-GRMZM2G100255|||n.100121561A>C||||||
10_100121565	0.125	0.875	0.5	0.5	1	0	0.794618	C	T	ANN=T|intergenic_region|MODIFIER|GRMZM2G096610-GRMZM2G100255|GRMZM2G096610-GRMZM2G100255|intergenic_region|GRMZM2G096610-GRMZM2G100255|||n.100121565C>T||||||
10_100121737	0	1	0.5	0.5	0.375	0.625	0.472231	G	A	ANN=A|intergenic_region|MODIFIER|GRMZM2G096610-GRMZM2G100255|GRMZM2G096610-GRMZM2G100255|intergenic_region|GRMZM2G096610-GRMZM2G100255|||n.100121737G>A||||||
10_100122497	0.25	0.75	0.625	0.375	1	0	0.540131	G	A	ANN=A|intergenic_region|MODIFIER|GRMZM2G096610-GRMZM2G100255|GRMZM2G096610-GRMZM2G100255|intergenic_region|GRMZM2G096610-GRMZM2G100255|||n.100122497G>A||||||
10_100123204	0.875	0.125	0.5	0.5	0	1	0.794618	T	C	ANN=C|intergenic_region|MODIFIER|GRMZM2G096610-GRMZM2G100255|GRMZM2G096610-GRMZM2G100255|intergenic_region|GRMZM2G096610-GRMZM2G100255|||n.100123204T>C||||||
10_100123207	0	1	0.5	0.5	0.625	0.375	0.650568	T	A	ANN=A|intergenic_region|MODIFIER|GRMZM2G096610-GRMZM2G100255|GRMZM2G096610-GRMZM2G100255|intergenic_region|GRMZM2G096610-GRMZM2G100255|||n.100123207T>A||||||
10_100123538	0	1	0.5	0.5	0.625	0.375	0.650568	C	T	ANN=T|intergenic_region|MODIFIER|GRMZM2G096610-GRMZM2G100255|GRMZM2G096610-GRMZM2G100255|intergenic_region|GRMZM2G096610-GRMZM2G100255|||n.100123538C>T||||||
10_100123554	0	1	0.5	0.5	0.625	0.375	0.650568	C	T	ANN=T|intergenic_region|MODIFIER|GRMZM2G096610-GRMZM2G100255|GRMZM2G096610-GRMZM2G100255|intergenic_region|GRMZM2G096610-GRMZM2G100255|||n.100123554C>T||||||
10_100123687	0	1	0.5	0.5	0.625	0.375	0.650568	G	A	ANN=A|intergenic_region|MODIFIER|GRMZM2G096610-GRMZM2G100255|GRMZM2G096610-GRMZM2G100255|intergenic_region|GRMZM2G096610-GRMZM2G100255|||n.100123687G>A||||||
10_100123789	0.125	0.875	0.5	0.5	0.875	0.125	0.569717	G	T	ANN=T|intergenic_region|MODIFIER|GRMZM2G096610-GRMZM2G100255|GRMZM2G096610-GRMZM2G100255|intergenic_region|GRMZM2G096610-GRMZM2G100255|||n.100123789G>T||||||
10_100123804	0	1	0.5	0.5	0.5	0.5	0.538997	C	T	ANN=T|intergenic_region|MODIFIER|GRMZM2G096610-GRMZM2G100255|GRMZM2G096610-GRMZM2G100255|intergenic_region|GRMZM2G096610-GRMZM2G100255|||n.100123804C>T||||||
10_100123923	0	1	0.5	0.5	0.625	0.375	0.650568	C	T	ANN=T|intergenic_region|MODIFIER|GRMZM2G096610-GRMZM2G100255|GRMZM2G096610-GRMZM2G100255|intergenic_region|GRMZM2G096610-GRMZM2G100255|||n.100123923C>T||||||
10_100141419	0	1	0.5	0.5	0.5	0.5	0.538997	C	A	ANN=A|downstream_gene_variant|MODIFIER|GRMZM2G100286|GRMZM2G100286|transcript|GRMZM2G100286_T02|protein_coding||c.*3492G>T|||||3312|,A|downstream_gene_variant|MODIFIER|GRMZM2G100286|GRMZM2G100286|transcript|GRMZM2G100286_T01|protein_coding||c.*3406G>T|||||3025|WARNING_TRANSCRIPT_INCOMPLETE,A|intron_variant|MODIFIER|GRMZM2G100255|GRMZM2G100255|transcript|GRMZM2G100255_T01|protein_coding|1/1|c.122-…
10_100141645	1	0	0.5	0.5	0.5	0.5	0.538997	C	T	ANN=T|3_prime_UTR_variant|MODIFIER|GRMZM2G100255|GRMZM2G100255|transcript|GRMZM2G100255_T01|protein_coding|2/2|c.*98C>T|||||98|WARNING_TRANSCRIPT_MULTIPLE_STOP_CODONS,T|downstream_gene_variant|MODIFIER|GRMZM2G100286|GRMZM2G100286|transcript|GRMZM2G100286_T02|protein_coding||c.*3266G>A|||||3086|,T|downstream_gene_variant|MODIFIER|GRMZM2G100286|GRMZM2G100286|transcript|GRMZM2G100286_T01|protein_cod…
10_100143439	0.75	0.25	0.25	0.75	0	1	0.752038	T	A	ANN=A|downstream_gene_variant|MODIFIER|GRMZM2G100255|GRMZM2G100255|transcript|GRMZM2G100255_T01|protein_coding||c.*1892T>A|||||1546|WARNING_TRANSCRIPT_MULTIPLE_STOP_CODONS,A|downstream_gene_variant|MODIFIER|GRMZM2G100286|GRMZM2G100286|transcript|GRMZM2G100286_T02|protein_coding||c.*1472A>T|||||1292|,A|downstream_gene_variant|MODIFIER|GRMZM2G100286|GRMZM2G100286|transcript|GRMZM2G100286_T01|protei…
10_100144960	0.75	0.25	0.25	0.75	0	1	0.752038	G	A	ANN=A|missense_variant|MODERATE|GRMZM2G100286|GRMZM2G100286|transcript|GRMZM2G100286_T02|protein_coding|7/7|c.1925C>T|p.Thr642Ile|2045/2274|1925/1974|642/657||,A|downstream_gene_variant|MODIFIER|GRMZM2G100255|GRMZM2G100255|transcript|GRMZM2G100255_T01|protein_coding||c.*3413G>A|||||3067|WARNING_TRANSCRIPT_MULTIPLE_STOP_CODONS,A|intron_variant|MODIFIER|GRMZM2G100286|GRMZM2G100286|transcript|GRMZM2…
10_100144975	0.75	0.25	0.25	0.75	0	1	0.752038	T	C	ANN=C|missense_variant|MODERATE|GRMZM2G100286|GRMZM2G100286|transcript|GRMZM2G100286_T02|protein_coding|7/7|c.1910A>G|p.His637Arg|2030/2274|1910/1974|637/657||,C|downstream_gene_variant|MODIFIER|GRMZM2G100255|GRMZM2G100255|transcript|GRMZM2G100255_T01|protein_coding||c.*3428T>C|||||3082|WARNING_TRANSCRIPT_MULTIPLE_STOP_CODONS,C|intron_variant|MODIFIER|GRMZM2G100286|GRMZM2G100286|transcript|GRMZM2…
10_100145052	1	0	0.375	0.625	0.5	0.5	0.650568	C	T	ANN=T|synonymous_variant|LOW|GRMZM2G100286|GRMZM2G100286|transcript|GRMZM2G100286_T02|protein_coding|7/7|c.1833G>A|p.Thr611Thr|1953/2274|1833/1974|611/657||,T|synonymous_variant|LOW|GRMZM2G100286|GRMZM2G100286|transcript|GRMZM2G100286_T01|protein_coding|7/8|c.1833G>A|p.Thr611Thr|1953/2461|1833/1960|611/652||WARNING_TRANSCRIPT_INCOMPLETE,T|downstream_gene_variant|MODIFIER|GRMZM2G100255|GRMZM2G1002…
10_100145525	0.75	0.25	0.25	0.75	0	1	0.752038	G	A	ANN=A|downstream_gene_variant|MODIFIER|GRMZM2G100255|GRMZM2G100255|transcript|GRMZM2G100255_T01|protein_coding||c.*3978G>A|||||3632|WARNING_TRANSCRIPT_MULTIPLE_STOP_CODONS,A|intron_variant|MODIFIER|GRMZM2G100286|GRMZM2G100286|transcript|GRMZM2G100286_T02|protein_coding|6/6|c.1707+122C>T||||||,A|intron_variant|MODIFIER|GRMZM2G100286|GRMZM2G100286|transcript|GRMZM2G100286_T01|protein_coding|6/7|c.1…
10_100145797	0.75	0.25	0.25	0.75	0	1	0.752038	C	T	ANN=T|synonymous_variant|LOW|GRMZM2G100286|GRMZM2G100286|transcript|GRMZM2G100286_T02|protein_coding|6/7|c.1557G>A|p.Ser519Ser|1677/2274|1557/1974|519/657||,T|synonymous_variant|LOW|GRMZM2G100286|GRMZM2G100286|transcript|GRMZM2G100286_T01|protein_coding|6/8|c.1557G>A|p.Ser519Ser|1677/2461|1557/1960|519/652||WARNING_TRANSCRIPT_INCOMPLETE,T|downstream_gene_variant|MODIFIER|GRMZM2G100255|GRMZM2G1002…
10_100145941	0.75	0.25	0.25	0.75	0	1	0.752038	G	A	ANN=A|downstream_gene_variant|MODIFIER|GRMZM2G100255|GRMZM2G100255|transcript|GRMZM2G100255_T01|protein_coding||c.*4394G>A|||||4048|WARNING_TRANSCRIPT_MULTIPLE_STOP_CODONS,A|intron_variant|MODIFIER|GRMZM2G100286|GRMZM2G100286|transcript|GRMZM2G100286_T02|protein_coding|5/6|c.1521+108C>T||||||,A|intron_variant|MODIFIER|GRMZM2G100286|GRMZM2G100286|transcript|GRMZM2G100286_T01|protein_coding|5/7|c.1…
10_100145956	0.75	0.25	0.25	0.75	0	1	0.752038	A	G	ANN=G|downstream_gene_variant|MODIFIER|GRMZM2G100255|GRMZM2G100255|transcript|GRMZM2G100255_T01|protein_coding||c.*4409A>G|||||4063|WARNING_TRANSCRIPT_MULTIPLE_STOP_CODONS,G|intron_variant|MODIFIER|GRMZM2G100286|GRMZM2G100286|transcript|GRMZM2G100286_T02|protein_coding|5/6|c.1521+93T>C||||||,G|intron_variant|MODIFIER|GRMZM2G100286|GRMZM2G100286|transcript|GRMZM2G100286_T01|protein_coding|5/7|c.15…
10_100146029	0.75	0.25	0.25	0.75	0	1	0.752038	A	G	ANN=G|downstream_gene_variant|MODIFIER|GRMZM2G100255|GRMZM2G100255|transcript|GRMZM2G100255_T01|protein_coding||c.*4482A>G|||||4136|WARNING_TRANSCRIPT_MULTIPLE_STOP_CODONS,G|intron_variant|MODIFIER|GRMZM2G100286|GRMZM2G100286|transcript|GRMZM2G100286_T02|protein_coding|5/6|c.1521+20T>C||||||,G|intron_variant|MODIFIER|GRMZM2G100286|GRMZM2G100286|transcript|GRMZM2G100286_T01|protein_coding|5/7|c.15…
10_101411053	1	0	0.5	0.5	0.625	0.375	0.549306	A	T	ANN=T|intergenic_region|MODIFIER|GRMZM2G159811-GRMZM2G415579|GRMZM2G159811-GRMZM2G415579|intergenic_region|GRMZM2G159811-GRMZM2G415579|||n.101411053A>T||||||
10_10146402	0.375	0.625	0.875	0.125	1	0	0.687911	G	T	ANN=T|upstream_gene_variant|MODIFIER|GRMZM2G068710|GRMZM2G068710|transcript|GRMZM2G068710_T01|protein_coding||c.-1214C>A|||||1042|,T|upstream_gene_variant|MODIFIER|GRMZM2G068710|GRMZM2G068710|transcript|GRMZM2G068710_T06|protein_coding||c.-4115C>A|||||1081|,T|upstream_gene_variant|MODIFIER|GRMZM2G068710|GRMZM2G068710|transcript|GRMZM2G068710_T03|protein_coding||c.-1214C>A|||||1042|,T|upstream_gen…
10_102335973	1	0	0.75	0.25	0.125	0.875	0.702157	C	A	ANN=A|splice_region_variant&intron_variant|LOW|AC204711.3_FG003|AC204711.3_FG003|transcript|AC204711.3_FGT003|protein_coding|2/4|c.237+8G>T||||||
10_102382980	1	0	0.75	0.25	0.125	0.875	0.702157	C	T	ANN=T|synonymous_variant|LOW|AC204711.3_FG002|AC204711.3_FG002|transcript|AC204711.3_FGT002|protein_coding|1/6|c.70C>T|p.Leu24Leu|70/1722|70/1722|24/573||WARNING_TRANSCRIPT_MULTIPLE_STOP_CODONS
10_102506480	0.75	0.25	0.125	0.875	0.375	0.625	0.424336	T	C	ANN=C|intron_variant|MODIFIER|GRMZM2G701585|GRMZM2G701585|transcript|GRMZM2G701585_T02|protein_coding|2/6|c.-149+595T>C||||||WARNING_TRANSCRIPT_MULTIPLE_STOP_CODONS,C|intron_variant|MODIFIER|GRMZM2G701585|GRMZM2G701585|transcript|GRMZM2G701585_T01|protein_coding|2/5|c.-149+595T>C||||||WARNING_TRANSCRIPT_MULTIPLE_STOP_CODONS
10_102513377	0.75	0.25	0.125	0.875	0.375	0.625	0.424336	T	C	ANN=C|intron_variant|MODIFIER|GRMZM2G701585|GRMZM2G701585|transcript|GRMZM2G701585_T02|protein_coding|5/6|c.253-2213T>C||||||WARNING_TRANSCRIPT_MULTIPLE_STOP_CODONS,C|intron_variant|MODIFIER|GRMZM2G701585|GRMZM2G701585|transcript|GRMZM2G701585_T01|protein_coding|5/5|c.253-2213T>C||||||WARNING_TRANSCRIPT_MULTIPLE_STOP_CODONS
10_102532696	0.875	0.125	0.375	0.625	0.25	0.75	0.539046	A	G	ANN=G|intergenic_region|MODIFIER|GRMZM2G701585-GRMZM2G402987|GRMZM2G701585-GRMZM2G402987|intergenic_region|GRMZM2G701585-GRMZM2G402987|||n.102532696A>G||||||
10_102890543	0.375	0.625	0.875	0.125	1	0	0.558156	C	G	ANN=G|missense_variant|MODERATE|GRMZM2G402987|GRMZM2G402987|transcript|GRMZM2G402987_T01|protein_coding|1/1|c.1646G>C|p.Gly549Ala|1877/2818|1646/2325|549/774||
10_103093482	0	1	0.5	0.5	0.5	0.5	0.693147	A	G	ANN=G|intergenic_region|MODIFIER|GRMZM2G402987-GRMZM2G452744|GRMZM2G402987-GRMZM2G452744|intergenic_region|GRMZM2G402987-GRMZM2G452744|||n.103093482A>G||||||
10_103095387	0	1	0.625	0.375	0.375	0.625	0.630565	T	C	ANN=C|intergenic_region|MODIFIER|GRMZM2G402987-GRMZM2G452744|GRMZM2G402987-GRMZM2G452744|intergenic_region|GRMZM2G402987-GRMZM2G452744|||n.103095387T>C||||||
10_103095466	0	1	0.75	0.25	0.625	0.375	1.09861	T	C	ANN=C|intergenic_region|MODIFIER|GRMZM2G402987-GRMZM2G452744|GRMZM2G402987-GRMZM2G452744|intergenic_region|GRMZM2G402987-GRMZM2G452744|||n.103095466T>C||||||
10_103095476	0	1	0.75	0.25	0.625	0.375	1.09861	T	G	ANN=G|intergenic_region|MODIFIER|GRMZM2G402987-GRMZM2G452744|GRMZM2G402987-GRMZM2G452744|intergenic_region|GRMZM2G402987-GRMZM2G452744|||n.103095476T>G||||||
10_103095478	0	1	0.75	0.25	0.625	0.375	1.09861	A	T	ANN=T|intergenic_region|MODIFIER|GRMZM2G402987-GRMZM2G452744|GRMZM2G402987-GRMZM2G452744|intergenic_region|GRMZM2G402987-GRMZM2G452744|||n.103095478A>T||||||
10_103095519	0.5	0.5	0.875	0.125	1	0	0.490415	T	G	ANN=G|intergenic_region|MODIFIER|GRMZM2G402987-GRMZM2G452744|GRMZM2G402987-GRMZM2G452744|intergenic_region|GRMZM2G402987-GRMZM2G452744|||n.103095519T>G||||||
10_103101400	0.25	0.75	0.75	0.25	0.75	0.25	0.405465	C	A	ANN=A|intergenic_region|MODIFIER|GRMZM2G402987-GRMZM2G452744|GRMZM2G402987-GRMZM2G452744|intergenic_region|GRMZM2G402987-GRMZM2G452744|||n.103101400C>A||||||
10_103104886	0.25	0.75	0.625	0.375	1	0	0.540131	G	A	ANN=A|intergenic_region|MODIFIER|GRMZM2G402987-GRMZM2G452744|GRMZM2G402987-GRMZM2G452744|intergenic_region|GRMZM2G402987-GRMZM2G452744|||n.103104886G>A||||||
10_103105634	0	1	0.25	0.75	0.875	0.125	0.702157	T	C	ANN=C|intergenic_region|MODIFIER|GRMZM2G402987-GRMZM2G452744|GRMZM2G402987-GRMZM2G452744|intergenic_region|GRMZM2G402987-GRMZM2G452744|||n.103105634T>C||||||
10_103105745	0	1	0.375	0.625	0.5	0.5	0.472231	A	G	ANN=G|intergenic_region|MODIFIER|GRMZM2G402987-GRMZM2G452744|GRMZM2G402987-GRMZM2G452744|intergenic_region|GRMZM2G402987-GRMZM2G452744|||n.103105745A>G||||||
10_103129660	0	1	0.75	0.25	0.625	0.375	1.09861	T	C	ANN=C|intergenic_region|MODIFIER|GRMZM2G402987-GRMZM2G452744|GRMZM2G402987-GRMZM2G452744|intergenic_region|GRMZM2G402987-GRMZM2G452744|||n.103129660T>C||||||
10_103129827	0	1	0.75	0.25	0.625	0.375	1.09861	T	C	ANN=C|intergenic_region|MODIFIER|GRMZM2G402987-GRMZM2G452744|GRMZM2G402987-GRMZM2G452744|intergenic_region|GRMZM2G402987-GRMZM2G452744|||n.103129827T>C||||||
10_103141832	0.5	0.5	0.875	0.125	1	0	0.490415	A	G	ANN=G|intergenic_region|MODIFIER|GRMZM2G402987-GRMZM2G452744|GRMZM2G402987-GRMZM2G452744|intergenic_region|GRMZM2G402987-GRMZM2G452744|||n.103141832A>G||||||
10_103164421	0	1	0.75	0.25	0.625	0.375	1.09861	A	C	ANN=C|intergenic_region|MODIFIER|GRMZM2G402987-GRMZM2G452744|GRMZM2G402987-GRMZM2G452744|intergenic_region|GRMZM2G402987-GRMZM2G452744|||n.103164421A>C||||||
10_103164422	0	1	0.75	0.25	0.625	0.375	1.09861	C	T	ANN=T|intergenic_region|MODIFIER|GRMZM2G402987-GRMZM2G452744|GRMZM2G402987-GRMZM2G452744|intergenic_region|GRMZM2G402987-GRMZM2G452744|||n.103164422C>T||||||
10_103164431	0	1	0.75	0.25	0.625	0.375	1.09861	A	T	ANN=T|intergenic_region|MODIFIER|GRMZM2G402987-GRMZM2G452744|GRMZM2G402987-GRMZM2G452744|intergenic_region|GRMZM2G402987-GRMZM2G452744|||n.103164431A>T||||||
10_103164466	0	1	0.75	0.25	0.625	0.375	1.09861	A	G	ANN=G|intergenic_region|MODIFIER|GRMZM2G402987-GRMZM2G452744|GRMZM2G402987-GRMZM2G452744|intergenic_region|GRMZM2G402987-GRMZM2G452744|||n.103164466A>G||||||
10_103165272	0	1	0.75	0.25	0.625	0.375	1.09861	A	G	ANN=G|intergenic_region|MODIFIER|GRMZM2G402987-GRMZM2G452744|GRMZM2G402987-GRMZM2G452744|intergenic_region|GRMZM2G402987-GRMZM2G452744|||n.103165272A>G||||||
10_103166078	0	1	0.75	0.25	0.625	0.375	1.09861	T	C	ANN=C|intergenic_region|MODIFIER|GRMZM2G402987-GRMZM2G452744|GRMZM2G402987-GRMZM2G452744|intergenic_region|GRMZM2G402987-GRMZM2G452744|||n.103166078T>C||||||
10_103166085	0	1	0.75	0.25	0.625	0.375	1.09861	G	A	ANN=A|intergenic_region|MODIFIER|GRMZM2G402987-GRMZM2G452744|GRMZM2G402987-GRMZM2G452744|intergenic_region|GRMZM2G402987-GRMZM2G452744|||n.103166085G>A||||||
10_103167143	0	1	0.75	0.25	0.625	0.375	1.09861	T	A	ANN=A|intergenic_region|MODIFIER|GRMZM2G402987-GRMZM2G452744|GRMZM2G402987-GRMZM2G452744|intergenic_region|GRMZM2G402987-GRMZM2G452744|||n.103167143T>A||||||
10_103167261	0	1	0.75	0.25	0.625	0.375	1.09861	G	A	ANN=A|intergenic_region|MODIFIER|GRMZM2G402987-GRMZM2G452744|GRMZM2G402987-GRMZM2G452744|intergenic_region|GRMZM2G402987-GRMZM2G452744|||n.103167261G>A||||||
10_103167355	0	1	0.75	0.25	0.625	0.375	1.09861	A	G	ANN=G|intergenic_region|MODIFIER|GRMZM2G402987-GRMZM2G452744|GRMZM2G402987-GRMZM2G452744|intergenic_region|GRMZM2G402987-GRMZM2G452744|||n.103167355A>G||||||
10_103167572	0	1	0.75	0.25	0.625	0.375	1.09861	C	T	ANN=T|intergenic_region|MODIFIER|GRMZM2G402987-GRMZM2G452744|GRMZM2G402987-GRMZM2G452744|intergenic_region|GRMZM2G402987-GRMZM2G452744|||n.103167572C>T||||||
10_103167594	0	1	0.75	0.25	0.625	0.375	1.09861	T	C	ANN=C|intergenic_region|MODIFIER|GRMZM2G402987-GRMZM2G452744|GRMZM2G402987-GRMZM2G452744|intergenic_region|GRMZM2G402987-GRMZM2G452744|||n.103167594T>C||||||
10_103167609	0	1	0.75	0.25	0.625	0.375	1.09861	G	A	ANN=A|intergenic_region|MODIFIER|GRMZM2G402987-GRMZM2G452744|GRMZM2G402987-GRMZM2G452744|intergenic_region|GRMZM2G402987-GRMZM2G452744|||n.103167609G>A||||||
10_103167639	0	1	0.75	0.25	0.625	0.375	1.09861	A	G	ANN=G|intergenic_region|MODIFIER|GRMZM2G402987-GRMZM2G452744|GRMZM2G402987-GRMZM2G452744|intergenic_region|GRMZM2G402987-GRMZM2G452744|||n.103167639A>G||||||
10_103167772	0	1	0.75	0.25	0.625	0.375	1.09861	C	T	ANN=T|intergenic_region|MODIFIER|GRMZM2G402987-GRMZM2G452744|GRMZM2G402987-GRMZM2G452744|intergenic_region|GRMZM2G402987-GRMZM2G452744|||n.103167772C>T||||||
10_103167851	0	1	0.75	0.25	0.625	0.375	1.09861	C	A	ANN=A|intergenic_region|MODIFIER|GRMZM2G402987-GRMZM2G452744|GRMZM2G402987-GRMZM2G452744|intergenic_region|GRMZM2G402987-GRMZM2G452744|||n.103167851C>A||||||
10_103167864	0	1	0.75	0.25	0.625	0.375	1.09861	A	G	ANN=G|intergenic_region|MODIFIER|GRMZM2G402987-GRMZM2G452744|GRMZM2G402987-GRMZM2G452744|intergenic_region|GRMZM2G402987-GRMZM2G452744|||n.103167864A>G||||||
10_103167890	0	1	0.75	0.25	0.625	0.375	1.09861	G	T	ANN=T|intergenic_region|MODIFIER|GRMZM2G402987-GRMZM2G452744|GRMZM2G402987-GRMZM2G452744|intergenic_region|GRMZM2G402987-GRMZM2G452744|||n.103167890G>T||||||
10_103168012	0	1	0.75	0.25	0.625	0.375	1.09861	A	C	ANN=C|intergenic_region|MODIFIER|GRMZM2G402987-GRMZM2G452744|GRMZM2G402987-GRMZM2G452744|intergenic_region|GRMZM2G402987-GRMZM2G452744|||n.103168012A>C||||||
10_103168024	0	1	0.75	0.25	0.625	0.375	1.09861	G	T	ANN=T|intergenic_region|MODIFIER|GRMZM2G402987-GRMZM2G452744|GRMZM2G402987-GRMZM2G452744|intergenic_region|GRMZM2G402987-GRMZM2G452744|||n.103168024G>T||||||
10_103168030	0	1	0.75	0.25	0.625	0.375	1.09861	G	A	ANN=A|intergenic_region|MODIFIER|GRMZM2G402987-GRMZM2G452744|GRMZM2G402987-GRMZM2G452744|intergenic_region|GRMZM2G402987-GRMZM2G452744|||n.103168030G>A||||||
10_103168078	0	1	0.75	0.25	0.625	0.375	1.09861	G	A	ANN=A|intergenic_region|MODIFIER|GRMZM2G402987-GRMZM2G452744|GRMZM2G402987-GRMZM2G452744|intergenic_region|GRMZM2G402987-GRMZM2G452744|||n.103168078G>A||||||
10_103168115	0	1	0.75	0.25	0.625	0.375	1.09861	A	G	ANN=G|intergenic_region|MODIFIER|GRMZM2G402987-GRMZM2G452744|GRMZM2G402987-GRMZM2G452744|intergenic_region|GRMZM2G402987-GRMZM2G452744|||n.103168115A>G||||||
10_103168123	0	1	0.75	0.25	0.625	0.375	1.09861	C	A	ANN=A|intergenic_region|MODIFIER|GRMZM2G402987-GRMZM2G452744|GRMZM2G402987-GRMZM2G452744|intergenic_region|GRMZM2G402987-GRMZM2G452744|||n.103168123C>A||||||
10_103183709	0	1	0.75	0.25	0.625	0.375	1.09861	C	T	ANN=T|upstream_gene_variant|MODIFIER|GRMZM2G452744|GRMZM2G452744|transcript|GRMZM2G452744_T01|protein_coding||c.-825G>A|||||702|,T|intergenic_region|MODIFIER|GRMZM2G452744-GRMZM2G001265|GRMZM2G452744-GRMZM2G001265|intergenic_region|GRMZM2G452744-GRMZM2G001265|||n.103183709C>T||||||
10_103185465	0	1	0.75	0.25	0.625	0.375	1.09861	G	A	ANN=A|upstream_gene_variant|MODIFIER|GRMZM2G452744|GRMZM2G452744|transcript|GRMZM2G452744_T01|protein_coding||c.-2581C>T|||||2458|,A|intergenic_region|MODIFIER|GRMZM2G452744-GRMZM2G001265|GRMZM2G452744-GRMZM2G001265|intergenic_region|GRMZM2G452744-GRMZM2G001265|||n.103185465G>A||||||
10_103185594	0	1	0.75	0.25	0.625	0.375	1.09861	T	C	ANN=C|upstream_gene_variant|MODIFIER|GRMZM2G452744|GRMZM2G452744|transcript|GRMZM2G452744_T01|protein_coding||c.-2710A>G|||||2587|,C|intergenic_region|MODIFIER|GRMZM2G452744-GRMZM2G001265|GRMZM2G452744-GRMZM2G001265|intergenic_region|GRMZM2G452744-GRMZM2G001265|||n.103185594T>C||||||
10_103200897	0.125	0.875	0.625	0.375	0.625	0.375	0.459532	A	G	ANN=G|intergenic_region|MODIFIER|GRMZM2G452744-GRMZM2G001265|GRMZM2G452744-GRMZM2G001265|intergenic_region|GRMZM2G452744-GRMZM2G001265|||n.103200897A>G||||||
10_103200917	0.125	0.875	0.625	0.375	0.625	0.375	0.459532	G	A	ANN=A|intergenic_region|MODIFIER|GRMZM2G452744-GRMZM2G001265|GRMZM2G452744-GRMZM2G001265|intergenic_region|GRMZM2G452744-GRMZM2G001265|||n.103200917G>A||||||
10_103200922	0.125	0.875	0.625	0.375	0.75	0.25	0.591726	C	T	ANN=T|intergenic_region|MODIFIER|GRMZM2G452744-GRMZM2G001265|GRMZM2G452744-GRMZM2G001265|intergenic_region|GRMZM2G452744-GRMZM2G001265|||n.103200922C>T||||||
10_103201212	0.125	0.875	0.625	0.375	0.625	0.375	0.459532	A	G	ANN=G|intergenic_region|MODIFIER|GRMZM2G452744-GRMZM2G001265|GRMZM2G452744-GRMZM2G001265|intergenic_region|GRMZM2G452744-GRMZM2G001265|||n.103201212A>G||||||
10_103201289	0.125	0.875	0.625	0.375	0.625	0.375	0.459532	T	C	ANN=C|intergenic_region|MODIFIER|GRMZM2G452744-GRMZM2G001265|GRMZM2G452744-GRMZM2G001265|intergenic_region|GRMZM2G452744-GRMZM2G001265|||n.103201289T>C||||||
10_103201296	0.125	0.875	0.625	0.375	0.625	0.375	0.459532	A	G	ANN=G|intergenic_region|MODIFIER|GRMZM2G452744-GRMZM2G001265|GRMZM2G452744-GRMZM2G001265|intergenic_region|GRMZM2G452744-GRMZM2G001265|||n.103201296A>G||||||
10_103201328	0.125	0.875	0.625	0.375	1	0	0.999989	G	T	ANN=T|intergenic_region|MODIFIER|GRMZM2G452744-GRMZM2G001265|GRMZM2G452744-GRMZM2G001265|intergenic_region|GRMZM2G452744-GRMZM2G001265|||n.103201328G>T||||||
10_103201329	0.125	0.875	0.625	0.375	0.625	0.375	0.459532	A	G	ANN=G|intergenic_region|MODIFIER|GRMZM2G452744-GRMZM2G001265|GRMZM2G452744-GRMZM2G001265|intergenic_region|GRMZM2G452744-GRMZM2G001265|||n.103201329A>G||||||
10_103201524	0.125	0.875	0.625	0.375	1	0	0.999989	C	T	ANN=T|intergenic_region|MODIFIER|GRMZM2G452744-GRMZM2G001265|GRMZM2G452744-GRMZM2G001265|intergenic_region|GRMZM2G452744-GRMZM2G001265|||n.103201524C>T||||||
10_103201584	0.125	0.875	0.625	0.375	1	0	0.999989	A	T	ANN=T|intergenic_region|MODIFIER|GRMZM2G452744-GRMZM2G001265|GRMZM2G452744-GRMZM2G001265|intergenic_region|GRMZM2G452744-GRMZM2G001265|||n.103201584A>T||||||
10_103201605	0.125	0.875	0.625	0.375	0.625	0.375	0.459532	T	C	ANN=C|intergenic_region|MODIFIER|GRMZM2G452744-GRMZM2G001265|GRMZM2G452744-GRMZM2G001265|intergenic_region|GRMZM2G452744-GRMZM2G001265|||n.103201605T>C||||||
10_103201642	0.125	0.875	0.625	0.375	0.625	0.375	0.459532	T	G	ANN=G|intergenic_region|MODIFIER|GRMZM2G452744-GRMZM2G001265|GRMZM2G452744-GRMZM2G001265|intergenic_region|GRMZM2G452744-GRMZM2G001265|||n.103201642T>G||||||
10_103201741	0.125	0.875	0.625	0.375	1	0	0.999989	G	A	ANN=A|intergenic_region|MODIFIER|GRMZM2G452744-GRMZM2G001265|GRMZM2G452744-GRMZM2G001265|intergenic_region|GRMZM2G452744-GRMZM2G001265|||n.103201741G>A||||||
10_103202922	0.125	0.875	0.5	0.5	0.875	0.125	0.569717	A	G	ANN=G|intergenic_region|MODIFIER|GRMZM2G452744-GRMZM2G001265|GRMZM2G452744-GRMZM2G001265|intergenic_region|GRMZM2G452744-GRMZM2G001265|||n.103202922A>G||||||
10_103203025	0.125	0.875	0.625	0.375	1	0	0.999989	C	T	ANN=T|intergenic_region|MODIFIER|GRMZM2G452744-GRMZM2G001265|GRMZM2G452744-GRMZM2G001265|intergenic_region|GRMZM2G452744-GRMZM2G001265|||n.103203025C>T||||||
10_103203026	0.125	0.875	0.625	0.375	0.75	0.25	0.591726	T	C	ANN=C|intergenic_region|MODIFIER|GRMZM2G452744-GRMZM2G001265|GRMZM2G452744-GRMZM2G001265|intergenic_region|GRMZM2G452744-GRMZM2G001265|||n.103203026T>C||||||
10_103203681	0.125	0.875	0.625	0.375	0.625	0.375	0.459532	T	A	ANN=A|intergenic_region|MODIFIER|GRMZM2G452744-GRMZM2G001265|GRMZM2G452744-GRMZM2G001265|intergenic_region|GRMZM2G452744-GRMZM2G001265|||n.103203681T>A||||||
10_103203709	0.125	0.875	0.625	0.375	0.625	0.375	0.459532	T	G	ANN=G|intergenic_region|MODIFIER|GRMZM2G452744-GRMZM2G001265|GRMZM2G452744-GRMZM2G001265|intergenic_region|GRMZM2G452744-GRMZM2G001265|||n.103203709T>G||||||
10_103203722	0.125	0.875	0.625	0.375	1	0	0.999989	A	T	ANN=T|intergenic_region|MODIFIER|GRMZM2G452744-GRMZM2G001265|GRMZM2G452744-GRMZM2G001265|intergenic_region|GRMZM2G452744-GRMZM2G001265|||n.103203722A>T||||||
10_103203956	0.125	0.875	0.625	0.375	0.625	0.375	0.459532	G	C	ANN=C|intergenic_region|MODIFIER|GRMZM2G452744-GRMZM2G001265|GRMZM2G452744-GRMZM2G001265|intergenic_region|GRMZM2G452744-GRMZM2G001265|||n.103203956G>C||||||
10_103203961	0.125	0.875	0.625	0.375	0.625	0.375	0.459532	G	A	ANN=A|intergenic_region|MODIFIER|GRMZM2G452744-GRMZM2G001265|GRMZM2G452744-GRMZM2G001265|intergenic_region|GRMZM2G452744-GRMZM2G001265|||n.103203961G>A||||||
10_103204160	0.125	0.875	0.75	0.25	1	0	1.24375	C	A	ANN=A|intergenic_region|MODIFIER|GRMZM2G452744-GRMZM2G001265|GRMZM2G452744-GRMZM2G001265|intergenic_region|GRMZM2G452744-GRMZM2G001265|||n.103204160C>A||||||
10_103204177	0.125	0.875	0.625	0.375	0.625	0.375	0.459532	C	T	ANN=T|intergenic_region|MODIFIER|GRMZM2G452744-GRMZM2G001265|GRMZM2G452744-GRMZM2G001265|intergenic_region|GRMZM2G452744-GRMZM2G001265|||n.103204177C>T||||||
10_103204455	0.125	0.875	0.625	0.375	0.625	0.375	0.459532	G	A	ANN=A|intergenic_region|MODIFIER|GRMZM2G452744-GRMZM2G001265|GRMZM2G452744-GRMZM2G001265|intergenic_region|GRMZM2G452744-GRMZM2G001265|||n.103204455G>A||||||
10_103204540	0.125	0.875	0.625	0.375	1	0	0.999989	A	G	ANN=G|intergenic_region|MODIFIER|GRMZM2G452744-GRMZM2G001265|GRMZM2G452744-GRMZM2G001265|intergenic_region|GRMZM2G452744-GRMZM2G001265|||n.103204540A>G||||||
10_103204936	0.125	0.875	0.625	0.375	0.625	0.375	0.459532	T	C	ANN=C|intergenic_region|MODIFIER|GRMZM2G452744-GRMZM2G001265|GRMZM2G452744-GRMZM2G001265|intergenic_region|GRMZM2G452744-GRMZM2G001265|||n.103204936T>C||||||
10_103204938	0.125	0.875	0.625	0.375	1	0	0.999989	G	T	ANN=T|intergenic_region|MODIFIER|GRMZM2G452744-GRMZM2G001265|GRMZM2G452744-GRMZM2G001265|intergenic_region|GRMZM2G452744-GRMZM2G001265|||n.103204938G>T||||||
10_103204971	0.125	0.875	0.625	0.375	0.625	0.375	0.459532	A	G	ANN=G|intergenic_region|MODIFIER|GRMZM2G452744-GRMZM2G001265|GRMZM2G452744-GRMZM2G001265|intergenic_region|GRMZM2G452744-GRMZM2G001265|||n.103204971A>G||||||
10_103205330	0.125	0.875	0.625	0.375	1	0	0.999989	G	A	ANN=A|intergenic_region|MODIFIER|GRMZM2G452744-GRMZM2G001265|GRMZM2G452744-GRMZM2G001265|intergenic_region|GRMZM2G452744-GRMZM2G001265|||n.103205330G>A||||||
10_103205428	0.125	0.875	0.625	0.375	0.625	0.375	0.459532	A	T	ANN=T|intergenic_region|MODIFIER|GRMZM2G452744-GRMZM2G001265|GRMZM2G452744-GRMZM2G001265|intergenic_region|GRMZM2G452744-GRMZM2G001265|||n.103205428A>T||||||
10_103205660	0.125	0.875	0.625	0.375	0.625	0.375	0.459532	A	G	ANN=G|intergenic_region|MODIFIER|GRMZM2G452744-GRMZM2G001265|GRMZM2G452744-GRMZM2G001265|intergenic_region|GRMZM2G452744-GRMZM2G001265|||n.103205660A>G||||||
10_103205933	0.125	0.875	0.625	0.375	0.875	0.125	0.759462	G	A	ANN=A|intergenic_region|MODIFIER|GRMZM2G452744-GRMZM2G001265|GRMZM2G452744-GRMZM2G001265|intergenic_region|GRMZM2G452744-GRMZM2G001265|||n.103205933G>A||||||
10_103205977	0.125	0.875	0.625	0.375	0.625	0.375	0.459532	A	G	ANN=G|intergenic_region|MODIFIER|GRMZM2G452744-GRMZM2G001265|GRMZM2G452744-GRMZM2G001265|intergenic_region|GRMZM2G452744-GRMZM2G001265|||n.103205977A>G||||||
10_103206024	0.125	0.875	0.625	0.375	0.625	0.375	0.459532	T	C	ANN=C|intergenic_region|MODIFIER|GRMZM2G452744-GRMZM2G001265|GRMZM2G452744-GRMZM2G001265|intergenic_region|GRMZM2G452744-GRMZM2G001265|||n.103206024T>C||||||
10_103206029	0.125	0.875	0.625	0.375	0.625	0.375	0.459532	C	G	ANN=G|intergenic_region|MODIFIER|GRMZM2G452744-GRMZM2G001265|GRMZM2G452744-GRMZM2G001265|intergenic_region|GRMZM2G452744-GRMZM2G001265|||n.103206029C>G||||||
10_103206078	0.125	0.875	0.625	0.375	1	0	0.999989	G	A	ANN=A|intergenic_region|MODIFIER|GRMZM2G452744-GRMZM2G001265|GRMZM2G452744-GRMZM2G001265|intergenic_region|GRMZM2G452744-GRMZM2G001265|||n.103206078G>A||||||
10_103206092	0.125	0.875	0.625	0.375	1	0	0.999989	A	T	ANN=T|intergenic_region|MODIFIER|GRMZM2G452744-GRMZM2G001265|GRMZM2G452744-GRMZM2G001265|intergenic_region|GRMZM2G452744-GRMZM2G001265|||n.103206092A>T||||||
10_103206117	0.125	0.875	0.625	0.375	0.625	0.375	0.459532	T	C	ANN=C|intergenic_region|MODIFIER|GRMZM2G452744-GRMZM2G001265|GRMZM2G452744-GRMZM2G001265|intergenic_region|GRMZM2G452744-GRMZM2G001265|||n.103206117T>C||||||
10_103206118	0.125	0.875	0.625	0.375	1	0	0.999989	G	A	ANN=A|intergenic_region|MODIFIER|GRMZM2G452744-GRMZM2G001265|GRMZM2G452744-GRMZM2G001265|intergenic_region|GRMZM2G452744-GRMZM2G001265|||n.103206118G>A||||||
10_103206503	0.125	0.875	0.625	0.375	1	0	0.999989	A	T	ANN=T|intergenic_region|MODIFIER|GRMZM2G452744-GRMZM2G001265|GRMZM2G452744-GRMZM2G001265|intergenic_region|GRMZM2G452744-GRMZM2G001265|||n.103206503A>T||||||
10_103206573	0.125	0.875	0.625	0.375	0.625	0.375	0.459532	A	G	ANN=G|intergenic_region|MODIFIER|GRMZM2G452744-GRMZM2G001265|GRMZM2G452744-GRMZM2G001265|intergenic_region|GRMZM2G452744-GRMZM2G001265|||n.103206573A>G||||||
10_103206587	0.125	0.875	0.625	0.375	0.625	0.375	0.459532	T	C	ANN=C|intergenic_region|MODIFIER|GRMZM2G452744-GRMZM2G001265|GRMZM2G452744-GRMZM2G001265|intergenic_region|GRMZM2G452744-GRMZM2G001265|||n.103206587T>C||||||
10_103206614	0.125	0.875	0.625	0.375	0.625	0.375	0.459532	A	G	ANN=G|intergenic_region|MODIFIER|GRMZM2G452744-GRMZM2G001265|GRMZM2G452744-GRMZM2G001265|intergenic_region|GRMZM2G452744-GRMZM2G001265|||n.103206614A>G||||||
10_103207388	0.125	0.875	0.625	0.375	0.625	0.375	0.459532	T	C	ANN=C|intergenic_region|MODIFIER|GRMZM2G452744-GRMZM2G001265|GRMZM2G452744-GRMZM2G001265|intergenic_region|GRMZM2G452744-GRMZM2G001265|||n.103207388T>C||||||
10_103207405	0.125	0.875	0.5	0.5	0.75	0.25	0.462295	G	A	ANN=A|intergenic_region|MODIFIER|GRMZM2G452744-GRMZM2G001265|GRMZM2G452744-GRMZM2G001265|intergenic_region|GRMZM2G452744-GRMZM2G001265|||n.103207405G>A||||||
10_103207414	0.125	0.875	0.625	0.375	1	0	0.999989	G	A	ANN=A|intergenic_region|MODIFIER|GRMZM2G452744-GRMZM2G001265|GRMZM2G452744-GRMZM2G001265|intergenic_region|GRMZM2G452744-GRMZM2G001265|||n.103207414G>A||||||
10_103207429	0.125	0.875	0.625	0.375	1	0	0.999989	G	A	ANN=A|intergenic_region|MODIFIER|GRMZM2G452744-GRMZM2G001265|GRMZM2G452744-GRMZM2G001265|intergenic_region|GRMZM2G452744-GRMZM2G001265|||n.103207429G>A||||||
10_103207456	0.125	0.875	0.625	0.375	1	0	0.999989	A	G	ANN=G|intergenic_region|MODIFIER|GRMZM2G452744-GRMZM2G001265|GRMZM2G452744-GRMZM2G001265|intergenic_region|GRMZM2G452744-GRMZM2G001265|||n.103207456A>G||||||
10_103207457	0.125	0.875	0.625	0.375	0.625	0.375	0.459532	A	G	ANN=G|intergenic_region|MODIFIER|GRMZM2G452744-GRMZM2G001265|GRMZM2G452744-GRMZM2G001265|intergenic_region|GRMZM2G452744-GRMZM2G001265|||n.103207457A>G||||||
10_103222337	0	1	0.75	0.25	0.625	0.375	1.09861	T	A	ANN=A|intron_variant|MODIFIER|GRMZM2G001265|GRMZM2G001265|transcript|GRMZM2G001265_T01|protein_coding|3/6|c.328+6870T>A||||||WARNING_TRANSCRIPT_MULTIPLE_STOP_CODONS
10_103222357	0	1	0.75	0.25	0.625	0.375	1.09861	A	G	ANN=G|intron_variant|MODIFIER|GRMZM2G001265|GRMZM2G001265|transcript|GRMZM2G001265_T01|protein_coding|3/6|c.328+6890A>G||||||WARNING_TRANSCRIPT_MULTIPLE_STOP_CODONS
10_103222361	0	1	0.75	0.25	0.625	0.375	1.09861	T	C	ANN=C|intron_variant|MODIFIER|GRMZM2G001265|GRMZM2G001265|transcript|GRMZM2G001265_T01|protein_coding|3/6|c.328+6894T>C||||||WARNING_TRANSCRIPT_MULTIPLE_STOP_CODONS
10_103222519	0	1	0.75	0.25	0.375	0.625	0.740802	T	C	ANN=C|intron_variant|MODIFIER|GRMZM2G001265|GRMZM2G001265|transcript|GRMZM2G001265_T01|protein_coding|3/6|c.328+7052T>C||||||WARNING_TRANSCRIPT_MULTIPLE_STOP_CODONS
10_103222535	0	1	0.75	0.25	0.625	0.375	1.09861	A	C	ANN=C|intron_variant|MODIFIER|GRMZM2G001265|GRMZM2G001265|transcript|GRMZM2G001265_T01|protein_coding|3/6|c.328+7068A>C||||||WARNING_TRANSCRIPT_MULTIPLE_STOP_CODONS
10_103222609	0	1	0.75	0.25	0.625	0.375	1.09861	G	A	ANN=A|intron_variant|MODIFIER|GRMZM2G001265|GRMZM2G001265|transcript|GRMZM2G001265_T01|protein_coding|3/6|c.328+7142G>A||||||WARNING_TRANSCRIPT_MULTIPLE_STOP_CODONS
10_103222708	0	1	0.75	0.25	0.625	0.375	1.09861	A	G	ANN=G|intron_variant|MODIFIER|GRMZM2G001265|GRMZM2G001265|transcript|GRMZM2G001265_T01|protein_coding|3/6|c.329-7092A>G||||||WARNING_TRANSCRIPT_MULTIPLE_STOP_CODONS
10_103222813	0	1	0.75	0.25	0.625	0.375	1.09861	C	A	ANN=A|intron_variant|MODIFIER|GRMZM2G001265|GRMZM2G001265|transcript|GRMZM2G001265_T01|protein_coding|3/6|c.329-6987C>A||||||WARNING_TRANSCRIPT_MULTIPLE_STOP_CODONS
10_103225561	0	1	0.75	0.25	0.625	0.375	1.09861	T	C	ANN=C|intron_variant|MODIFIER|GRMZM2G001265|GRMZM2G001265|transcript|GRMZM2G001265_T01|protein_coding|3/6|c.329-4239T>C||||||WARNING_TRANSCRIPT_MULTIPLE_STOP_CODONS
10_103225959	0	1	0.75	0.25	0.375	0.625	0.740802	A	G	ANN=G|intron_variant|MODIFIER|GRMZM2G001265|GRMZM2G001265|transcript|GRMZM2G001265_T01|protein_coding|3/6|c.329-3841A>G||||||WARNING_TRANSCRIPT_MULTIPLE_STOP_CODONS
10_103226196	0	1	0.75	0.25	0.625	0.375	1.09861	C	T	ANN=T|intron_variant|MODIFIER|GRMZM2G001265|GRMZM2G001265|transcript|GRMZM2G001265_T01|protein_coding|3/6|c.329-3604C>T||||||WARNING_TRANSCRIPT_MULTIPLE_STOP_CODONS
10_103226354	0	1	0.75	0.25	0.625	0.375	1.09861	G	A	ANN=A|intron_variant|MODIFIER|GRMZM2G001265|GRMZM2G001265|transcript|GRMZM2G001265_T01|protein_coding|3/6|c.329-3446G>A||||||WARNING_TRANSCRIPT_MULTIPLE_STOP_CODONS
10_103226373	0	1	0.75	0.25	0.625	0.375	1.09861	T	C	ANN=C|intron_variant|MODIFIER|GRMZM2G001265|GRMZM2G001265|transcript|GRMZM2G001265_T01|protein_coding|3/6|c.329-3427T>C||||||WARNING_TRANSCRIPT_MULTIPLE_STOP_CODONS
10_103226411	0	1	0.75	0.25	0.625	0.375	1.09861	G	A	ANN=A|intron_variant|MODIFIER|GRMZM2G001265|GRMZM2G001265|transcript|GRMZM2G001265_T01|protein_coding|3/6|c.329-3389G>A||||||WARNING_TRANSCRIPT_MULTIPLE_STOP_CODONS
10_103226454	0	1	0.75	0.25	0.625	0.375	1.09861	A	G	ANN=G|intron_variant|MODIFIER|GRMZM2G001265|GRMZM2G001265|transcript|GRMZM2G001265_T01|protein_coding|3/6|c.329-3346A>G||||||WARNING_TRANSCRIPT_MULTIPLE_STOP_CODONS
10_103226461	0	1	0.75	0.25	0.625	0.375	1.09861	A	G	ANN=G|intron_variant|MODIFIER|GRMZM2G001265|GRMZM2G001265|transcript|GRMZM2G001265_T01|protein_coding|3/6|c.329-3339A>G||||||WARNING_TRANSCRIPT_MULTIPLE_STOP_CODONS
10_103226497	0.125	0.875	0.75	0.25	0.625	0.375	0.591726	T	G	ANN=G|intron_variant|MODIFIER|GRMZM2G001265|GRMZM2G001265|transcript|GRMZM2G001265_T01|protein_coding|3/6|c.329-3303T>G||||||WARNING_TRANSCRIPT_MULTIPLE_STOP_CODONS
10_103226751	0	1	0.75	0.25	0.625	0.375	1.09861	G	A	ANN=A|intron_variant|MODIFIER|GRMZM2G001265|GRMZM2G001265|transcript|GRMZM2G001265_T01|protein_coding|3/6|c.329-3049G>A||||||WARNING_TRANSCRIPT_MULTIPLE_STOP_CODONS
10_103226761	0	1	0.75	0.25	0.375	0.625	0.740802	A	G	ANN=G|intron_variant|MODIFIER|GRMZM2G001265|GRMZM2G001265|transcript|GRMZM2G001265_T01|protein_coding|3/6|c.329-3039A>G||||||WARNING_TRANSCRIPT_MULTIPLE_STOP_CODONS
10_103226810	0	1	0.75	0.25	0.375	0.625	0.740802	T	C	ANN=C|intron_variant|MODIFIER|GRMZM2G001265|GRMZM2G001265|transcript|GRMZM2G001265_T01|protein_coding|3/6|c.329-2990T>C||||||WARNING_TRANSCRIPT_MULTIPLE_STOP_CODONS
10_103228065	0	1	0.75	0.25	0.625	0.375	1.09861	G	A	ANN=A|intron_variant|MODIFIER|GRMZM2G001265|GRMZM2G001265|transcript|GRMZM2G001265_T01|protein_coding|3/6|c.329-1735G>A||||||WARNING_TRANSCRIPT_MULTIPLE_STOP_CODONS
10_103228069	0	1	0.75	0.25	0.625	0.375	1.09861	G	A	ANN=A|intron_variant|MODIFIER|GRMZM2G001265|GRMZM2G001265|transcript|GRMZM2G001265_T01|protein_coding|3/6|c.329-1731G>A||||||WARNING_TRANSCRIPT_MULTIPLE_STOP_CODONS
10_103228718	0	1	0.75	0.25	0.625	0.375	1.09861	G	T	ANN=T|intron_variant|MODIFIER|GRMZM2G001265|GRMZM2G001265|transcript|GRMZM2G001265_T01|protein_coding|3/6|c.329-1082G>T||||||WARNING_TRANSCRIPT_MULTIPLE_STOP_CODONS
10_103228852	0	1	0.75	0.25	0.75	0.25	1.28093	A	G	ANN=G|intron_variant|MODIFIER|GRMZM2G001265|GRMZM2G001265|transcript|GRMZM2G001265_T01|protein_coding|3/6|c.329-948A>G||||||WARNING_TRANSCRIPT_MULTIPLE_STOP_CODONS
10_103229033	0	1	0.75	0.25	0.625	0.375	1.09861	A	G	ANN=G|intron_variant|MODIFIER|GRMZM2G001265|GRMZM2G001265|transcript|GRMZM2G001265_T01|protein_coding|3/6|c.329-767A>G||||||WARNING_TRANSCRIPT_MULTIPLE_STOP_CODONS
10_103229235	0	1	0.75	0.25	0.625	0.375	1.09861	T	G	ANN=G|intron_variant|MODIFIER|GRMZM2G001265|GRMZM2G001265|transcript|GRMZM2G001265_T01|protein_coding|3/6|c.329-565T>G||||||WARNING_TRANSCRIPT_MULTIPLE_STOP_CODONS
10_103229276	0	1	0.75	0.25	0.625	0.375	1.09861	A	G	ANN=G|intron_variant|MODIFIER|GRMZM2G001265|GRMZM2G001265|transcript|GRMZM2G001265_T01|protein_coding|3/6|c.329-524A>G||||||WARNING_TRANSCRIPT_MULTIPLE_STOP_CODONS
10_103229329	0	1	0.75	0.25	0.625	0.375	1.09861	G	A	ANN=A|intron_variant|MODIFIER|GRMZM2G001265|GRMZM2G001265|transcript|GRMZM2G001265_T01|protein_coding|3/6|c.329-471G>A||||||WARNING_TRANSCRIPT_MULTIPLE_STOP_CODONS
10_103229556	0	1	0.75	0.25	0.625	0.375	1.09861	C	T	ANN=T|intron_variant|MODIFIER|GRMZM2G001265|GRMZM2G001265|transcript|GRMZM2G001265_T01|protein_coding|3/6|c.329-244C>T||||||WARNING_TRANSCRIPT_MULTIPLE_STOP_CODONS
10_103229617	0	1	0.75	0.25	0.625	0.375	1.09861	T	C	ANN=C|intron_variant|MODIFIER|GRMZM2G001265|GRMZM2G001265|transcript|GRMZM2G001265_T01|protein_coding|3/6|c.329-183T>C||||||WARNING_TRANSCRIPT_MULTIPLE_STOP_CODONS
10_103229758	0	1	0.75	0.25	0.625	0.375	1.09861	T	C	ANN=C|intron_variant|MODIFIER|GRMZM2G001265|GRMZM2G001265|transcript|GRMZM2G001265_T01|protein_coding|3/6|c.329-42T>C||||||WARNING_TRANSCRIPT_MULTIPLE_STOP_CODONS
10_103229958	0	1	0.75	0.25	0.375	0.625	0.740802	G	T	ANN=T|intron_variant|MODIFIER|GRMZM2G001265|GRMZM2G001265|transcript|GRMZM2G001265_T01|protein_coding|4/6|c.451+36G>T||||||WARNING_TRANSCRIPT_MULTIPLE_STOP_CODONS
10_103263144	0.125	0.875	0.625	0.375	0.625	0.375	0.459532	C	A	ANN=A|intergenic_region|MODIFIER|GRMZM2G001265-GRMZM2G009189|GRMZM2G001265-GRMZM2G009189|intergenic_region|GRMZM2G001265-GRMZM2G009189|||n.103263144C>A||||||
10_103340726	0.125	0.875	0.625	0.375	0.625	0.375	0.459532	G	C	ANN=C|intergenic_region|MODIFIER|GRMZM2G001265-GRMZM2G009189|GRMZM2G001265-GRMZM2G009189|intergenic_region|GRMZM2G001265-GRMZM2G009189|||n.103340726G>C||||||
10_103358071	0.125	0.875	0.625	0.375	0.625	0.375	0.459532	A	G	ANN=G|intergenic_region|MODIFIER|GRMZM2G001265-GRMZM2G009189|GRMZM2G001265-GRMZM2G009189|intergenic_region|GRMZM2G001265-GRMZM2G009189|||n.103358071A>G||||||
10_103358275	0.125	0.875	0.625	0.375	0.625	0.375	0.459532	A	C	ANN=C|intergenic_region|MODIFIER|GRMZM2G001265-GRMZM2G009189|GRMZM2G001265-GRMZM2G009189|intergenic_region|GRMZM2G001265-GRMZM2G009189|||n.103358275A>C||||||
10_103358297	0.125	0.875	0.625	0.375	1	0	0.999989	C	T	ANN=T|intergenic_region|MODIFIER|GRMZM2G001265-GRMZM2G009189|GRMZM2G001265-GRMZM2G009189|intergenic_region|GRMZM2G001265-GRMZM2G009189|||n.103358297C>T||||||
10_103358345	0.125	0.875	0.625	0.375	0.625	0.375	0.459532	A	G	ANN=G|intergenic_region|MODIFIER|GRMZM2G001265-GRMZM2G009189|GRMZM2G001265-GRMZM2G009189|intergenic_region|GRMZM2G001265-GRMZM2G009189|||n.103358345A>G||||||
10_103358346	0.125	0.875	0.625	0.375	0.625	0.375	0.459532	A	C	ANN=C|intergenic_region|MODIFIER|GRMZM2G001265-GRMZM2G009189|GRMZM2G001265-GRMZM2G009189|intergenic_region|GRMZM2G001265-GRMZM2G009189|||n.103358346A>C||||||
10_103359251	0.125	0.875	0.625	0.375	0.625	0.375	0.459532	T	G	ANN=G|intergenic_region|MODIFIER|GRMZM2G001265-GRMZM2G009189|GRMZM2G001265-GRMZM2G009189|intergenic_region|GRMZM2G001265-GRMZM2G009189|||n.103359251T>G||||||
10_103361081	0.125	0.875	0.625	0.375	0.625	0.375	0.459532	T	C	ANN=C|intergenic_region|MODIFIER|GRMZM2G001265-GRMZM2G009189|GRMZM2G001265-GRMZM2G009189|intergenic_region|GRMZM2G001265-GRMZM2G009189|||n.103361081T>C||||||
10_103381718	0.125	0.875	0.75	0.25	0.625	0.375	0.591726	G	A	ANN=A|upstream_gene_variant|MODIFIER|GRMZM2G009189|GRMZM2G009189|transcript|GRMZM2G009189_T01|protein_coding||c.-1146C>T|||||1053|,A|intergenic_region|MODIFIER|GRMZM2G009189-GRMZM5G801457|GRMZM2G009189-GRMZM5G801457|intergenic_region|GRMZM2G009189-GRMZM5G801457|||n.103381718G>A||||||
10_103382019	0.125	0.875	0.75	0.25	0.625	0.375	0.591726	G	C	ANN=C|upstream_gene_variant|MODIFIER|GRMZM2G009189|GRMZM2G009189|transcript|GRMZM2G009189_T01|protein_coding||c.-1447C>G|||||1354|,C|intergenic_region|MODIFIER|GRMZM2G009189-GRMZM5G801457|GRMZM2G009189-GRMZM5G801457|intergenic_region|GRMZM2G009189-GRMZM5G801457|||n.103382019G>C||||||
10_103382060	0.125	0.875	0.75	0.25	0.625	0.375	0.591726	A	C	ANN=C|upstream_gene_variant|MODIFIER|GRMZM2G009189|GRMZM2G009189|transcript|GRMZM2G009189_T01|protein_coding||c.-1488T>G|||||1395|,C|intergenic_region|MODIFIER|GRMZM2G009189-GRMZM5G801457|GRMZM2G009189-GRMZM5G801457|intergenic_region|GRMZM2G009189-GRMZM5G801457|||n.103382060A>C||||||
10_103382084	0.125	0.875	0.75	0.25	0.625	0.375	0.591726	G	T	ANN=T|upstream_gene_variant|MODIFIER|GRMZM2G009189|GRMZM2G009189|transcript|GRMZM2G009189_T01|protein_coding||c.-1512C>A|||||1419|,T|intergenic_region|MODIFIER|GRMZM2G009189-GRMZM5G801457|GRMZM2G009189-GRMZM5G801457|intergenic_region|GRMZM2G009189-GRMZM5G801457|||n.103382084G>T||||||
10_103382173	0.125	0.875	0.75	0.25	0.625	0.375	0.591726	G	A	ANN=A|upstream_gene_variant|MODIFIER|GRMZM2G009189|GRMZM2G009189|transcript|GRMZM2G009189_T01|protein_coding||c.-1601C>T|||||1508|,A|intergenic_region|MODIFIER|GRMZM2G009189-GRMZM5G801457|GRMZM2G009189-GRMZM5G801457|intergenic_region|GRMZM2G009189-GRMZM5G801457|||n.103382173G>A||||||
10_103382184	0.125	0.875	0.75	0.25	0.625	0.375	0.591726	T	C	ANN=C|upstream_gene_variant|MODIFIER|GRMZM2G009189|GRMZM2G009189|transcript|GRMZM2G009189_T01|protein_coding||c.-1612A>G|||||1519|,C|intergenic_region|MODIFIER|GRMZM2G009189-GRMZM5G801457|GRMZM2G009189-GRMZM5G801457|intergenic_region|GRMZM2G009189-GRMZM5G801457|||n.103382184T>C||||||
10_103382186	0.125	0.875	0.75	0.25	0.625	0.375	0.591726	G	A	ANN=A|upstream_gene_variant|MODIFIER|GRMZM2G009189|GRMZM2G009189|transcript|GRMZM2G009189_T01|protein_coding||c.-1614C>T|||||1521|,A|intergenic_region|MODIFIER|GRMZM2G009189-GRMZM5G801457|GRMZM2G009189-GRMZM5G801457|intergenic_region|GRMZM2G009189-GRMZM5G801457|||n.103382186G>A||||||
10_103382197	0.125	0.875	0.75	0.25	0.625	0.375	0.591726	A	G	ANN=G|upstream_gene_variant|MODIFIER|GRMZM2G009189|GRMZM2G009189|transcript|GRMZM2G009189_T01|protein_coding||c.-1625T>C|||||1532|,G|intergenic_region|MODIFIER|GRMZM2G009189-GRMZM5G801457|GRMZM2G009189-GRMZM5G801457|intergenic_region|GRMZM2G009189-GRMZM5G801457|||n.103382197A>G||||||
10_103382207	0.125	0.875	0.75	0.25	0.625	0.375	0.591726	A	G	ANN=G|upstream_gene_variant|MODIFIER|GRMZM2G009189|GRMZM2G009189|transcript|GRMZM2G009189_T01|protein_coding||c.-1635T>C|||||1542|,G|intergenic_region|MODIFIER|GRMZM2G009189-GRMZM5G801457|GRMZM2G009189-GRMZM5G801457|intergenic_region|GRMZM2G009189-GRMZM5G801457|||n.103382207A>G||||||
10_103382218	0.125	0.875	0.75	0.25	0.625	0.375	0.591726	T	C	ANN=C|upstream_gene_variant|MODIFIER|GRMZM2G009189|GRMZM2G009189|transcript|GRMZM2G009189_T01|protein_coding||c.-1646A>G|||||1553|,C|intergenic_region|MODIFIER|GRMZM2G009189-GRMZM5G801457|GRMZM2G009189-GRMZM5G801457|intergenic_region|GRMZM2G009189-GRMZM5G801457|||n.103382218T>C||||||
10_103382228	0.125	0.875	0.75	0.25	0.625	0.375	0.591726	C	A	ANN=A|upstream_gene_variant|MODIFIER|GRMZM2G009189|GRMZM2G009189|transcript|GRMZM2G009189_T01|protein_coding||c.-1656G>T|||||1563|,A|intergenic_region|MODIFIER|GRMZM2G009189-GRMZM5G801457|GRMZM2G009189-GRMZM5G801457|intergenic_region|GRMZM2G009189-GRMZM5G801457|||n.103382228C>A||||||
10_103382236	0.125	0.875	0.75	0.25	0.625	0.375	0.591726	C	A	ANN=A|upstream_gene_variant|MODIFIER|GRMZM2G009189|GRMZM2G009189|transcript|GRMZM2G009189_T01|protein_coding||c.-1664G>T|||||1571|,A|intergenic_region|MODIFIER|GRMZM2G009189-GRMZM5G801457|GRMZM2G009189-GRMZM5G801457|intergenic_region|GRMZM2G009189-GRMZM5G801457|||n.103382236C>A||||||
10_103382241	0.125	0.875	0.75	0.25	0.625	0.375	0.591726	T	C	ANN=C|upstream_gene_variant|MODIFIER|GRMZM2G009189|GRMZM2G009189|transcript|GRMZM2G009189_T01|protein_coding||c.-1669A>G|||||1576|,C|intergenic_region|MODIFIER|GRMZM2G009189-GRMZM5G801457|GRMZM2G009189-GRMZM5G801457|intergenic_region|GRMZM2G009189-GRMZM5G801457|||n.103382241T>C||||||
10_103382372	0.125	0.875	0.75	0.25	1	0	1.24375	A	T	ANN=T|upstream_gene_variant|MODIFIER|GRMZM2G009189|GRMZM2G009189|transcript|GRMZM2G009189_T01|protein_coding||c.-1800T>A|||||1707|,T|intergenic_region|MODIFIER|GRMZM2G009189-GRMZM5G801457|GRMZM2G009189-GRMZM5G801457|intergenic_region|GRMZM2G009189-GRMZM5G801457|||n.103382372A>T||||||
10_103382376	0.125	0.875	0.75	0.25	0.625	0.375	0.591726	A	C	ANN=C|upstream_gene_variant|MODIFIER|GRMZM2G009189|GRMZM2G009189|transcript|GRMZM2G009189_T01|protein_coding||c.-1804T>G|||||1711|,C|intergenic_region|MODIFIER|GRMZM2G009189-GRMZM5G801457|GRMZM2G009189-GRMZM5G801457|intergenic_region|GRMZM2G009189-GRMZM5G801457|||n.103382376A>C||||||
10_103382770	0.125	0.875	0.75	0.25	0.625	0.375	0.591726	T	A	ANN=A|upstream_gene_variant|MODIFIER|GRMZM2G009189|GRMZM2G009189|transcript|GRMZM2G009189_T01|protein_coding||c.-2198A>T|||||2105|,A|intergenic_region|MODIFIER|GRMZM2G009189-GRMZM5G801457|GRMZM2G009189-GRMZM5G801457|intergenic_region|GRMZM2G009189-GRMZM5G801457|||n.103382770T>A||||||
10_103382785	0.125	0.875	0.75	0.25	0.625	0.375	0.591726	G	A	ANN=A|upstream_gene_variant|MODIFIER|GRMZM2G009189|GRMZM2G009189|transcript|GRMZM2G009189_T01|protein_coding||c.-2213C>T|||||2120|,A|intergenic_region|MODIFIER|GRMZM2G009189-GRMZM5G801457|GRMZM2G009189-GRMZM5G801457|intergenic_region|GRMZM2G009189-GRMZM5G801457|||n.103382785G>A||||||
10_103382799	0.125	0.875	0.75	0.25	0.625	0.375	0.591726	C	T	ANN=T|upstream_gene_variant|MODIFIER|GRMZM2G009189|GRMZM2G009189|transcript|GRMZM2G009189_T01|protein_coding||c.-2227G>A|||||2134|,T|intergenic_region|MODIFIER|GRMZM2G009189-GRMZM5G801457|GRMZM2G009189-GRMZM5G801457|intergenic_region|GRMZM2G009189-GRMZM5G801457|||n.103382799C>T||||||
10_103382806	0.125	0.875	0.75	0.25	0.625	0.375	0.591726	A	C	ANN=C|upstream_gene_variant|MODIFIER|GRMZM2G009189|GRMZM2G009189|transcript|GRMZM2G009189_T01|protein_coding||c.-2234T>G|||||2141|,C|intergenic_region|MODIFIER|GRMZM2G009189-GRMZM5G801457|GRMZM2G009189-GRMZM5G801457|intergenic_region|GRMZM2G009189-GRMZM5G801457|||n.103382806A>C||||||
10_103382852	0.125	0.875	0.75	0.25	0.625	0.375	0.591726	A	G	ANN=G|upstream_gene_variant|MODIFIER|GRMZM2G009189|GRMZM2G009189|transcript|GRMZM2G009189_T01|protein_coding||c.-2280T>C|||||2187|,G|intergenic_region|MODIFIER|GRMZM2G009189-GRMZM5G801457|GRMZM2G009189-GRMZM5G801457|intergenic_region|GRMZM2G009189-GRMZM5G801457|||n.103382852A>G||||||
10_103382896	0.125	0.875	0.75	0.25	0.625	0.375	0.591726	A	G	ANN=G|upstream_gene_variant|MODIFIER|GRMZM2G009189|GRMZM2G009189|transcript|GRMZM2G009189_T01|protein_coding||c.-2324T>C|||||2231|,G|intergenic_region|MODIFIER|GRMZM2G009189-GRMZM5G801457|GRMZM2G009189-GRMZM5G801457|intergenic_region|GRMZM2G009189-GRMZM5G801457|||n.103382896A>G||||||
10_103382955	0.125	0.875	0.75	0.25	1	0	1.24375	G	A	ANN=A|upstream_gene_variant|MODIFIER|GRMZM2G009189|GRMZM2G009189|transcript|GRMZM2G009189_T01|protein_coding||c.-2383C>T|||||2290|,A|intergenic_region|MODIFIER|GRMZM2G009189-GRMZM5G801457|GRMZM2G009189-GRMZM5G801457|intergenic_region|GRMZM2G009189-GRMZM5G801457|||n.103382955G>A||||||
10_103383244	0.125	0.875	0.75	0.25	0.625	0.375	0.591726	G	A	ANN=A|upstream_gene_variant|MODIFIER|GRMZM2G009189|GRMZM2G009189|transcript|GRMZM2G009189_T01|protein_coding||c.-2672C>T|||||2579|,A|intergenic_region|MODIFIER|GRMZM2G009189-GRMZM5G801457|GRMZM2G009189-GRMZM5G801457|intergenic_region|GRMZM2G009189-GRMZM5G801457|||n.103383244G>A||||||
10_103383278	0.125	0.875	0.75	0.25	0.625	0.375	0.591726	T	G	ANN=G|upstream_gene_variant|MODIFIER|GRMZM2G009189|GRMZM2G009189|transcript|GRMZM2G009189_T01|protein_coding||c.-2706A>C|||||2613|,G|intergenic_region|MODIFIER|GRMZM2G009189-GRMZM5G801457|GRMZM2G009189-GRMZM5G801457|intergenic_region|GRMZM2G009189-GRMZM5G801457|||n.103383278T>G||||||
10_103383302	0.125	0.875	0.75	0.25	0.625	0.375	0.591726	A	G	ANN=G|upstream_gene_variant|MODIFIER|GRMZM2G009189|GRMZM2G009189|transcript|GRMZM2G009189_T01|protein_coding||c.-2730T>C|||||2637|,G|intergenic_region|MODIFIER|GRMZM2G009189-GRMZM5G801457|GRMZM2G009189-GRMZM5G801457|intergenic_region|GRMZM2G009189-GRMZM5G801457|||n.103383302A>G||||||
10_103383326	0.125	0.875	0.75	0.25	0.625	0.375	0.591726	G	A	ANN=A|upstream_gene_variant|MODIFIER|GRMZM2G009189|GRMZM2G009189|transcript|GRMZM2G009189_T01|protein_coding||c.-2754C>T|||||2661|,A|intergenic_region|MODIFIER|GRMZM2G009189-GRMZM5G801457|GRMZM2G009189-GRMZM5G801457|intergenic_region|GRMZM2G009189-GRMZM5G801457|||n.103383326G>A||||||
10_103383345	0.125	0.875	0.75	0.25	0.625	0.375	0.591726	G	T	ANN=T|upstream_gene_variant|MODIFIER|GRMZM2G009189|GRMZM2G009189|transcript|GRMZM2G009189_T01|protein_coding||c.-2773C>A|||||2680|,T|intergenic_region|MODIFIER|GRMZM2G009189-GRMZM5G801457|GRMZM2G009189-GRMZM5G801457|intergenic_region|GRMZM2G009189-GRMZM5G801457|||n.103383345G>T||||||
10_103383358	0.125	0.875	0.75	0.25	0.625	0.375	0.591726	A	C	ANN=C|upstream_gene_variant|MODIFIER|GRMZM2G009189|GRMZM2G009189|transcript|GRMZM2G009189_T01|protein_coding||c.-2786T>G|||||2693|,C|intergenic_region|MODIFIER|GRMZM2G009189-GRMZM5G801457|GRMZM2G009189-GRMZM5G801457|intergenic_region|GRMZM2G009189-GRMZM5G801457|||n.103383358A>C||||||
10_103383385	0.125	0.875	0.75	0.25	0.625	0.375	0.591726	C	G	ANN=G|upstream_gene_variant|MODIFIER|GRMZM2G009189|GRMZM2G009189|transcript|GRMZM2G009189_T01|protein_coding||c.-2813G>C|||||2720|,G|intergenic_region|MODIFIER|GRMZM2G009189-GRMZM5G801457|GRMZM2G009189-GRMZM5G801457|intergenic_region|GRMZM2G009189-GRMZM5G801457|||n.103383385C>G||||||
10_103383392	0.125	0.875	0.75	0.25	0.625	0.375	0.591726	C	T	ANN=T|upstream_gene_variant|MODIFIER|GRMZM2G009189|GRMZM2G009189|transcript|GRMZM2G009189_T01|protein_coding||c.-2820G>A|||||2727|,T|intergenic_region|MODIFIER|GRMZM2G009189-GRMZM5G801457|GRMZM2G009189-GRMZM5G801457|intergenic_region|GRMZM2G009189-GRMZM5G801457|||n.103383392C>T||||||
10_103383769	0.125	0.875	0.75	0.25	0.625	0.375	0.591726	G	A	ANN=A|upstream_gene_variant|MODIFIER|GRMZM2G009189|GRMZM2G009189|transcript|GRMZM2G009189_T01|protein_coding||c.-3197C>T|||||3104|,A|intergenic_region|MODIFIER|GRMZM2G009189-GRMZM5G801457|GRMZM2G009189-GRMZM5G801457|intergenic_region|GRMZM2G009189-GRMZM5G801457|||n.103383769G>A||||||
10_103383776	0.125	0.875	0.75	0.25	0.625	0.375	0.591726	A	G	ANN=G|upstream_gene_variant|MODIFIER|GRMZM2G009189|GRMZM2G009189|transcript|GRMZM2G009189_T01|protein_coding||c.-3204T>C|||||3111|,G|intergenic_region|MODIFIER|GRMZM2G009189-GRMZM5G801457|GRMZM2G009189-GRMZM5G801457|intergenic_region|GRMZM2G009189-GRMZM5G801457|||n.103383776A>G||||||
10_103384093	0.125	0.875	0.75	0.25	0.625	0.375	0.591726	G	A	ANN=A|upstream_gene_variant|MODIFIER|GRMZM2G009189|GRMZM2G009189|transcript|GRMZM2G009189_T01|protein_coding||c.-3521C>T|||||3428|,A|intergenic_region|MODIFIER|GRMZM2G009189-GRMZM5G801457|GRMZM2G009189-GRMZM5G801457|intergenic_region|GRMZM2G009189-GRMZM5G801457|||n.103384093G>A||||||
10_103384274	0.125	0.875	0.75	0.25	0.625	0.375	0.591726	C	G	ANN=G|upstream_gene_variant|MODIFIER|GRMZM2G009189|GRMZM2G009189|transcript|GRMZM2G009189_T01|protein_coding||c.-3702G>C|||||3609|,G|intergenic_region|MODIFIER|GRMZM2G009189-GRMZM5G801457|GRMZM2G009189-GRMZM5G801457|intergenic_region|GRMZM2G009189-GRMZM5G801457|||n.103384274C>G||||||
10_103384280	0.125	0.875	0.75	0.25	1	0	1.24375	G	A	ANN=A|upstream_gene_variant|MODIFIER|GRMZM2G009189|GRMZM2G009189|transcript|GRMZM2G009189_T01|protein_coding||c.-3708C>T|||||3615|,A|intergenic_region|MODIFIER|GRMZM2G009189-GRMZM5G801457|GRMZM2G009189-GRMZM5G801457|intergenic_region|GRMZM2G009189-GRMZM5G801457|||n.103384280G>A||||||
10_103409652	0.125	0.875	0.875	0.125	0.625	0.375	0.759462	G	A	ANN=A|intergenic_region|MODIFIER|GRMZM2G009189-GRMZM5G801457|GRMZM2G009189-GRMZM5G801457|intergenic_region|GRMZM2G009189-GRMZM5G801457|||n.103409652G>A||||||
10_103409678	0.125	0.875	0.875	0.125	0.625	0.375	0.759462	G	A	ANN=A|intergenic_region|MODIFIER|GRMZM2G009189-GRMZM5G801457|GRMZM2G009189-GRMZM5G801457|intergenic_region|GRMZM2G009189-GRMZM5G801457|||n.103409678G>A||||||
10_103409920	0.125	0.875	0.75	0.25	0.5	0.5	0.462295	C	T	ANN=T|intergenic_region|MODIFIER|GRMZM2G009189-GRMZM5G801457|GRMZM2G009189-GRMZM5G801457|intergenic_region|GRMZM2G009189-GRMZM5G801457|||n.103409920C>T||||||
10_103409922	0.125	0.875	0.875	0.125	0.625	0.375	0.759462	T	A	ANN=A|intergenic_region|MODIFIER|GRMZM2G009189-GRMZM5G801457|GRMZM2G009189-GRMZM5G801457|intergenic_region|GRMZM2G009189-GRMZM5G801457|||n.103409922T>A||||||
10_103411889	0.125	0.875	0.75	0.25	0.625	0.375	0.591726	A	T	ANN=T|intergenic_region|MODIFIER|GRMZM2G009189-GRMZM5G801457|GRMZM2G009189-GRMZM5G801457|intergenic_region|GRMZM2G009189-GRMZM5G801457|||n.103411889A>T||||||
10_103515629	0.125	0.875	0.75	0.25	1	0	1.24375	A	G	ANN=G|intergenic_region|MODIFIER|GRMZM5G850607-GRMZM2G701602|GRMZM5G850607-GRMZM2G701602|intergenic_region|GRMZM5G850607-GRMZM2G701602|||n.103515629A>G||||||
10_103515637	0.125	0.875	0.75	0.25	0.625	0.375	0.591726	C	T	ANN=T|intergenic_region|MODIFIER|GRMZM5G850607-GRMZM2G701602|GRMZM5G850607-GRMZM2G701602|intergenic_region|GRMZM5G850607-GRMZM2G701602|||n.103515637C>T||||||
10_103515643	0.125	0.875	0.75	0.25	1	0	1.24375	G	A	ANN=A|intergenic_region|MODIFIER|GRMZM5G850607-GRMZM2G701602|GRMZM5G850607-GRMZM2G701602|intergenic_region|GRMZM5G850607-GRMZM2G701602|||n.103515643G>A||||||
10_103515653	0.125	0.875	0.75	0.25	0.625	0.375	0.591726	A	G	ANN=G|intergenic_region|MODIFIER|GRMZM5G850607-GRMZM2G701602|GRMZM5G850607-GRMZM2G701602|intergenic_region|GRMZM5G850607-GRMZM2G701602|||n.103515653A>G||||||
10_103515666	0.125	0.875	0.75	0.25	0.625	0.375	0.591726	T	C	ANN=C|intergenic_region|MODIFIER|GRMZM5G850607-GRMZM2G701602|GRMZM5G850607-GRMZM2G701602|intergenic_region|GRMZM5G850607-GRMZM2G701602|||n.103515666T>C||||||
10_103515669	0.125	0.875	0.75	0.25	0.625	0.375	0.591726	T	C	ANN=C|intergenic_region|MODIFIER|GRMZM5G850607-GRMZM2G701602|GRMZM5G850607-GRMZM2G701602|intergenic_region|GRMZM5G850607-GRMZM2G701602|||n.103515669T>C||||||
10_103515813	0.125	0.875	0.75	0.25	1	0	1.24375	T	G	ANN=G|intergenic_region|MODIFIER|GRMZM5G850607-GRMZM2G701602|GRMZM5G850607-GRMZM2G701602|intergenic_region|GRMZM5G850607-GRMZM2G701602|||n.103515813T>G||||||
10_103516422	0.125	0.875	0.75	0.25	0.625	0.375	0.591726	G	A	ANN=A|intergenic_region|MODIFIER|GRMZM5G850607-GRMZM2G701602|GRMZM5G850607-GRMZM2G701602|intergenic_region|GRMZM5G850607-GRMZM2G701602|||n.103516422G>A||||||
10_103516443	0.125	0.875	0.75	0.25	0.625	0.375	0.591726	T	C	ANN=C|intergenic_region|MODIFIER|GRMZM5G850607-GRMZM2G701602|GRMZM5G850607-GRMZM2G701602|intergenic_region|GRMZM5G850607-GRMZM2G701602|||n.103516443T>C||||||
10_103516661	0.125	0.875	0.75	0.25	0.625	0.375	0.591726	C	T	ANN=T|intergenic_region|MODIFIER|GRMZM5G850607-GRMZM2G701602|GRMZM5G850607-GRMZM2G701602|intergenic_region|GRMZM5G850607-GRMZM2G701602|||n.103516661C>T||||||
10_103516679	0.125	0.875	0.75	0.25	0.625	0.375	0.591726	C	A	ANN=A|intergenic_region|MODIFIER|GRMZM5G850607-GRMZM2G701602|GRMZM5G850607-GRMZM2G701602|intergenic_region|GRMZM5G850607-GRMZM2G701602|||n.103516679C>A||||||
10_103516701	0.125	0.875	0.75	0.25	0.625	0.375	0.591726	A	G	ANN=G|intergenic_region|MODIFIER|GRMZM5G850607-GRMZM2G701602|GRMZM5G850607-GRMZM2G701602|intergenic_region|GRMZM5G850607-GRMZM2G701602|||n.103516701A>G||||||
10_103516710	0.125	0.875	0.75	0.25	0.625	0.375	0.591726	C	T	ANN=T|intergenic_region|MODIFIER|GRMZM5G850607-GRMZM2G701602|GRMZM5G850607-GRMZM2G701602|intergenic_region|GRMZM5G850607-GRMZM2G701602|||n.103516710C>T||||||
10_103516715	0.125	0.875	0.75	0.25	0.625	0.375	0.591726	T	C	ANN=C|intergenic_region|MODIFIER|GRMZM5G850607-GRMZM2G701602|GRMZM5G850607-GRMZM2G701602|intergenic_region|GRMZM5G850607-GRMZM2G701602|||n.103516715T>C||||||
10_103516716	0.125	0.875	0.75	0.25	1	0	1.24375	G	A	ANN=A|intergenic_region|MODIFIER|GRMZM5G850607-GRMZM2G701602|GRMZM5G850607-GRMZM2G701602|intergenic_region|GRMZM5G850607-GRMZM2G701602|||n.103516716G>A||||||
10_103516718	0.125	0.875	0.75	0.25	0.625	0.375	0.591726	A	T	ANN=T|intergenic_region|MODIFIER|GRMZM5G850607-GRMZM2G701602|GRMZM5G850607-GRMZM2G701602|intergenic_region|GRMZM5G850607-GRMZM2G701602|||n.103516718A>T||||||
10_103516760	0.125	0.875	0.75	0.25	1	0	1.24375	C	T	ANN=T|intergenic_region|MODIFIER|GRMZM5G850607-GRMZM2G701602|GRMZM5G850607-GRMZM2G701602|intergenic_region|GRMZM5G850607-GRMZM2G701602|||n.103516760C>T||||||
10_103519141	0.125	0.875	0.75	0.25	0.625	0.375	0.591726	A	G	ANN=G|intergenic_region|MODIFIER|GRMZM5G850607-GRMZM2G701602|GRMZM5G850607-GRMZM2G701602|intergenic_region|GRMZM5G850607-GRMZM2G701602|||n.103519141A>G||||||
10_103519978	0.125	0.875	0.75	0.25	0.625	0.375	0.591726	T	G	ANN=G|intergenic_region|MODIFIER|GRMZM5G850607-GRMZM2G701602|GRMZM5G850607-GRMZM2G701602|intergenic_region|GRMZM5G850607-GRMZM2G701602|||n.103519978T>G||||||
10_103519982	0.125	0.875	0.75	0.25	0.625	0.375	0.591726	C	G	ANN=G|intergenic_region|MODIFIER|GRMZM5G850607-GRMZM2G701602|GRMZM5G850607-GRMZM2G701602|intergenic_region|GRMZM5G850607-GRMZM2G701602|||n.103519982C>G||||||
10_103520184	0.125	0.875	0.75	0.25	0.625	0.375	0.591726	T	C	ANN=C|intergenic_region|MODIFIER|GRMZM5G850607-GRMZM2G701602|GRMZM5G850607-GRMZM2G701602|intergenic_region|GRMZM5G850607-GRMZM2G701602|||n.103520184T>C||||||
10_103520252	0.125	0.875	0.75	0.25	0.625	0.375	0.591726	T	C	ANN=C|intergenic_region|MODIFIER|GRMZM5G850607-GRMZM2G701602|GRMZM5G850607-GRMZM2G701602|intergenic_region|GRMZM5G850607-GRMZM2G701602|||n.103520252T>C||||||
10_103520297	0.125	0.875	0.75	0.25	0.625	0.375	0.591726	G	A	ANN=A|intergenic_region|MODIFIER|GRMZM5G850607-GRMZM2G701602|GRMZM5G850607-GRMZM2G701602|intergenic_region|GRMZM5G850607-GRMZM2G701602|||n.103520297G>A||||||
10_103520343	0.125	0.875	0.75	0.25	0.625	0.375	0.591726	C	G	ANN=G|intergenic_region|MODIFIER|GRMZM5G850607-GRMZM2G701602|GRMZM5G850607-GRMZM2G701602|intergenic_region|GRMZM5G850607-GRMZM2G701602|||n.103520343C>G||||||
10_103520573	0.125	0.875	0.75	0.25	0.625	0.375	0.591726	G	C	ANN=C|intergenic_region|MODIFIER|GRMZM5G850607-GRMZM2G701602|GRMZM5G850607-GRMZM2G701602|intergenic_region|GRMZM5G850607-GRMZM2G701602|||n.103520573G>C||||||
10_103520636	0.125	0.875	0.75	0.25	0.625	0.375	0.591726	C	G	ANN=G|intergenic_region|MODIFIER|GRMZM5G850607-GRMZM2G701602|GRMZM5G850607-GRMZM2G701602|intergenic_region|GRMZM5G850607-GRMZM2G701602|||n.103520636C>G||||||
10_103520713	0.125	0.875	0.75	0.25	1	0	1.24375	A	T	ANN=T|intergenic_region|MODIFIER|GRMZM5G850607-GRMZM2G701602|GRMZM5G850607-GRMZM2G701602|intergenic_region|GRMZM5G850607-GRMZM2G701602|||n.103520713A>T||||||
10_103520746	0.125	0.875	0.75	0.25	0.625	0.375	0.591726	C	T	ANN=T|intergenic_region|MODIFIER|GRMZM5G850607-GRMZM2G701602|GRMZM5G850607-GRMZM2G701602|intergenic_region|GRMZM5G850607-GRMZM2G701602|||n.103520746C>T||||||
10_103520761	0.125	0.875	0.75	0.25	0.625	0.375	0.591726	G	A	ANN=A|intergenic_region|MODIFIER|GRMZM5G850607-GRMZM2G701602|GRMZM5G850607-GRMZM2G701602|intergenic_region|GRMZM5G850607-GRMZM2G701602|||n.103520761G>A||||||
10_103520766	0.125	0.875	0.75	0.25	0.625	0.375	0.591726	T	C	ANN=C|intergenic_region|MODIFIER|GRMZM5G850607-GRMZM2G701602|GRMZM5G850607-GRMZM2G701602|intergenic_region|GRMZM5G850607-GRMZM2G701602|||n.103520766T>C||||||
10_103520794	0.125	0.875	0.75	0.25	0.625	0.375	0.591726	G	A	ANN=A|intergenic_region|MODIFIER|GRMZM5G850607-GRMZM2G701602|GRMZM5G850607-GRMZM2G701602|intergenic_region|GRMZM5G850607-GRMZM2G701602|||n.103520794G>A||||||
10_103520822	0.125	0.875	0.75	0.25	0.625	0.375	0.591726	A	G	ANN=G|intergenic_region|MODIFIER|GRMZM5G850607-GRMZM2G701602|GRMZM5G850607-GRMZM2G701602|intergenic_region|GRMZM5G850607-GRMZM2G701602|||n.103520822A>G||||||
10_103520895	0.125	0.875	0.75	0.25	0.625	0.375	0.591726	C	T	ANN=T|intergenic_region|MODIFIER|GRMZM5G850607-GRMZM2G701602|GRMZM5G850607-GRMZM2G701602|intergenic_region|GRMZM5G850607-GRMZM2G701602|||n.103520895C>T||||||
10_103520901	0.125	0.875	0.75	0.25	0.625	0.375	0.591726	G	A	ANN=A|intergenic_region|MODIFIER|GRMZM5G850607-GRMZM2G701602|GRMZM5G850607-GRMZM2G701602|intergenic_region|GRMZM5G850607-GRMZM2G701602|||n.103520901G>A||||||
10_103520988	0.125	0.875	0.75	0.25	0.625	0.375	0.591726	C	G	ANN=G|intergenic_region|MODIFIER|GRMZM5G850607-GRMZM2G701602|GRMZM5G850607-GRMZM2G701602|intergenic_region|GRMZM5G850607-GRMZM2G701602|||n.103520988C>G||||||
10_103520999	0.125	0.875	0.75	0.25	0.625	0.375	0.591726	G	C	ANN=C|intergenic_region|MODIFIER|GRMZM5G850607-GRMZM2G701602|GRMZM5G850607-GRMZM2G701602|intergenic_region|GRMZM5G850607-GRMZM2G701602|||n.103520999G>C||||||
10_103521012	0.125	0.875	0.75	0.25	0.625	0.375	0.591726	A	G	ANN=G|intergenic_region|MODIFIER|GRMZM5G850607-GRMZM2G701602|GRMZM5G850607-GRMZM2G701602|intergenic_region|GRMZM5G850607-GRMZM2G701602|||n.103521012A>G||||||
10_103521450	0.125	0.875	0.75	0.25	0.625	0.375	0.591726	C	T	ANN=T|intergenic_region|MODIFIER|GRMZM5G850607-GRMZM2G701602|GRMZM5G850607-GRMZM2G701602|intergenic_region|GRMZM5G850607-GRMZM2G701602|||n.103521450C>T||||||
10_103549018	0.125	0.875	0.75	0.25	0.625	0.375	0.591726	T	A	ANN=A|intergenic_region|MODIFIER|GRMZM5G850607-GRMZM2G701602|GRMZM5G850607-GRMZM2G701602|intergenic_region|GRMZM5G850607-GRMZM2G701602|||n.103549018T>A||||||
10_103580742	0.5	0.5	1	0	0.875	0.125	0.490415	C	T	ANN=T|intergenic_region|MODIFIER|GRMZM5G850607-GRMZM2G701602|GRMZM5G850607-GRMZM2G701602|intergenic_region|GRMZM5G850607-GRMZM2G701602|||n.103580742C>T||||||
10_103587410	0.125	0.875	0.75	0.25	0.625	0.375	0.591726	C	T	ANN=T|intergenic_region|MODIFIER|GRMZM5G850607-GRMZM2G701602|GRMZM5G850607-GRMZM2G701602|intergenic_region|GRMZM5G850607-GRMZM2G701602|||n.103587410C>T||||||
10_103587415	0.125	0.875	0.75	0.25	0.625	0.375	0.591726	A	G	ANN=G|intergenic_region|MODIFIER|GRMZM5G850607-GRMZM2G701602|GRMZM5G850607-GRMZM2G701602|intergenic_region|GRMZM5G850607-GRMZM2G701602|||n.103587415A>G||||||
10_103587442	0.125	0.875	0.875	0.125	0.625	0.375	0.759462	A	G	ANN=G|intergenic_region|MODIFIER|GRMZM5G850607-GRMZM2G701602|GRMZM5G850607-GRMZM2G701602|intergenic_region|GRMZM5G850607-GRMZM2G701602|||n.103587442A>G||||||
10_103587497	0.125	0.875	0.75	0.25	0.625	0.375	0.591726	T	C	ANN=C|intergenic_region|MODIFIER|GRMZM5G850607-GRMZM2G701602|GRMZM5G850607-GRMZM2G701602|intergenic_region|GRMZM5G850607-GRMZM2G701602|||n.103587497T>C||||||
10_103587498	0.125	0.875	0.75	0.25	0.625	0.375	0.591726	G	A	ANN=A|intergenic_region|MODIFIER|GRMZM5G850607-GRMZM2G701602|GRMZM5G850607-GRMZM2G701602|intergenic_region|GRMZM5G850607-GRMZM2G701602|||n.103587498G>A||||||
10_103587518	0.125	0.875	0.75	0.25	0.625	0.375	0.591726	T	G	ANN=G|intergenic_region|MODIFIER|GRMZM5G850607-GRMZM2G701602|GRMZM5G850607-GRMZM2G701602|intergenic_region|GRMZM5G850607-GRMZM2G701602|||n.103587518T>G||||||
10_103587881	0.125	0.875	0.75	0.25	0.625	0.375	0.591726	G	A	ANN=A|intergenic_region|MODIFIER|GRMZM5G850607-GRMZM2G701602|GRMZM5G850607-GRMZM2G701602|intergenic_region|GRMZM5G850607-GRMZM2G701602|||n.103587881G>A||||||
10_103587942	0.125	0.875	0.75	0.25	0.625	0.375	0.591726	A	G	ANN=G|intergenic_region|MODIFIER|GRMZM5G850607-GRMZM2G701602|GRMZM5G850607-GRMZM2G701602|intergenic_region|GRMZM5G850607-GRMZM2G701602|||n.103587942A>G||||||
10_103587961	0.125	0.875	0.75	0.25	0.625	0.375	0.591726	C	T	ANN=T|intergenic_region|MODIFIER|GRMZM5G850607-GRMZM2G701602|GRMZM5G850607-GRMZM2G701602|intergenic_region|GRMZM5G850607-GRMZM2G701602|||n.103587961C>T||||||
10_103587963	0.125	0.875	0.75	0.25	0.625	0.375	0.591726	G	A	ANN=A|intergenic_region|MODIFIER|GRMZM5G850607-GRMZM2G701602|GRMZM5G850607-GRMZM2G701602|intergenic_region|GRMZM5G850607-GRMZM2G701602|||n.103587963G>A||||||
10_103587971	0.125	0.875	0.75	0.25	0.625	0.375	0.591726	C	G	ANN=G|intergenic_region|MODIFIER|GRMZM5G850607-GRMZM2G701602|GRMZM5G850607-GRMZM2G701602|intergenic_region|GRMZM5G850607-GRMZM2G701602|||n.103587971C>G||||||
10_103587993	0.125	0.875	0.875	0.125	0.625	0.375	0.759462	T	C	ANN=C|intergenic_region|MODIFIER|GRMZM5G850607-GRMZM2G701602|GRMZM5G850607-GRMZM2G701602|intergenic_region|GRMZM5G850607-GRMZM2G701602|||n.103587993T>C||||||
10_104139888	1	0	0.5	0.5	0.5	0.5	0.693147	T	G	ANN=G|intergenic_region|MODIFIER|GRMZM2G037725-GRMZM2G589821|GRMZM2G037725-GRMZM2G589821|intergenic_region|GRMZM2G037725-GRMZM2G589821|||n.104139888T>G||||||
10_104380514	0.5	0.5	0.875	0.125	1	0	0.490415	C	T	ANN=T|intron_variant|MODIFIER|GRMZM5G846048|GRMZM5G846048|transcript|GRMZM5G846048_T01|protein_coding|17/19|c.2345-239G>A||||||WARNING_TRANSCRIPT_MULTIPLE_STOP_CODONS,T|intron_variant|MODIFIER|GRMZM5G846048|GRMZM5G846048|transcript|GRMZM5G846048_T02|protein_coding|15/17|c.*402-239G>A||||||WARNING_TRANSCRIPT_MULTIPLE_STOP_CODONS
10_105538747	1	0	0.625	0.375	0.625	0.375	0.405465	A	T	ANN=T|intergenic_region|MODIFIER|GRMZM2G148508-GRMZM2G119881|GRMZM2G148508-GRMZM2G119881|intergenic_region|GRMZM2G148508-GRMZM2G119881|||n.105538747A>T||||||
10_106162616	0.375	0.625	0.875	0.125	0.875	0.125	0.459532	T	C	ANN=C|intergenic_region|MODIFIER|AC200045.3_FG006-GRMZM2G061851|AC200045.3_FG006-GRMZM2G061851|intergenic_region|AC200045.3_FG006-GRMZM2G061851|||n.106162616T>C||||||
10_106210958	1	0	0.375	0.625	0.75	0.25	0.413339	C	T	ANN=T|upstream_gene_variant|MODIFIER|GRMZM2G061851|GRMZM2G061851|transcript|GRMZM2G061851_T01|protein_coding||c.-4129C>T|||||4129|WARNING_TRANSCRIPT_MULTIPLE_STOP_CODONS,T|upstream_gene_variant|MODIFIER|GRMZM2G061851|GRMZM2G061851|transcript|GRMZM2G061851_T02|protein_coding||c.-4129C>T|||||4018|,T|intergenic_region|MODIFIER|AC200045.3_FG006-GRMZM2G061851|AC200045.3_FG006-GRMZM2G061851|intergenic_…
10_10627114	0.875	0.125	0.5	0.5	0.25	0.75	0.453121	A	C	ANN=C|synonymous_variant|LOW|GRMZM2G103546|GRMZM2G103546|transcript|GRMZM2G103546_T01|protein_coding|10/10|c.1224A>C|p.Thr408Thr|1453/1914|1224/1470|408/489||WARNING_TRANSCRIPT_MULTIPLE_STOP_CODONS,C|synonymous_variant|LOW|GRMZM2G103546|GRMZM2G103546|transcript|GRMZM2G103546_T02|protein_coding|9/9|c.1011A>C|p.Thr337Thr|2307/2553|1011/1257|337/418||WARNING_TRANSCRIPT_MULTIPLE_STOP_CODONS,C|downstr…
10_10627117	0.875	0.125	0.5	0.5	0.25	0.75	0.453121	C	T	ANN=T|synonymous_variant|LOW|GRMZM2G103546|GRMZM2G103546|transcript|GRMZM2G103546_T01|protein_coding|10/10|c.1227C>T|p.Asn409Asn|1456/1914|1227/1470|409/489||WARNING_TRANSCRIPT_MULTIPLE_STOP_CODONS,T|synonymous_variant|LOW|GRMZM2G103546|GRMZM2G103546|transcript|GRMZM2G103546_T02|protein_coding|9/9|c.1014C>T|p.Asn338Asn|2310/2553|1014/1257|338/418||WARNING_TRANSCRIPT_MULTIPLE_STOP_CODONS,T|downstr…
10_106493119	0	1	0.625	0.375	0.625	0.375	0.839215	T	A	ANN=A|intergenic_region|MODIFIER|GRMZM2G139512-AC215690.3_FG002|GRMZM2G139512-AC215690.3_FG002|intergenic_region|GRMZM2G139512-AC215690.3_FG002|||n.106493119T>A||||||
10_106494484	0	1	0.625	0.375	0.25	0.75	0.413339	T	C	ANN=C|intergenic_region|MODIFIER|GRMZM2G139512-AC215690.3_FG002|GRMZM2G139512-AC215690.3_FG002|intergenic_region|GRMZM2G139512-AC215690.3_FG002|||n.106494484T>C||||||
10_106494486	0	1	0.625	0.375	0.25	0.75	0.413339	G	A	ANN=A|intergenic_region|MODIFIER|GRMZM2G139512-AC215690.3_FG002|GRMZM2G139512-AC215690.3_FG002|intergenic_region|GRMZM2G139512-AC215690.3_FG002|||n.106494486G>A||||||
10_106494670	0	1	0.625	0.375	0.25	0.75	0.413339	A	G	ANN=G|intergenic_region|MODIFIER|GRMZM2G139512-AC215690.3_FG002|GRMZM2G139512-AC215690.3_FG002|intergenic_region|GRMZM2G139512-AC215690.3_FG002|||n.106494670A>G||||||
10_106495224	0	1	0.625	0.375	0.25	0.75	0.413339	A	G	ANN=G|intergenic_region|MODIFIER|GRMZM2G139512-AC215690.3_FG002|GRMZM2G139512-AC215690.3_FG002|intergenic_region|GRMZM2G139512-AC215690.3_FG002|||n.106495224A>G||||||
10_106498556	0	1	0.625	0.375	0.25	0.75	0.413339	A	G	ANN=G|intergenic_region|MODIFIER|GRMZM2G139512-AC215690.3_FG002|GRMZM2G139512-AC215690.3_FG002|intergenic_region|GRMZM2G139512-AC215690.3_FG002|||n.106498556A>G||||||
10_106501622	0	1	0.625	0.375	0.25	0.75	0.413339	T	C	ANN=C|intergenic_region|MODIFIER|GRMZM2G139512-AC215690.3_FG002|GRMZM2G139512-AC215690.3_FG002|intergenic_region|GRMZM2G139512-AC215690.3_FG002|||n.106501622T>C||||||
10_106502193	0	1	0.625	0.375	0.25	0.75	0.413339	A	G	ANN=G|intergenic_region|MODIFIER|GRMZM2G139512-AC215690.3_FG002|GRMZM2G139512-AC215690.3_FG002|intergenic_region|GRMZM2G139512-AC215690.3_FG002|||n.106502193A>G||||||
10_106502262	0.125	0.875	0.625	0.375	0.625	0.375	0.406852	A	G	ANN=G|intergenic_region|MODIFIER|GRMZM2G139512-AC215690.3_FG002|GRMZM2G139512-AC215690.3_FG002|intergenic_region|GRMZM2G139512-AC215690.3_FG002|||n.106502262A>G||||||
10_106503248	0	1	0.625	0.375	0.25	0.75	0.413339	A	C	ANN=C|intergenic_region|MODIFIER|GRMZM2G139512-AC215690.3_FG002|GRMZM2G139512-AC215690.3_FG002|intergenic_region|GRMZM2G139512-AC215690.3_FG002|||n.106503248A>C||||||
10_106503549	0	1	0.625	0.375	0.25	0.75	0.413339	A	G	ANN=G|intergenic_region|MODIFIER|GRMZM2G139512-AC215690.3_FG002|GRMZM2G139512-AC215690.3_FG002|intergenic_region|GRMZM2G139512-AC215690.3_FG002|||n.106503549A>G||||||
10_106503586	0.125	0.875	0.625	0.375	0.75	0.25	0.539046	G	A	ANN=A|intergenic_region|MODIFIER|GRMZM2G139512-AC215690.3_FG002|GRMZM2G139512-AC215690.3_FG002|intergenic_region|GRMZM2G139512-AC215690.3_FG002|||n.106503586G>A||||||
10_106503706	0	1	0.625	0.375	0.25	0.75	0.413339	A	G	ANN=G|intergenic_region|MODIFIER|GRMZM2G139512-AC215690.3_FG002|GRMZM2G139512-AC215690.3_FG002|intergenic_region|GRMZM2G139512-AC215690.3_FG002|||n.106503706A>G||||||
10_106503708	0	1	0.625	0.375	0.25	0.75	0.413339	A	C	ANN=C|intergenic_region|MODIFIER|GRMZM2G139512-AC215690.3_FG002|GRMZM2G139512-AC215690.3_FG002|intergenic_region|GRMZM2G139512-AC215690.3_FG002|||n.106503708A>C||||||
10_106504361	0.125	0.875	0.625	0.375	0.75	0.25	0.539046	T	C	ANN=C|intergenic_region|MODIFIER|GRMZM2G139512-AC215690.3_FG002|GRMZM2G139512-AC215690.3_FG002|intergenic_region|GRMZM2G139512-AC215690.3_FG002|||n.106504361T>C||||||
10_106504436	0	1	0.625	0.375	0.25	0.75	0.413339	A	G	ANN=G|intergenic_region|MODIFIER|GRMZM2G139512-AC215690.3_FG002|GRMZM2G139512-AC215690.3_FG002|intergenic_region|GRMZM2G139512-AC215690.3_FG002|||n.106504436A>G||||||
10_106592214	1	0	0.5	0.5	0.5	0.5	0.538997	T	C	ANN=C|intergenic_region|MODIFIER|GRMZM2G139512-AC215690.3_FG002|GRMZM2G139512-AC215690.3_FG002|intergenic_region|GRMZM2G139512-AC215690.3_FG002|||n.106592214T>C||||||
10_106613238	0	1	0.625	0.375	0.25	0.75	0.413339	T	C	ANN=C|intergenic_region|MODIFIER|GRMZM2G139512-AC215690.3_FG002|GRMZM2G139512-AC215690.3_FG002|intergenic_region|GRMZM2G139512-AC215690.3_FG002|||n.106613238T>C||||||
10_106731167	0.125	0.875	0.625	0.375	0.75	0.25	0.539046	C	T	ANN=T|intergenic_region|MODIFIER|GRMZM2G139512-AC215690.3_FG002|GRMZM2G139512-AC215690.3_FG002|intergenic_region|GRMZM2G139512-AC215690.3_FG002|||n.106731167C>T||||||
10_106732565	0.125	0.875	0.5	0.5	0.75	0.25	0.453121	C	T	ANN=T|intergenic_region|MODIFIER|GRMZM2G139512-AC215690.3_FG002|GRMZM2G139512-AC215690.3_FG002|intergenic_region|GRMZM2G139512-AC215690.3_FG002|||n.106732565C>T||||||
10_106732710	1	0	0.5	0.5	0.25	0.75	0.909965	T	C	ANN=C|intergenic_region|MODIFIER|GRMZM2G139512-AC215690.3_FG002|GRMZM2G139512-AC215690.3_FG002|intergenic_region|GRMZM2G139512-AC215690.3_FG002|||n.106732710T>C||||||
10_106733460	1	0	0.5	0.5	0.375	0.625	0.650568	C	T	ANN=T|intergenic_region|MODIFIER|GRMZM2G139512-AC215690.3_FG002|GRMZM2G139512-AC215690.3_FG002|intergenic_region|GRMZM2G139512-AC215690.3_FG002|||n.106733460C>T||||||
10_106734924	0	1	0.625	0.375	0.375	0.625	0.583802	G	A	ANN=A|intergenic_region|MODIFIER|GRMZM2G139512-AC215690.3_FG002|GRMZM2G139512-AC215690.3_FG002|intergenic_region|GRMZM2G139512-AC215690.3_FG002|||n.106734924G>A||||||
10_106736033	1	0	0.5	0.5	0.5	0.5	0.538997	G	A	ANN=A|intergenic_region|MODIFIER|GRMZM2G139512-AC215690.3_FG002|GRMZM2G139512-AC215690.3_FG002|intergenic_region|GRMZM2G139512-AC215690.3_FG002|||n.106736033G>A||||||
10_106736048	0	1	0.625	0.375	0.375	0.625	0.583802	A	G	ANN=G|intergenic_region|MODIFIER|GRMZM2G139512-AC215690.3_FG002|GRMZM2G139512-AC215690.3_FG002|intergenic_region|GRMZM2G139512-AC215690.3_FG002|||n.106736048A>G||||||
10_106805878	0	1	0.625	0.375	0.625	0.375	0.839215	C	T	ANN=T|upstream_gene_variant|MODIFIER|AC215690.3_FG002|AC215690.3_FG002|transcript|AC215690.3_FGT002|protein_coding||c.-1040C>T|||||1040|WARNING_TRANSCRIPT_MULTIPLE_STOP_CODONS,T|intergenic_region|MODIFIER|GRMZM2G139512-AC215690.3_FG002|GRMZM2G139512-AC215690.3_FG002|intergenic_region|GRMZM2G139512-AC215690.3_FG002|||n.106805878C>T||||||
10_106927627	0.125	0.875	0.625	0.375	0.625	0.375	0.406852	C	T	ANN=T|intergenic_region|MODIFIER|GRMZM2G097662-GRMZM2G408710|GRMZM2G097662-GRMZM2G408710|intergenic_region|GRMZM2G097662-GRMZM2G408710|||n.106927627C>T||||||
10_107437501	0.5	0.5	1	0	0.875	0.125	0.490415	G	A	ANN=A|intergenic_region|MODIFIER|GRMZM2G022308-GRMZM2G091168|GRMZM2G022308-GRMZM2G091168|intergenic_region|GRMZM2G022308-GRMZM2G091168|||n.107437501G>A||||||
10_1088575	0.125	0.875	0.625	0.375	1	0	1.02438	C	G	ANN=G|5_prime_UTR_variant|MODIFIER|GRMZM2G066049|GRMZM2G066049|transcript|GRMZM2G066049_T01|protein_coding|1/1|c.-40G>C|||||40|,G|upstream_gene_variant|MODIFIER|GRMZM2G066165|GRMZM2G066165|transcript|GRMZM2G066165_T01|protein_coding||c.-5057G>C|||||4932|WARNING_TRANSCRIPT_MULTIPLE_STOP_CODONS,G|downstream_gene_variant|MODIFIER|GRMZM2G066142|GRMZM2G066142|transcript|GRMZM2G066142_T01|protein_codin…
10_1088605	0.125	0.875	0.625	0.375	1	0	1.02438	T	A	ANN=A|upstream_gene_variant|MODIFIER|GRMZM2G066165|GRMZM2G066165|transcript|GRMZM2G066165_T01|protein_coding||c.-5087A>T|||||4962|WARNING_TRANSCRIPT_MULTIPLE_STOP_CODONS,A|upstream_gene_variant|MODIFIER|GRMZM2G066049|GRMZM2G066049|transcript|GRMZM2G066049_T01|protein_coding||c.-70A>T|||||23|,A|downstream_gene_variant|MODIFIER|GRMZM2G066142|GRMZM2G066142|transcript|GRMZM2G066142_T01|protein_coding…
10_109728586	1	0	0.75	0.25	0.375	0.625	0.413339	T	C	ANN=C|upstream_gene_variant|MODIFIER|GRMZM2G159720|GRMZM2G159720|transcript|GRMZM2G159720_T01|protein_coding||c.-1688T>C|||||542|,C|downstream_gene_variant|MODIFIER|GRMZM2G159732|GRMZM2G159732|transcript|GRMZM2G159732_T01|protein_coding||c.*1895T>C|||||1558|WARNING_TRANSCRIPT_MULTIPLE_STOP_CODONS,C|downstream_gene_variant|MODIFIER|GRMZM2G159732|GRMZM2G159732|transcript|GRMZM2G159732_T02|protein_c…
10_109728756	1	0	0.75	0.25	0.375	0.625	0.413339	A	T	ANN=T|upstream_gene_variant|MODIFIER|GRMZM2G159720|GRMZM2G159720|transcript|GRMZM2G159720_T01|protein_coding||c.-1518A>T|||||372|,T|downstream_gene_variant|MODIFIER|GRMZM2G159732|GRMZM2G159732|transcript|GRMZM2G159732_T01|protein_coding||c.*2065A>T|||||1728|WARNING_TRANSCRIPT_MULTIPLE_STOP_CODONS,T|downstream_gene_variant|MODIFIER|GRMZM2G159732|GRMZM2G159732|transcript|GRMZM2G159732_T02|protein_c…
10_109728778	1	0	0.75	0.25	0.375	0.625	0.413339	T	C	ANN=C|upstream_gene_variant|MODIFIER|GRMZM2G159720|GRMZM2G159720|transcript|GRMZM2G159720_T01|protein_coding||c.-1496T>C|||||350|,C|downstream_gene_variant|MODIFIER|GRMZM2G159732|GRMZM2G159732|transcript|GRMZM2G159732_T01|protein_coding||c.*2087T>C|||||1750|WARNING_TRANSCRIPT_MULTIPLE_STOP_CODONS,C|downstream_gene_variant|MODIFIER|GRMZM2G159732|GRMZM2G159732|transcript|GRMZM2G159732_T02|protein_c…
10_109728850	1	0	0.75	0.25	0.375	0.625	0.413339	T	A	ANN=A|upstream_gene_variant|MODIFIER|GRMZM2G159720|GRMZM2G159720|transcript|GRMZM2G159720_T01|protein_coding||c.-1424T>A|||||278|,A|downstream_gene_variant|MODIFIER|GRMZM2G159732|GRMZM2G159732|transcript|GRMZM2G159732_T01|protein_coding||c.*2159T>A|||||1822|WARNING_TRANSCRIPT_MULTIPLE_STOP_CODONS,A|intergenic_region|MODIFIER|GRMZM2G159732-GRMZM2G159720|GRMZM2G159732-GRMZM2G159720|intergenic_regio…
10_109732650	1	0	0.625	0.375	0.125	0.875	0.945922	C	T	ANN=T|3_prime_UTR_variant|MODIFIER|GRMZM2G159720|GRMZM2G159720|transcript|GRMZM2G159720_T01|protein_coding|2/2|c.*172C>T|||||172|,T|downstream_gene_variant|MODIFIER|GRMZM2G159675|GRMZM2G159675|transcript|GRMZM2G159675_T01|protein_coding||c.*4966G>A|||||4831|WARNING_TRANSCRIPT_MULTIPLE_STOP_CODONS
10_109738562	1	0	0.625	0.375	0.25	0.75	0.740802	A	G	ANN=G|intron_variant|MODIFIER|GRMZM2G159675|GRMZM2G159675|transcript|GRMZM2G159675_T01|protein_coding|1/2|c.128-24T>C||||||WARNING_TRANSCRIPT_MULTIPLE_STOP_CODONS,G|intron_variant|MODIFIER|GRMZM2G159675|GRMZM2G159675|transcript|GRMZM2G159675_T02|protein_coding|1/2|c.128-24T>C||||||WARNING_TRANSCRIPT_INCOMPLETE
10_109739242	1	0	0.625	0.375	0.375	0.625	0.506727	C	T	ANN=T|intron_variant|MODIFIER|GRMZM2G159675|GRMZM2G159675|transcript|GRMZM2G159675_T01|protein_coding|1/2|c.128-704G>A||||||WARNING_TRANSCRIPT_MULTIPLE_STOP_CODONS,T|intron_variant|MODIFIER|GRMZM2G159675|GRMZM2G159675|transcript|GRMZM2G159675_T02|protein_coding|1/2|c.128-704G>A||||||WARNING_TRANSCRIPT_INCOMPLETE
10_109739361	1	0	0.75	0.25	0.375	0.625	0.413339	C	T	ANN=T|intron_variant|MODIFIER|GRMZM2G159675|GRMZM2G159675|transcript|GRMZM2G159675_T01|protein_coding|1/2|c.128-823G>A||||||WARNING_TRANSCRIPT_MULTIPLE_STOP_CODONS,T|intron_variant|MODIFIER|GRMZM2G159675|GRMZM2G159675|transcript|GRMZM2G159675_T02|protein_coding|1/2|c.128-823G>A||||||WARNING_TRANSCRIPT_INCOMPLETE
10_109739551	1	0	0.75	0.25	0.375	0.625	0.413339	A	C	ANN=C|intron_variant|MODIFIER|GRMZM2G159675|GRMZM2G159675|transcript|GRMZM2G159675_T01|protein_coding|1/2|c.128-1013T>G||||||WARNING_TRANSCRIPT_MULTIPLE_STOP_CODONS,C|intron_variant|MODIFIER|GRMZM2G159675|GRMZM2G159675|transcript|GRMZM2G159675_T02|protein_coding|1/2|c.128-1013T>G||||||WARNING_TRANSCRIPT_INCOMPLETE
10_109739737	1	0	0.75	0.25	0.375	0.625	0.413339	A	G	ANN=G|intron_variant|MODIFIER|GRMZM2G159675|GRMZM2G159675|transcript|GRMZM2G159675_T01|protein_coding|1/2|c.128-1199T>C||||||WARNING_TRANSCRIPT_MULTIPLE_STOP_CODONS,G|intron_variant|MODIFIER|GRMZM2G159675|GRMZM2G159675|transcript|GRMZM2G159675_T02|protein_coding|1/2|c.128-1199T>C||||||WARNING_TRANSCRIPT_INCOMPLETE
10_109739744	1	0	0.75	0.25	0.375	0.625	0.413339	A	G	ANN=G|intron_variant|MODIFIER|GRMZM2G159675|GRMZM2G159675|transcript|GRMZM2G159675_T01|protein_coding|1/2|c.128-1206T>C||||||WARNING_TRANSCRIPT_MULTIPLE_STOP_CODONS,G|intron_variant|MODIFIER|GRMZM2G159675|GRMZM2G159675|transcript|GRMZM2G159675_T02|protein_coding|1/2|c.128-1206T>C||||||WARNING_TRANSCRIPT_INCOMPLETE
10_109739771	1	0	0.75	0.25	0.375	0.625	0.413339	G	A	ANN=A|intron_variant|MODIFIER|GRMZM2G159675|GRMZM2G159675|transcript|GRMZM2G159675_T01|protein_coding|1/2|c.128-1233C>T||||||WARNING_TRANSCRIPT_MULTIPLE_STOP_CODONS,A|intron_variant|MODIFIER|GRMZM2G159675|GRMZM2G159675|transcript|GRMZM2G159675_T02|protein_coding|1/2|c.128-1233C>T||||||WARNING_TRANSCRIPT_INCOMPLETE
10_109739789	1	0	0.75	0.25	0.375	0.625	0.413339	A	C	ANN=C|intron_variant|MODIFIER|GRMZM2G159675|GRMZM2G159675|transcript|GRMZM2G159675_T01|protein_coding|1/2|c.128-1251T>G||||||WARNING_TRANSCRIPT_MULTIPLE_STOP_CODONS,C|intron_variant|MODIFIER|GRMZM2G159675|GRMZM2G159675|transcript|GRMZM2G159675_T02|protein_coding|1/2|c.128-1251T>G||||||WARNING_TRANSCRIPT_INCOMPLETE
10_109739798	1	0	0.25	0.75	0.125	0.875	1.61342	A	C	ANN=C|intron_variant|MODIFIER|GRMZM2G159675|GRMZM2G159675|transcript|GRMZM2G159675_T01|protein_coding|1/2|c.128-1260T>G||||||WARNING_TRANSCRIPT_MULTIPLE_STOP_CODONS,C|intron_variant|MODIFIER|GRMZM2G159675|GRMZM2G159675|transcript|GRMZM2G159675_T02|protein_coding|1/2|c.128-1260T>G||||||WARNING_TRANSCRIPT_INCOMPLETE
10_109739830	1	0	0.75	0.25	0.375	0.625	0.413339	T	A	ANN=A|intron_variant|MODIFIER|GRMZM2G159675|GRMZM2G159675|transcript|GRMZM2G159675_T01|protein_coding|1/2|c.128-1292A>T||||||WARNING_TRANSCRIPT_MULTIPLE_STOP_CODONS,A|intron_variant|MODIFIER|GRMZM2G159675|GRMZM2G159675|transcript|GRMZM2G159675_T02|protein_coding|1/2|c.128-1292A>T||||||WARNING_TRANSCRIPT_INCOMPLETE
10_109739843	1	0	0.75	0.25	0.375	0.625	0.413339	A	T	ANN=T|intron_variant|MODIFIER|GRMZM2G159675|GRMZM2G159675|transcript|GRMZM2G159675_T01|protein_coding|1/2|c.128-1305T>A||||||WARNING_TRANSCRIPT_MULTIPLE_STOP_CODONS,T|intron_variant|MODIFIER|GRMZM2G159675|GRMZM2G159675|transcript|GRMZM2G159675_T02|protein_coding|1/2|c.128-1305T>A||||||WARNING_TRANSCRIPT_INCOMPLETE
10_109739845	1	0	0.625	0.375	0.375	0.625	0.583802	A	C	ANN=C|intron_variant|MODIFIER|GRMZM2G159675|GRMZM2G159675|transcript|GRMZM2G159675_T01|protein_coding|1/2|c.128-1307T>G||||||WARNING_TRANSCRIPT_MULTIPLE_STOP_CODONS,C|intron_variant|MODIFIER|GRMZM2G159675|GRMZM2G159675|transcript|GRMZM2G159675_T02|protein_coding|1/2|c.128-1307T>G||||||WARNING_TRANSCRIPT_INCOMPLETE
10_109739915	1	0	0.75	0.25	0.375	0.625	0.413339	G	A	ANN=A|intron_variant|MODIFIER|GRMZM2G159675|GRMZM2G159675|transcript|GRMZM2G159675_T01|protein_coding|1/2|c.128-1377C>T||||||WARNING_TRANSCRIPT_MULTIPLE_STOP_CODONS,A|intron_variant|MODIFIER|GRMZM2G159675|GRMZM2G159675|transcript|GRMZM2G159675_T02|protein_coding|1/2|c.128-1377C>T||||||WARNING_TRANSCRIPT_INCOMPLETE
10_109739930	1	0	0.75	0.25	0.375	0.625	0.413339	T	C	ANN=C|intron_variant|MODIFIER|GRMZM2G159675|GRMZM2G159675|transcript|GRMZM2G159675_T01|protein_coding|1/2|c.128-1392A>G||||||WARNING_TRANSCRIPT_MULTIPLE_STOP_CODONS,C|intron_variant|MODIFIER|GRMZM2G159675|GRMZM2G159675|transcript|GRMZM2G159675_T02|protein_coding|1/2|c.128-1392A>G||||||WARNING_TRANSCRIPT_INCOMPLETE
10_109739978	1	0	0.75	0.25	0.375	0.625	0.413339	T	C	ANN=C|intron_variant|MODIFIER|GRMZM2G159675|GRMZM2G159675|transcript|GRMZM2G159675_T01|protein_coding|1/2|c.128-1440A>G||||||WARNING_TRANSCRIPT_MULTIPLE_STOP_CODONS,C|intron_variant|MODIFIER|GRMZM2G159675|GRMZM2G159675|transcript|GRMZM2G159675_T02|protein_coding|1/2|c.128-1440A>G||||||WARNING_TRANSCRIPT_INCOMPLETE
10_109740177	1	0	0.75	0.25	0.375	0.625	0.413339	G	A	ANN=A|intron_variant|MODIFIER|GRMZM2G159675|GRMZM2G159675|transcript|GRMZM2G159675_T01|protein_coding|1/2|c.128-1639C>T||||||WARNING_TRANSCRIPT_MULTIPLE_STOP_CODONS,A|intron_variant|MODIFIER|GRMZM2G159675|GRMZM2G159675|transcript|GRMZM2G159675_T02|protein_coding|1/2|c.128-1639C>T||||||WARNING_TRANSCRIPT_INCOMPLETE
10_109740183	1	0	0.75	0.25	0.375	0.625	0.413339	A	C	ANN=C|intron_variant|MODIFIER|GRMZM2G159675|GRMZM2G159675|transcript|GRMZM2G159675_T01|protein_coding|1/2|c.128-1645T>G||||||WARNING_TRANSCRIPT_MULTIPLE_STOP_CODONS,C|intron_variant|MODIFIER|GRMZM2G159675|GRMZM2G159675|transcript|GRMZM2G159675_T02|protein_coding|1/2|c.128-1645T>G||||||WARNING_TRANSCRIPT_INCOMPLETE
10_109740184	1	0	0.75	0.25	0.375	0.625	0.413339	G	A	ANN=A|intron_variant|MODIFIER|GRMZM2G159675|GRMZM2G159675|transcript|GRMZM2G159675_T01|protein_coding|1/2|c.128-1646C>T||||||WARNING_TRANSCRIPT_MULTIPLE_STOP_CODONS,A|intron_variant|MODIFIER|GRMZM2G159675|GRMZM2G159675|transcript|GRMZM2G159675_T02|protein_coding|1/2|c.128-1646C>T||||||WARNING_TRANSCRIPT_INCOMPLETE
10_109740185	1	0	0.75	0.25	0.375	0.625	0.413339	A	T	ANN=T|intron_variant|MODIFIER|GRMZM2G159675|GRMZM2G159675|transcript|GRMZM2G159675_T01|protein_coding|1/2|c.128-1647T>A||||||WARNING_TRANSCRIPT_MULTIPLE_STOP_CODONS,T|intron_variant|MODIFIER|GRMZM2G159675|GRMZM2G159675|transcript|GRMZM2G159675_T02|protein_coding|1/2|c.128-1647T>A||||||WARNING_TRANSCRIPT_INCOMPLETE
10_109740216	1	0	0.75	0.25	0.375	0.625	0.413339	G	A	ANN=A|intron_variant|MODIFIER|GRMZM2G159675|GRMZM2G159675|transcript|GRMZM2G159675_T01|protein_coding|1/2|c.128-1678C>T||||||WARNING_TRANSCRIPT_MULTIPLE_STOP_CODONS,A|intron_variant|MODIFIER|GRMZM2G159675|GRMZM2G159675|transcript|GRMZM2G159675_T02|protein_coding|1/2|c.128-1678C>T||||||WARNING_TRANSCRIPT_INCOMPLETE
10_109745150	1	0	0.25	0.75	0.25	0.75	1.18977	T	A	ANN=A|intron_variant|MODIFIER|GRMZM2G159675|GRMZM2G159675|transcript|GRMZM2G159675_T01|protein_coding|1/2|c.127+758A>T||||||WARNING_TRANSCRIPT_MULTIPLE_STOP_CODONS,A|intron_variant|MODIFIER|GRMZM2G159675|GRMZM2G159675|transcript|GRMZM2G159675_T02|protein_coding|1/2|c.127+758A>T||||||WARNING_TRANSCRIPT_INCOMPLETE
10_109941486	1	0	0.625	0.375	0.5	0.5	0.549306	A	C	ANN=C|intergenic_region|MODIFIER|GRMZM2G122437-GRMZM2G034206|GRMZM2G122437-GRMZM2G034206|intergenic_region|GRMZM2G122437-GRMZM2G034206|||n.109941486A>C||||||
10_109941508	1	0	0.625	0.375	0.5	0.5	0.549306	A	T	ANN=T|intergenic_region|MODIFIER|GRMZM2G122437-GRMZM2G034206|GRMZM2G122437-GRMZM2G034206|intergenic_region|GRMZM2G122437-GRMZM2G034206|||n.109941508A>T||||||
10_109941712	1	0	0.625	0.375	0.625	0.375	0.405465	G	A	ANN=A|intergenic_region|MODIFIER|GRMZM2G122437-GRMZM2G034206|GRMZM2G122437-GRMZM2G034206|intergenic_region|GRMZM2G122437-GRMZM2G034206|||n.109941712G>A||||||
10_109941729	1	0	0.625	0.375	0.625	0.375	0.405465	A	G	ANN=G|intergenic_region|MODIFIER|GRMZM2G122437-GRMZM2G034206|GRMZM2G122437-GRMZM2G034206|intergenic_region|GRMZM2G122437-GRMZM2G034206|||n.109941729A>G||||||
10_109941887	1	0	0.625	0.375	0.625	0.375	0.405465	A	T	ANN=T|intergenic_region|MODIFIER|GRMZM2G122437-GRMZM2G034206|GRMZM2G122437-GRMZM2G034206|intergenic_region|GRMZM2G122437-GRMZM2G034206|||n.109941887A>T||||||
10_109941900	1	0	0.625	0.375	0.625	0.375	0.405465	G	A	ANN=A|intergenic_region|MODIFIER|GRMZM2G122437-GRMZM2G034206|GRMZM2G122437-GRMZM2G034206|intergenic_region|GRMZM2G122437-GRMZM2G034206|||n.109941900G>A||||||
10_109941908	1	0	0.625	0.375	0.625	0.375	0.405465	G	A	ANN=A|intergenic_region|MODIFIER|GRMZM2G122437-GRMZM2G034206|GRMZM2G122437-GRMZM2G034206|intergenic_region|GRMZM2G122437-GRMZM2G034206|||n.109941908G>A||||||
10_109942172	1	0	0.625	0.375	0.5	0.5	0.549306	C	A	ANN=A|intergenic_region|MODIFIER|GRMZM2G122437-GRMZM2G034206|GRMZM2G122437-GRMZM2G034206|intergenic_region|GRMZM2G122437-GRMZM2G034206|||n.109942172C>A||||||
10_110551659	1	0	0.625	0.375	0.625	0.375	0.405465	G	A	ANN=A|intergenic_region|MODIFIER|GRMZM2G153215-AC225363.3_FG004|GRMZM2G153215-AC225363.3_FG004|intergenic_region|GRMZM2G153215-AC225363.3_FG004|||n.110551659G>A||||||
10_110604888	0.25	0.75	0.625	0.375	1	0	0.573701	C	A	ANN=A|upstream_gene_variant|MODIFIER|AC225363.3_FG004|AC225363.3_FG004|transcript|AC225363.3_FGT004|protein_coding||c.-1342G>T|||||1342|WARNING_TRANSCRIPT_MULTIPLE_STOP_CODONS,A|downstream_gene_variant|MODIFIER|GRMZM2G079913|GRMZM2G079913|transcript|GRMZM2G079913_T01|protein_coding||c.*3207G>T|||||3207|WARNING_TRANSCRIPT_MULTIPLE_STOP_CODONS,A|intergenic_region|MODIFIER|AC225363.3_FG004-GRMZM2G07…
10_110605158	0.25	0.75	0.75	0.25	1	0	0.795544	G	A	ANN=A|upstream_gene_variant|MODIFIER|AC225363.3_FG004|AC225363.3_FG004|transcript|AC225363.3_FGT004|protein_coding||c.-1612C>T|||||1612|WARNING_TRANSCRIPT_MULTIPLE_STOP_CODONS,A|downstream_gene_variant|MODIFIER|GRMZM2G079913|GRMZM2G079913|transcript|GRMZM2G079913_T01|protein_coding||c.*2937C>T|||||2937|WARNING_TRANSCRIPT_MULTIPLE_STOP_CODONS,A|intergenic_region|MODIFIER|AC225363.3_FG004-GRMZM2G07…
10_110605218	0.25	0.75	0.75	0.25	1	0	0.795544	T	A	ANN=A|upstream_gene_variant|MODIFIER|AC225363.3_FG004|AC225363.3_FG004|transcript|AC225363.3_FGT004|protein_coding||c.-1672A>T|||||1672|WARNING_TRANSCRIPT_MULTIPLE_STOP_CODONS,A|downstream_gene_variant|MODIFIER|GRMZM2G079913|GRMZM2G079913|transcript|GRMZM2G079913_T01|protein_coding||c.*2877A>T|||||2877|WARNING_TRANSCRIPT_MULTIPLE_STOP_CODONS,A|intergenic_region|MODIFIER|AC225363.3_FG004-GRMZM2G07…
10_110605609	0.25	0.75	0.75	0.25	1	0	0.795544	C	T	ANN=T|upstream_gene_variant|MODIFIER|AC225363.3_FG004|AC225363.3_FG004|transcript|AC225363.3_FGT004|protein_coding||c.-2063G>A|||||2063|WARNING_TRANSCRIPT_MULTIPLE_STOP_CODONS,T|downstream_gene_variant|MODIFIER|GRMZM2G079913|GRMZM2G079913|transcript|GRMZM2G079913_T01|protein_coding||c.*2486G>A|||||2486|WARNING_TRANSCRIPT_MULTIPLE_STOP_CODONS,T|intergenic_region|MODIFIER|AC225363.3_FG004-GRMZM2G07…
10_110607684	0.25	0.75	0.75	0.25	1	0	0.795544	A	G	ANN=G|upstream_gene_variant|MODIFIER|AC225363.3_FG004|AC225363.3_FG004|transcript|AC225363.3_FGT004|protein_coding||c.-4138T>C|||||4138|WARNING_TRANSCRIPT_MULTIPLE_STOP_CODONS,G|downstream_gene_variant|MODIFIER|GRMZM2G079913|GRMZM2G079913|transcript|GRMZM2G079913_T01|protein_coding||c.*411T>C|||||411|WARNING_TRANSCRIPT_MULTIPLE_STOP_CODONS,G|downstream_gene_variant|MODIFIER|GRMZM2G381483|GRMZM2G3…
10_110608042	0.25	0.75	0.75	0.25	1	0	0.795544	A	C	ANN=C|upstream_gene_variant|MODIFIER|AC225363.3_FG004|AC225363.3_FG004|transcript|AC225363.3_FGT004|protein_coding||c.-4496T>G|||||4496|WARNING_TRANSCRIPT_MULTIPLE_STOP_CODONS,C|downstream_gene_variant|MODIFIER|GRMZM2G079913|GRMZM2G079913|transcript|GRMZM2G079913_T01|protein_coding||c.*53T>G|||||53|WARNING_TRANSCRIPT_MULTIPLE_STOP_CODONS,C|downstream_gene_variant|MODIFIER|GRMZM2G381483|GRMZM2G381…
10_110640086	1	0	0.75	0.25	0.375	0.625	0.446909	T	C	ANN=C|5_prime_UTR_variant|MODIFIER|GRMZM2G079538|GRMZM2G079538|transcript|GRMZM2G079538_T02|protein_coding|1/14|c.-498T>C|||||749|WARNING_TRANSCRIPT_MULTIPLE_STOP_CODONS,C|upstream_gene_variant|MODIFIER|GRMZM2G079538|GRMZM2G079538|transcript|GRMZM2G079538_T01|protein_coding||c.-2622T>C|||||582|WARNING_TRANSCRIPT_MULTIPLE_STOP_CODONS,C|upstream_gene_variant|MODIFIER|GRMZM2G079538|GRMZM2G079538|tra…
10_110646272	1	0	0.75	0.25	0.125	0.875	0.702157	G	T	ANN=T|downstream_gene_variant|MODIFIER|GRMZM2G079538|GRMZM2G079538|transcript|GRMZM2G079538_T01|protein_coding||c.*801G>T|||||381|WARNING_TRANSCRIPT_MULTIPLE_STOP_CODONS,T|downstream_gene_variant|MODIFIER|GRMZM2G079538|GRMZM2G079538|transcript|GRMZM2G079538_T02|protein_coding||c.*801G>T|||||388|WARNING_TRANSCRIPT_MULTIPLE_STOP_CODONS,T|downstream_gene_variant|MODIFIER|GRMZM2G079538|GRMZM2G079538|…
10_110646630	1	0	0.75	0.25	0.125	0.875	0.702157	C	T	ANN=T|downstream_gene_variant|MODIFIER|GRMZM2G079538|GRMZM2G079538|transcript|GRMZM2G079538_T01|protein_coding||c.*1159C>T|||||739|WARNING_TRANSCRIPT_MULTIPLE_STOP_CODONS,T|downstream_gene_variant|MODIFIER|GRMZM2G079538|GRMZM2G079538|transcript|GRMZM2G079538_T02|protein_coding||c.*1159C>T|||||746|WARNING_TRANSCRIPT_MULTIPLE_STOP_CODONS,T|downstream_gene_variant|MODIFIER|GRMZM2G079538|GRMZM2G07953…
10_110649156	1	0	0.75	0.25	0.125	0.875	0.702157	A	T	ANN=T|downstream_gene_variant|MODIFIER|GRMZM2G079538|GRMZM2G079538|transcript|GRMZM2G079538_T01|protein_coding||c.*3685A>T|||||3265|WARNING_TRANSCRIPT_MULTIPLE_STOP_CODONS,T|downstream_gene_variant|MODIFIER|GRMZM2G079538|GRMZM2G079538|transcript|GRMZM2G079538_T02|protein_coding||c.*3685A>T|||||3272|WARNING_TRANSCRIPT_MULTIPLE_STOP_CODONS,T|downstream_gene_variant|MODIFIER|GRMZM2G079538|GRMZM2G079…
10_110649332	1	0	0.75	0.25	0.125	0.875	0.702157	G	C	ANN=C|downstream_gene_variant|MODIFIER|GRMZM2G079538|GRMZM2G079538|transcript|GRMZM2G079538_T01|protein_coding||c.*3861G>C|||||3441|WARNING_TRANSCRIPT_MULTIPLE_STOP_CODONS,C|downstream_gene_variant|MODIFIER|GRMZM2G079538|GRMZM2G079538|transcript|GRMZM2G079538_T02|protein_coding||c.*3861G>C|||||3448|WARNING_TRANSCRIPT_MULTIPLE_STOP_CODONS,C|downstream_gene_variant|MODIFIER|GRMZM2G079538|GRMZM2G079…
10_110655188	1	0	0.625	0.375	0.125	0.875	0.921526	T	C	ANN=C|intergenic_region|MODIFIER|GRMZM2G079538-GRMZM2G103725|GRMZM2G079538-GRMZM2G103725|intergenic_region|GRMZM2G079538-GRMZM2G103725|||n.110655188T>C||||||
10_110656163	1	0	0.75	0.25	0.125	0.875	0.702157	T	G	ANN=G|intergenic_region|MODIFIER|GRMZM2G079538-GRMZM2G103725|GRMZM2G079538-GRMZM2G103725|intergenic_region|GRMZM2G079538-GRMZM2G103725|||n.110656163T>G||||||
10_110656601	1	0	0.75	0.25	0.125	0.875	0.702157	A	T	ANN=T|intergenic_region|MODIFIER|GRMZM2G079538-GRMZM2G103725|GRMZM2G079538-GRMZM2G103725|intergenic_region|GRMZM2G079538-GRMZM2G103725|||n.110656601A>T||||||
10_110656649	1	0	0.75	0.25	0.25	0.75	0.48539	G	A	ANN=A|intergenic_region|MODIFIER|GRMZM2G079538-GRMZM2G103725|GRMZM2G079538-GRMZM2G103725|intergenic_region|GRMZM2G079538-GRMZM2G103725|||n.110656649G>A||||||
10_110688526	1	0	0.75	0.25	0.125	0.875	0.702157	G	A	ANN=A|intergenic_region|MODIFIER|GRMZM2G079538-GRMZM2G103725|GRMZM2G079538-GRMZM2G103725|intergenic_region|GRMZM2G079538-GRMZM2G103725|||n.110688526G>A||||||
10_110841291	0.875	0.125	0.625	0.375	0	1	0.554832	T	C	ANN=C|upstream_gene_variant|MODIFIER|GRMZM2G467640|GRMZM2G467640|transcript|GRMZM2G467640_T02|protein_coding||c.-1005A>G|||||842|WARNING_TRANSCRIPT_MULTIPLE_STOP_CODONS,C|upstream_gene_variant|MODIFIER|GRMZM2G467640|GRMZM2G467640|transcript|GRMZM2G467640_T01|protein_coding||c.-1005A>G|||||842|WARNING_TRANSCRIPT_MULTIPLE_STOP_CODONS,C|intergenic_region|MODIFIER|GRMZM2G467640-GRMZM2G166956|GRMZM2G4…
10_111654092	0	1	0.375	0.625	0.625	0.375	0.630565	G	A	ANN=A|upstream_gene_variant|MODIFIER|AC210663.3_FG004|AC210663.3_FG004|transcript|AC210663.3_FGT004|protein_coding||c.-2051G>A|||||2051|,A|intergenic_region|MODIFIER|GRMZM2G425798-AC210663.3_FG004|GRMZM2G425798-AC210663.3_FG004|intergenic_region|GRMZM2G425798-AC210663.3_FG004|||n.111654092G>A||||||
10_111657857	1	0	0.625	0.375	0.5	0.5	0.549306	T	C	ANN=C|downstream_gene_variant|MODIFIER|AC210663.3_FG004|AC210663.3_FG004|transcript|AC210663.3_FGT004|protein_coding||c.*1055T>C|||||1055|,C|intergenic_region|MODIFIER|AC210663.3_FG004-GRMZM2G023194|AC210663.3_FG004-GRMZM2G023194|intergenic_region|AC210663.3_FG004-GRMZM2G023194|||n.111657857T>C||||||
10_111658407	1	0	0.625	0.375	0.375	0.625	0.630565	T	C	ANN=C|downstream_gene_variant|MODIFIER|AC210663.3_FG004|AC210663.3_FG004|transcript|AC210663.3_FGT004|protein_coding||c.*1605T>C|||||1605|,C|intergenic_region|MODIFIER|AC210663.3_FG004-GRMZM2G023194|AC210663.3_FG004-GRMZM2G023194|intergenic_region|AC210663.3_FG004-GRMZM2G023194|||n.111658407T>C||||||
10_111658408	1	0	0.625	0.375	0.375	0.625	0.630565	T	G	ANN=G|downstream_gene_variant|MODIFIER|AC210663.3_FG004|AC210663.3_FG004|transcript|AC210663.3_FGT004|protein_coding||c.*1606T>G|||||1606|,G|intergenic_region|MODIFIER|AC210663.3_FG004-GRMZM2G023194|AC210663.3_FG004-GRMZM2G023194|intergenic_region|AC210663.3_FG004-GRMZM2G023194|||n.111658408T>G||||||
10_111658420	1	0	0.625	0.375	0.5	0.5	0.549306	A	G	ANN=G|downstream_gene_variant|MODIFIER|AC210663.3_FG004|AC210663.3_FG004|transcript|AC210663.3_FGT004|protein_coding||c.*1618A>G|||||1618|,G|intergenic_region|MODIFIER|AC210663.3_FG004-GRMZM2G023194|AC210663.3_FG004-GRMZM2G023194|intergenic_region|AC210663.3_FG004-GRMZM2G023194|||n.111658420A>G||||||
10_111658442	1	0	0.625	0.375	0.5	0.5	0.549306	C	T	ANN=T|downstream_gene_variant|MODIFIER|AC210663.3_FG004|AC210663.3_FG004|transcript|AC210663.3_FGT004|protein_coding||c.*1640C>T|||||1640|,T|intergenic_region|MODIFIER|AC210663.3_FG004-GRMZM2G023194|AC210663.3_FG004-GRMZM2G023194|intergenic_region|AC210663.3_FG004-GRMZM2G023194|||n.111658442C>T||||||
10_111658469	1	0	0.625	0.375	0.375	0.625	0.630565	G	A	ANN=A|downstream_gene_variant|MODIFIER|AC210663.3_FG004|AC210663.3_FG004|transcript|AC210663.3_FGT004|protein_coding||c.*1667G>A|||||1667|,A|intergenic_region|MODIFIER|AC210663.3_FG004-GRMZM2G023194|AC210663.3_FG004-GRMZM2G023194|intergenic_region|AC210663.3_FG004-GRMZM2G023194|||n.111658469G>A||||||
10_111658592	1	0	0.625	0.375	0.375	0.625	0.630565	G	A	ANN=A|downstream_gene_variant|MODIFIER|AC210663.3_FG004|AC210663.3_FG004|transcript|AC210663.3_FGT004|protein_coding||c.*1790G>A|||||1790|,A|intergenic_region|MODIFIER|AC210663.3_FG004-GRMZM2G023194|AC210663.3_FG004-GRMZM2G023194|intergenic_region|AC210663.3_FG004-GRMZM2G023194|||n.111658592G>A||||||
10_111658638	1	0	0.625	0.375	0.5	0.5	0.549306	C	A	ANN=A|downstream_gene_variant|MODIFIER|AC210663.3_FG004|AC210663.3_FG004|transcript|AC210663.3_FGT004|protein_coding||c.*1836C>A|||||1836|,A|intergenic_region|MODIFIER|AC210663.3_FG004-GRMZM2G023194|AC210663.3_FG004-GRMZM2G023194|intergenic_region|AC210663.3_FG004-GRMZM2G023194|||n.111658638C>A||||||
10_111658676	1	0	0.625	0.375	0.375	0.625	0.630565	T	C	ANN=C|downstream_gene_variant|MODIFIER|AC210663.3_FG004|AC210663.3_FG004|transcript|AC210663.3_FGT004|protein_coding||c.*1874T>C|||||1874|,C|intergenic_region|MODIFIER|AC210663.3_FG004-GRMZM2G023194|AC210663.3_FG004-GRMZM2G023194|intergenic_region|AC210663.3_FG004-GRMZM2G023194|||n.111658676T>C||||||
10_111658682	1	0	0.625	0.375	0.375	0.625	0.630565	A	G	ANN=G|downstream_gene_variant|MODIFIER|AC210663.3_FG004|AC210663.3_FG004|transcript|AC210663.3_FGT004|protein_coding||c.*1880A>G|||||1880|,G|intergenic_region|MODIFIER|AC210663.3_FG004-GRMZM2G023194|AC210663.3_FG004-GRMZM2G023194|intergenic_region|AC210663.3_FG004-GRMZM2G023194|||n.111658682A>G||||||
10_111658738	1	0	0.625	0.375	0.5	0.5	0.549306	G	A	ANN=A|downstream_gene_variant|MODIFIER|AC210663.3_FG004|AC210663.3_FG004|transcript|AC210663.3_FGT004|protein_coding||c.*1936G>A|||||1936|,A|intergenic_region|MODIFIER|AC210663.3_FG004-GRMZM2G023194|AC210663.3_FG004-GRMZM2G023194|intergenic_region|AC210663.3_FG004-GRMZM2G023194|||n.111658738G>A||||||
10_111658774	1	0	0.625	0.375	0.5	0.5	0.549306	C	T	ANN=T|downstream_gene_variant|MODIFIER|AC210663.3_FG004|AC210663.3_FG004|transcript|AC210663.3_FGT004|protein_coding||c.*1972C>T|||||1972|,T|intergenic_region|MODIFIER|AC210663.3_FG004-GRMZM2G023194|AC210663.3_FG004-GRMZM2G023194|intergenic_region|AC210663.3_FG004-GRMZM2G023194|||n.111658774C>T||||||
10_111658781	1	0	0.625	0.375	0.5	0.5	0.549306	C	A	ANN=A|downstream_gene_variant|MODIFIER|AC210663.3_FG004|AC210663.3_FG004|transcript|AC210663.3_FGT004|protein_coding||c.*1979C>A|||||1979|,A|intergenic_region|MODIFIER|AC210663.3_FG004-GRMZM2G023194|AC210663.3_FG004-GRMZM2G023194|intergenic_region|AC210663.3_FG004-GRMZM2G023194|||n.111658781C>A||||||
10_111658789	1	0	0.625	0.375	0.5	0.5	0.549306	T	G	ANN=G|downstream_gene_variant|MODIFIER|AC210663.3_FG004|AC210663.3_FG004|transcript|AC210663.3_FGT004|protein_coding||c.*1987T>G|||||1987|,G|intergenic_region|MODIFIER|AC210663.3_FG004-GRMZM2G023194|AC210663.3_FG004-GRMZM2G023194|intergenic_region|AC210663.3_FG004-GRMZM2G023194|||n.111658789T>G||||||
10_111658819	1	0	0.625	0.375	0.375	0.625	0.630565	A	C	ANN=C|downstream_gene_variant|MODIFIER|AC210663.3_FG004|AC210663.3_FG004|transcript|AC210663.3_FGT004|protein_coding||c.*2017A>C|||||2017|,C|intergenic_region|MODIFIER|AC210663.3_FG004-GRMZM2G023194|AC210663.3_FG004-GRMZM2G023194|intergenic_region|AC210663.3_FG004-GRMZM2G023194|||n.111658819A>C||||||
10_111659010	1	0	0.625	0.375	0.5	0.5	0.549306	C	T	ANN=T|downstream_gene_variant|MODIFIER|AC210663.3_FG004|AC210663.3_FG004|transcript|AC210663.3_FGT004|protein_coding||c.*2208C>T|||||2208|,T|intergenic_region|MODIFIER|AC210663.3_FG004-GRMZM2G023194|AC210663.3_FG004-GRMZM2G023194|intergenic_region|AC210663.3_FG004-GRMZM2G023194|||n.111659010C>T||||||
10_111659014	1	0	0.625	0.375	0.5	0.5	0.549306	C	T	ANN=T|downstream_gene_variant|MODIFIER|AC210663.3_FG004|AC210663.3_FG004|transcript|AC210663.3_FGT004|protein_coding||c.*2212C>T|||||2212|,T|intergenic_region|MODIFIER|AC210663.3_FG004-GRMZM2G023194|AC210663.3_FG004-GRMZM2G023194|intergenic_region|AC210663.3_FG004-GRMZM2G023194|||n.111659014C>T||||||
10_111659032	1	0	0.625	0.375	0.375	0.625	0.630565	G	A	ANN=A|downstream_gene_variant|MODIFIER|AC210663.3_FG004|AC210663.3_FG004|transcript|AC210663.3_FGT004|protein_coding||c.*2230G>A|||||2230|,A|intergenic_region|MODIFIER|AC210663.3_FG004-GRMZM2G023194|AC210663.3_FG004-GRMZM2G023194|intergenic_region|AC210663.3_FG004-GRMZM2G023194|||n.111659032G>A||||||
10_111659080	1	0	0.625	0.375	0.5	0.5	0.472231	G	T	ANN=T|downstream_gene_variant|MODIFIER|AC210663.3_FG004|AC210663.3_FG004|transcript|AC210663.3_FGT004|protein_coding||c.*2278G>T|||||2278|,T|intergenic_region|MODIFIER|AC210663.3_FG004-GRMZM2G023194|AC210663.3_FG004-GRMZM2G023194|intergenic_region|AC210663.3_FG004-GRMZM2G023194|||n.111659080G>T||||||
10_111660647	1	0	0.625	0.375	0.375	0.625	0.630565	A	T	ANN=T|downstream_gene_variant|MODIFIER|AC210663.3_FG004|AC210663.3_FG004|transcript|AC210663.3_FGT004|protein_coding||c.*3845A>T|||||3845|,T|intergenic_region|MODIFIER|AC210663.3_FG004-GRMZM2G023194|AC210663.3_FG004-GRMZM2G023194|intergenic_region|AC210663.3_FG004-GRMZM2G023194|||n.111660647A>T||||||
10_112337511	0.875	0.125	0.125	0.875	0.375	0.625	0.746803	G	C	ANN=C|intergenic_region|MODIFIER|GRMZM2G023708-GRMZM2G120182|GRMZM2G023708-GRMZM2G120182|intergenic_region|GRMZM2G023708-GRMZM2G120182|||n.112337511G>C||||||
10_112410240	0.25	0.75	0.875	0.125	0.625	0.375	0.424336	T	G	ANN=G|downstream_gene_variant|MODIFIER|GRMZM5G845175|GRMZM5G845175|transcript|GRMZM5G845175_T03|protein_coding||c.*3599A>C|||||3453|WARNING_TRANSCRIPT_MULTIPLE_STOP_CODONS,G|downstream_gene_variant|MODIFIER|GRMZM5G845175|GRMZM5G845175|transcript|GRMZM5G845175_T01|protein_coding||c.*8427A>C|||||3453|,G|downstream_gene_variant|MODIFIER|GRMZM5G845175|GRMZM5G845175|transcript|GRMZM5G845175_T02|protei…
10_112410277	0.25	0.75	1	0	0.625	0.375	0.540131	C	T	ANN=T|downstream_gene_variant|MODIFIER|GRMZM5G845175|GRMZM5G845175|transcript|GRMZM5G845175_T03|protein_coding||c.*3562G>A|||||3416|WARNING_TRANSCRIPT_MULTIPLE_STOP_CODONS,T|downstream_gene_variant|MODIFIER|GRMZM5G845175|GRMZM5G845175|transcript|GRMZM5G845175_T01|protein_coding||c.*8390G>A|||||3416|,T|downstream_gene_variant|MODIFIER|GRMZM5G845175|GRMZM5G845175|transcript|GRMZM5G845175_T02|protei…
10_112413377	0.25	0.75	0.875	0.125	0.625	0.375	0.424336	T	C	ANN=C|downstream_gene_variant|MODIFIER|GRMZM5G845175|GRMZM5G845175|transcript|GRMZM5G845175_T03|protein_coding||c.*462A>G|||||316|WARNING_TRANSCRIPT_MULTIPLE_STOP_CODONS,C|downstream_gene_variant|MODIFIER|GRMZM5G845175|GRMZM5G845175|transcript|GRMZM5G845175_T01|protein_coding||c.*5290A>G|||||316|,C|downstream_gene_variant|MODIFIER|GRMZM5G845175|GRMZM5G845175|transcript|GRMZM5G845175_T02|protein_c…
10_112413642	0.25	0.75	0.875	0.125	0.625	0.375	0.424336	G	C	ANN=C|downstream_gene_variant|MODIFIER|GRMZM5G845175|GRMZM5G845175|transcript|GRMZM5G845175_T03|protein_coding||c.*197C>G|||||51|WARNING_TRANSCRIPT_MULTIPLE_STOP_CODONS,C|downstream_gene_variant|MODIFIER|GRMZM5G845175|GRMZM5G845175|transcript|GRMZM5G845175_T01|protein_coding||c.*5025C>G|||||51|,C|downstream_gene_variant|MODIFIER|GRMZM5G845175|GRMZM5G845175|transcript|GRMZM5G845175_T02|protein_cod…
10_112420904	0.25	0.75	0.875	0.125	0.625	0.375	0.424336	T	C	ANN=C|intron_variant|MODIFIER|GRMZM5G845175|GRMZM5G845175|transcript|GRMZM5G845175_T03|protein_coding|1/12|c.68+26A>G||||||WARNING_TRANSCRIPT_MULTIPLE_STOP_CODONS,C|intron_variant|MODIFIER|GRMZM5G845175|GRMZM5G845175|transcript|GRMZM5G845175_T01|protein_coding|1/10|c.68+26A>G||||||,C|intron_variant|MODIFIER|GRMZM5G845175|GRMZM5G845175|transcript|GRMZM5G845175_T02|protein_coding|1/12|c.-575+26A>G|…
10_112422680	0.25	0.75	0.875	0.125	0.625	0.375	0.424336	G	A	ANN=A|upstream_gene_variant|MODIFIER|GRMZM5G845175|GRMZM5G845175|transcript|GRMZM5G845175_T03|protein_coding||c.-1683C>T|||||1395|WARNING_TRANSCRIPT_MULTIPLE_STOP_CODONS,A|upstream_gene_variant|MODIFIER|GRMZM5G845175|GRMZM5G845175|transcript|GRMZM5G845175_T01|protein_coding||c.-1683C>T|||||1395|,A|upstream_gene_variant|MODIFIER|GRMZM5G845175|GRMZM5G845175|transcript|GRMZM5G845175_T02|protein_codi…
10_112423271	0.25	0.75	0.875	0.125	0.625	0.375	0.424336	T	C	ANN=C|upstream_gene_variant|MODIFIER|GRMZM5G845175|GRMZM5G845175|transcript|GRMZM5G845175_T03|protein_coding||c.-2274A>G|||||1986|WARNING_TRANSCRIPT_MULTIPLE_STOP_CODONS,C|upstream_gene_variant|MODIFIER|GRMZM5G845175|GRMZM5G845175|transcript|GRMZM5G845175_T01|protein_coding||c.-2274A>G|||||1986|,C|upstream_gene_variant|MODIFIER|GRMZM5G845175|GRMZM5G845175|transcript|GRMZM5G845175_T02|protein_codi…
10_112425255	0.25	0.75	0.875	0.125	0.625	0.375	0.424336	T	C	ANN=C|upstream_gene_variant|MODIFIER|GRMZM5G845175|GRMZM5G845175|transcript|GRMZM5G845175_T03|protein_coding||c.-4258A>G|||||3970|WARNING_TRANSCRIPT_MULTIPLE_STOP_CODONS,C|upstream_gene_variant|MODIFIER|GRMZM5G845175|GRMZM5G845175|transcript|GRMZM5G845175_T01|protein_coding||c.-4258A>G|||||3970|,C|upstream_gene_variant|MODIFIER|GRMZM5G845175|GRMZM5G845175|transcript|GRMZM5G845175_T02|protein_codi…
10_112425614	0.25	0.75	0.875	0.125	0.625	0.375	0.424336	A	G	ANN=G|upstream_gene_variant|MODIFIER|GRMZM5G845175|GRMZM5G845175|transcript|GRMZM5G845175_T03|protein_coding||c.-4617T>C|||||4329|WARNING_TRANSCRIPT_MULTIPLE_STOP_CODONS,G|upstream_gene_variant|MODIFIER|GRMZM5G845175|GRMZM5G845175|transcript|GRMZM5G845175_T01|protein_coding||c.-4617T>C|||||4329|,G|upstream_gene_variant|MODIFIER|GRMZM5G845175|GRMZM5G845175|transcript|GRMZM5G845175_T02|protein_codi…
10_112425643	0.25	0.75	0.875	0.125	0.75	0.25	0.564692	T	C	ANN=C|upstream_gene_variant|MODIFIER|GRMZM5G845175|GRMZM5G845175|transcript|GRMZM5G845175_T03|protein_coding||c.-4646A>G|||||4358|WARNING_TRANSCRIPT_MULTIPLE_STOP_CODONS,C|upstream_gene_variant|MODIFIER|GRMZM5G845175|GRMZM5G845175|transcript|GRMZM5G845175_T01|protein_coding||c.-4646A>G|||||4358|,C|upstream_gene_variant|MODIFIER|GRMZM5G845175|GRMZM5G845175|transcript|GRMZM5G845175_T02|protein_codi…
10_112446764	0.25	0.75	0.875	0.125	0.75	0.25	0.564692	T	C	ANN=C|intergenic_region|MODIFIER|GRMZM2G579854-GRMZM2G580456|GRMZM2G579854-GRMZM2G580456|intergenic_region|GRMZM2G579854-GRMZM2G580456|||n.112446764T>C||||||
10_112447289	0.25	0.75	0.875	0.125	0.75	0.25	0.564692	T	C	ANN=C|intergenic_region|MODIFIER|GRMZM2G579854-GRMZM2G580456|GRMZM2G579854-GRMZM2G580456|intergenic_region|GRMZM2G579854-GRMZM2G580456|||n.112447289T>C||||||
10_112447493	0.25	0.75	0.875	0.125	0.75	0.25	0.564692	G	A	ANN=A|intergenic_region|MODIFIER|GRMZM2G579854-GRMZM2G580456|GRMZM2G579854-GRMZM2G580456|intergenic_region|GRMZM2G579854-GRMZM2G580456|||n.112447493G>A||||||
10_112447896	0.25	0.75	0.875	0.125	0.75	0.25	0.564692	T	G	ANN=G|intergenic_region|MODIFIER|GRMZM2G579854-GRMZM2G580456|GRMZM2G579854-GRMZM2G580456|intergenic_region|GRMZM2G579854-GRMZM2G580456|||n.112447896T>G||||||
10_112447982	0.25	0.75	0.875	0.125	0.625	0.375	0.424336	A	C	ANN=C|intergenic_region|MODIFIER|GRMZM2G579854-GRMZM2G580456|GRMZM2G579854-GRMZM2G580456|intergenic_region|GRMZM2G579854-GRMZM2G580456|||n.112447982A>C||||||
10_112448091	0.25	0.75	0.875	0.125	0.625	0.375	0.424336	G	T	ANN=T|intergenic_region|MODIFIER|GRMZM2G579854-GRMZM2G580456|GRMZM2G579854-GRMZM2G580456|intergenic_region|GRMZM2G579854-GRMZM2G580456|||n.112448091G>T||||||
10_112448134	0.25	0.75	0.875	0.125	0.625	0.375	0.424336	A	C	ANN=C|intergenic_region|MODIFIER|GRMZM2G579854-GRMZM2G580456|GRMZM2G579854-GRMZM2G580456|intergenic_region|GRMZM2G579854-GRMZM2G580456|||n.112448134A>C||||||
10_112448560	0.25	0.75	0.875	0.125	0.625	0.375	0.424336	A	T	ANN=T|intergenic_region|MODIFIER|GRMZM2G579854-GRMZM2G580456|GRMZM2G579854-GRMZM2G580456|intergenic_region|GRMZM2G579854-GRMZM2G580456|||n.112448560A>T||||||
10_112449937	0.25	0.75	0.875	0.125	0.75	0.25	0.564692	A	G	ANN=G|intergenic_region|MODIFIER|GRMZM2G579854-GRMZM2G580456|GRMZM2G579854-GRMZM2G580456|intergenic_region|GRMZM2G579854-GRMZM2G580456|||n.112449937A>G||||||
10_112469307	0.25	0.75	0.875	0.125	0.625	0.375	0.424336	T	G	ANN=G|intergenic_region|MODIFIER|GRMZM2G579854-GRMZM2G580456|GRMZM2G579854-GRMZM2G580456|intergenic_region|GRMZM2G579854-GRMZM2G580456|||n.112469307T>G||||||
10_112469781	0.25	0.75	0.875	0.125	0.75	0.25	0.564692	T	G	ANN=G|intergenic_region|MODIFIER|GRMZM2G579854-GRMZM2G580456|GRMZM2G579854-GRMZM2G580456|intergenic_region|GRMZM2G579854-GRMZM2G580456|||n.112469781T>G||||||
10_112470336	0.25	0.75	0.875	0.125	0.625	0.375	0.424336	G	C	ANN=C|intergenic_region|MODIFIER|GRMZM2G579854-GRMZM2G580456|GRMZM2G579854-GRMZM2G580456|intergenic_region|GRMZM2G579854-GRMZM2G580456|||n.112470336G>C||||||
10_112470652	0.25	0.75	0.875	0.125	0.75	0.25	0.564692	G	T	ANN=T|intergenic_region|MODIFIER|GRMZM2G579854-GRMZM2G580456|GRMZM2G579854-GRMZM2G580456|intergenic_region|GRMZM2G579854-GRMZM2G580456|||n.112470652G>T||||||
10_112470707	0.25	0.75	0.875	0.125	0.75	0.25	0.564692	T	C	ANN=C|intergenic_region|MODIFIER|GRMZM2G579854-GRMZM2G580456|GRMZM2G579854-GRMZM2G580456|intergenic_region|GRMZM2G579854-GRMZM2G580456|||n.112470707T>C||||||
10_112471012	0.25	0.75	0.875	0.125	0.625	0.375	0.424336	G	A	ANN=A|intergenic_region|MODIFIER|GRMZM2G579854-GRMZM2G580456|GRMZM2G579854-GRMZM2G580456|intergenic_region|GRMZM2G579854-GRMZM2G580456|||n.112471012G>A||||||
10_112487295	0.25	0.75	0.875	0.125	0.75	0.25	0.564692	T	C	ANN=C|intergenic_region|MODIFIER|GRMZM2G579854-GRMZM2G580456|GRMZM2G579854-GRMZM2G580456|intergenic_region|GRMZM2G579854-GRMZM2G580456|||n.112487295T>C||||||
10_112492006	0.25	0.75	0.875	0.125	0.75	0.25	0.564692	C	T	ANN=T|intergenic_region|MODIFIER|GRMZM2G579854-GRMZM2G580456|GRMZM2G579854-GRMZM2G580456|intergenic_region|GRMZM2G579854-GRMZM2G580456|||n.112492006C>T||||||
10_112492333	0.125	0.875	0.875	0.125	0.625	0.375	0.759462	A	G	ANN=G|intergenic_region|MODIFIER|GRMZM2G579854-GRMZM2G580456|GRMZM2G579854-GRMZM2G580456|intergenic_region|GRMZM2G579854-GRMZM2G580456|||n.112492333A>G||||||
10_112492438	0.25	0.75	0.875	0.125	0.75	0.25	0.564692	T	C	ANN=C|intergenic_region|MODIFIER|GRMZM2G579854-GRMZM2G580456|GRMZM2G579854-GRMZM2G580456|intergenic_region|GRMZM2G579854-GRMZM2G580456|||n.112492438T>C||||||
10_112492940	0.25	0.75	0.875	0.125	0.75	0.25	0.564692	A	G	ANN=G|intergenic_region|MODIFIER|GRMZM2G579854-GRMZM2G580456|GRMZM2G579854-GRMZM2G580456|intergenic_region|GRMZM2G579854-GRMZM2G580456|||n.112492940A>G||||||
10_112495363	0.25	0.75	0.875	0.125	0.625	0.375	0.424336	G	A	ANN=A|intergenic_region|MODIFIER|GRMZM2G579854-GRMZM2G580456|GRMZM2G579854-GRMZM2G580456|intergenic_region|GRMZM2G579854-GRMZM2G580456|||n.112495363G>A||||||
10_112502058	0.25	0.75	0.875	0.125	0.625	0.375	0.424336	T	C	ANN=C|intergenic_region|MODIFIER|GRMZM2G579854-GRMZM2G580456|GRMZM2G579854-GRMZM2G580456|intergenic_region|GRMZM2G579854-GRMZM2G580456|||n.112502058T>C||||||
10_112523927	0.25	0.75	0.875	0.125	0.625	0.375	0.424336	T	C	ANN=C|intergenic_region|MODIFIER|GRMZM2G580456-GRMZM2G021725|GRMZM2G580456-GRMZM2G021725|intergenic_region|GRMZM2G580456-GRMZM2G021725|||n.112523927T>C||||||
10_112584188	0.25	0.75	0.875	0.125	0.625	0.375	0.424336	A	T	ANN=T|upstream_gene_variant|MODIFIER|GRMZM2G021725|GRMZM2G021725|transcript|GRMZM2G021725_T01|protein_coding||c.-5336A>T|||||4767|WARNING_TRANSCRIPT_MULTIPLE_STOP_CODONS,T|intergenic_region|MODIFIER|GRMZM2G580456-GRMZM2G021725|GRMZM2G580456-GRMZM2G021725|intergenic_region|GRMZM2G580456-GRMZM2G021725|||n.112584188A>T||||||
10_112585170	0.25	0.75	0.875	0.125	0.625	0.375	0.424336	T	C	ANN=C|upstream_gene_variant|MODIFIER|GRMZM2G021725|GRMZM2G021725|transcript|GRMZM2G021725_T01|protein_coding||c.-4354T>C|||||3785|WARNING_TRANSCRIPT_MULTIPLE_STOP_CODONS,C|intergenic_region|MODIFIER|GRMZM2G580456-GRMZM2G021725|GRMZM2G580456-GRMZM2G021725|intergenic_region|GRMZM2G580456-GRMZM2G021725|||n.112585170T>C||||||
10_112585300	0.25	0.75	0.875	0.125	0.625	0.375	0.424336	T	C	ANN=C|upstream_gene_variant|MODIFIER|GRMZM2G021725|GRMZM2G021725|transcript|GRMZM2G021725_T01|protein_coding||c.-4224T>C|||||3655|WARNING_TRANSCRIPT_MULTIPLE_STOP_CODONS,C|intergenic_region|MODIFIER|GRMZM2G580456-GRMZM2G021725|GRMZM2G580456-GRMZM2G021725|intergenic_region|GRMZM2G580456-GRMZM2G021725|||n.112585300T>C||||||
10_112585717	0.25	0.75	0.875	0.125	0.625	0.375	0.424336	T	C	ANN=C|upstream_gene_variant|MODIFIER|GRMZM2G021725|GRMZM2G021725|transcript|GRMZM2G021725_T01|protein_coding||c.-3807T>C|||||3238|WARNING_TRANSCRIPT_MULTIPLE_STOP_CODONS,C|intergenic_region|MODIFIER|GRMZM2G580456-GRMZM2G021725|GRMZM2G580456-GRMZM2G021725|intergenic_region|GRMZM2G580456-GRMZM2G021725|||n.112585717T>C||||||
10_112585739	0.25	0.75	0.875	0.125	0.625	0.375	0.424336	T	C	ANN=C|upstream_gene_variant|MODIFIER|GRMZM2G021725|GRMZM2G021725|transcript|GRMZM2G021725_T01|protein_coding||c.-3785T>C|||||3216|WARNING_TRANSCRIPT_MULTIPLE_STOP_CODONS,C|intergenic_region|MODIFIER|GRMZM2G580456-GRMZM2G021725|GRMZM2G580456-GRMZM2G021725|intergenic_region|GRMZM2G580456-GRMZM2G021725|||n.112585739T>C||||||
10_112585758	0.25	0.75	0.875	0.125	0.625	0.375	0.424336	A	G	ANN=G|upstream_gene_variant|MODIFIER|GRMZM2G021725|GRMZM2G021725|transcript|GRMZM2G021725_T01|protein_coding||c.-3766A>G|||||3197|WARNING_TRANSCRIPT_MULTIPLE_STOP_CODONS,G|intergenic_region|MODIFIER|GRMZM2G580456-GRMZM2G021725|GRMZM2G580456-GRMZM2G021725|intergenic_region|GRMZM2G580456-GRMZM2G021725|||n.112585758A>G||||||
10_112586682	0.25	0.75	0.875	0.125	0.625	0.375	0.424336	T	C	ANN=C|upstream_gene_variant|MODIFIER|GRMZM2G021725|GRMZM2G021725|transcript|GRMZM2G021725_T01|protein_coding||c.-2842T>C|||||2273|WARNING_TRANSCRIPT_MULTIPLE_STOP_CODONS,C|intergenic_region|MODIFIER|GRMZM2G580456-GRMZM2G021725|GRMZM2G580456-GRMZM2G021725|intergenic_region|GRMZM2G580456-GRMZM2G021725|||n.112586682T>C||||||
10_112587825	0.25	0.75	0.875	0.125	0.625	0.375	0.424336	C	T	ANN=T|upstream_gene_variant|MODIFIER|GRMZM2G021725|GRMZM2G021725|transcript|GRMZM2G021725_T01|protein_coding||c.-1699C>T|||||1130|WARNING_TRANSCRIPT_MULTIPLE_STOP_CODONS,T|intergenic_region|MODIFIER|GRMZM2G580456-GRMZM2G021725|GRMZM2G580456-GRMZM2G021725|intergenic_region|GRMZM2G580456-GRMZM2G021725|||n.112587825C>T||||||
10_112588252	0.25	0.75	0.875	0.125	0.625	0.375	0.424336	T	C	ANN=C|upstream_gene_variant|MODIFIER|GRMZM2G021725|GRMZM2G021725|transcript|GRMZM2G021725_T01|protein_coding||c.-1272T>C|||||703|WARNING_TRANSCRIPT_MULTIPLE_STOP_CODONS,C|intergenic_region|MODIFIER|GRMZM2G580456-GRMZM2G021725|GRMZM2G580456-GRMZM2G021725|intergenic_region|GRMZM2G580456-GRMZM2G021725|||n.112588252T>C||||||
10_112589090	0.25	0.75	0.875	0.125	0.625	0.375	0.424336	T	C	ANN=C|5_prime_UTR_variant|MODIFIER|GRMZM2G021725|GRMZM2G021725|transcript|GRMZM2G021725_T01|protein_coding|1/10|c.-273T>C|||||434|WARNING_TRANSCRIPT_MULTIPLE_STOP_CODONS,C|downstream_gene_variant|MODIFIER|GRMZM2G021802|GRMZM2G021802|transcript|GRMZM2G021802_T01|protein_coding||c.*5333A>G|||||4874|WARNING_TRANSCRIPT_MULTIPLE_STOP_CODONS,C|downstream_gene_variant|MODIFIER|GRMZM2G021802|GRMZM2G02180…
10_112594192	0.375	0.625	1	0	0.875	0.125	0.558156	C	T	ANN=T|3_prime_UTR_variant|MODIFIER|GRMZM2G021802|GRMZM2G021802|transcript|GRMZM2G021802_T01|protein_coding|9/9|c.*231G>A|||||231|WARNING_TRANSCRIPT_MULTIPLE_STOP_CODONS,T|3_prime_UTR_variant|MODIFIER|GRMZM2G021802|GRMZM2G021802|transcript|GRMZM2G021802_T02|protein_coding|10/10|c.*131G>A|||||231|WARNING_TRANSCRIPT_MULTIPLE_STOP_CODONS,T|downstream_gene_variant|MODIFIER|GRMZM2G021725|GRMZM2G021725|…
10_112598485	0	1	0.25	0.75	0.625	0.375	0.413339	C	T	ANN=T|upstream_gene_variant|MODIFIER|GRMZM2G021802|GRMZM2G021802|transcript|GRMZM2G021802_T01|protein_coding||c.-758G>A|||||721|WARNING_TRANSCRIPT_MULTIPLE_STOP_CODONS,T|upstream_gene_variant|MODIFIER|GRMZM2G021802|GRMZM2G021802|transcript|GRMZM2G021802_T02|protein_coding||c.-758G>A|||||721|WARNING_TRANSCRIPT_MULTIPLE_STOP_CODONS,T|upstream_gene_variant|MODIFIER|GRMZM2G021802|GRMZM2G021802|transc…
10_112598508	0	1	0.25	0.75	0.625	0.375	0.413339	G	A	ANN=A|upstream_gene_variant|MODIFIER|GRMZM2G021802|GRMZM2G021802|transcript|GRMZM2G021802_T01|protein_coding||c.-781C>T|||||744|WARNING_TRANSCRIPT_MULTIPLE_STOP_CODONS,A|upstream_gene_variant|MODIFIER|GRMZM2G021802|GRMZM2G021802|transcript|GRMZM2G021802_T02|protein_coding||c.-781C>T|||||744|WARNING_TRANSCRIPT_MULTIPLE_STOP_CODONS,A|upstream_gene_variant|MODIFIER|GRMZM2G021802|GRMZM2G021802|transc…
10_112604140	0	1	0.25	0.75	0.625	0.375	0.413339	C	G	ANN=G|3_prime_UTR_variant|MODIFIER|GRMZM2G022180|GRMZM2G022180|transcript|GRMZM2G022180_T01|protein_coding|1/1|c.*191G>C|||||191|,G|intron_variant|MODIFIER|GRMZM2G022180|GRMZM2G022180|transcript|GRMZM2G022180_T02|protein_coding|4/5|c.1338+44G>C||||||WARNING_TRANSCRIPT_MULTIPLE_STOP_CODONS
10_112605881	0	1	0.25	0.75	0.625	0.375	0.413339	G	A	ANN=A|upstream_gene_variant|MODIFIER|GRMZM2G022180|GRMZM2G022180|transcript|GRMZM2G022180_T01|protein_coding||c.-651C>T|||||49|,A|intron_variant|MODIFIER|GRMZM2G022180|GRMZM2G022180|transcript|GRMZM2G022180_T02|protein_coding|2/5|c.143-402C>T||||||WARNING_TRANSCRIPT_MULTIPLE_STOP_CODONS
10_112606251	0	1	0.25	0.75	0.625	0.375	0.413339	G	C	ANN=C|upstream_gene_variant|MODIFIER|GRMZM2G022180|GRMZM2G022180|transcript|GRMZM2G022180_T01|protein_coding||c.-1021C>G|||||419|,C|intron_variant|MODIFIER|GRMZM2G022180|GRMZM2G022180|transcript|GRMZM2G022180_T02|protein_coding|2/5|c.142+239C>G||||||WARNING_TRANSCRIPT_MULTIPLE_STOP_CODONS
10_112629680	0	1	0.25	0.75	0.625	0.375	0.413339	A	G	ANN=G|intergenic_region|MODIFIER|GRMZM2G022180-GRMZM5G837325|GRMZM2G022180-GRMZM5G837325|intergenic_region|GRMZM2G022180-GRMZM5G837325|||n.112629680A>G||||||
10_112629685	0	1	0.25	0.75	0.625	0.375	0.413339	G	C	ANN=C|intergenic_region|MODIFIER|GRMZM2G022180-GRMZM5G837325|GRMZM2G022180-GRMZM5G837325|intergenic_region|GRMZM2G022180-GRMZM5G837325|||n.112629685G>C||||||
10_112629765	0	1	0.25	0.75	0.625	0.375	0.413339	G	C	ANN=C|intergenic_region|MODIFIER|GRMZM2G022180-GRMZM5G837325|GRMZM2G022180-GRMZM5G837325|intergenic_region|GRMZM2G022180-GRMZM5G837325|||n.112629765G>C||||||
10_112629974	0	1	0.25	0.75	0.625	0.375	0.413339	T	C	ANN=C|intergenic_region|MODIFIER|GRMZM2G022180-GRMZM5G837325|GRMZM2G022180-GRMZM5G837325|intergenic_region|GRMZM2G022180-GRMZM5G837325|||n.112629974T>C||||||
10_112629987	0	1	0.25	0.75	0.625	0.375	0.413339	A	G	ANN=G|intergenic_region|MODIFIER|GRMZM2G022180-GRMZM5G837325|GRMZM2G022180-GRMZM5G837325|intergenic_region|GRMZM2G022180-GRMZM5G837325|||n.112629987A>G||||||
10_112630041	1	0	0.75	0.25	0.375	0.625	0.413339	G	C	ANN=C|intergenic_region|MODIFIER|GRMZM2G022180-GRMZM5G837325|GRMZM2G022180-GRMZM5G837325|intergenic_region|GRMZM2G022180-GRMZM5G837325|||n.112630041G>C||||||
10_112630051	0	1	0.25	0.75	0.625	0.375	0.413339	A	G	ANN=G|intergenic_region|MODIFIER|GRMZM2G022180-GRMZM5G837325|GRMZM2G022180-GRMZM5G837325|intergenic_region|GRMZM2G022180-GRMZM5G837325|||n.112630051A>G||||||
10_112630065	0	1	0.25	0.75	0.625	0.375	0.413339	C	T	ANN=T|intergenic_region|MODIFIER|GRMZM2G022180-GRMZM5G837325|GRMZM2G022180-GRMZM5G837325|intergenic_region|GRMZM2G022180-GRMZM5G837325|||n.112630065C>T||||||
10_112630123	0	1	0.25	0.75	0.625	0.375	0.413339	A	G	ANN=G|intergenic_region|MODIFIER|GRMZM2G022180-GRMZM5G837325|GRMZM2G022180-GRMZM5G837325|intergenic_region|GRMZM2G022180-GRMZM5G837325|||n.112630123A>G||||||
10_112630276	0	1	0.25	0.75	0.625	0.375	0.413339	A	G	ANN=G|intergenic_region|MODIFIER|GRMZM2G022180-GRMZM5G837325|GRMZM2G022180-GRMZM5G837325|intergenic_region|GRMZM2G022180-GRMZM5G837325|||n.112630276A>G||||||
10_112630300	1	0	0.75	0.25	0.375	0.625	0.413339	C	T	ANN=T|intergenic_region|MODIFIER|GRMZM2G022180-GRMZM5G837325|GRMZM2G022180-GRMZM5G837325|intergenic_region|GRMZM2G022180-GRMZM5G837325|||n.112630300C>T||||||
10_112630365	1	0	0.75	0.25	0.375	0.625	0.413339	T	A	ANN=A|intergenic_region|MODIFIER|GRMZM2G022180-GRMZM5G837325|GRMZM2G022180-GRMZM5G837325|intergenic_region|GRMZM2G022180-GRMZM5G837325|||n.112630365T>A||||||
10_112630417	0	1	0.25	0.75	0.625	0.375	0.413339	C	T	ANN=T|intergenic_region|MODIFIER|GRMZM2G022180-GRMZM5G837325|GRMZM2G022180-GRMZM5G837325|intergenic_region|GRMZM2G022180-GRMZM5G837325|||n.112630417C>T||||||
10_112630509	0	1	0.25	0.75	0.625	0.375	0.413339	C	A	ANN=A|intergenic_region|MODIFIER|GRMZM2G022180-GRMZM5G837325|GRMZM2G022180-GRMZM5G837325|intergenic_region|GRMZM2G022180-GRMZM5G837325|||n.112630509C>A||||||
10_112630631	0	1	0.25	0.75	0.625	0.375	0.413339	T	C	ANN=C|intergenic_region|MODIFIER|GRMZM2G022180-GRMZM5G837325|GRMZM2G022180-GRMZM5G837325|intergenic_region|GRMZM2G022180-GRMZM5G837325|||n.112630631T>C||||||
10_112630842	0	1	0.25	0.75	0.625	0.375	0.413339	A	G	ANN=G|intergenic_region|MODIFIER|GRMZM2G022180-GRMZM5G837325|GRMZM2G022180-GRMZM5G837325|intergenic_region|GRMZM2G022180-GRMZM5G837325|||n.112630842A>G||||||
10_112630853	0	1	0.25	0.75	0.625	0.375	0.413339	G	A	ANN=A|intergenic_region|MODIFIER|GRMZM2G022180-GRMZM5G837325|GRMZM2G022180-GRMZM5G837325|intergenic_region|GRMZM2G022180-GRMZM5G837325|||n.112630853G>A||||||
10_112630908	0	1	0.25	0.75	0.625	0.375	0.413339	G	A	ANN=A|intergenic_region|MODIFIER|GRMZM2G022180-GRMZM5G837325|GRMZM2G022180-GRMZM5G837325|intergenic_region|GRMZM2G022180-GRMZM5G837325|||n.112630908G>A||||||
10_112630995	0	1	0.25	0.75	0.625	0.375	0.413339	G	A	ANN=A|intergenic_region|MODIFIER|GRMZM2G022180-GRMZM5G837325|GRMZM2G022180-GRMZM5G837325|intergenic_region|GRMZM2G022180-GRMZM5G837325|||n.112630995G>A||||||
10_112630996	0	1	0.25	0.75	0.625	0.375	0.413339	A	G	ANN=G|intergenic_region|MODIFIER|GRMZM2G022180-GRMZM5G837325|GRMZM2G022180-GRMZM5G837325|intergenic_region|GRMZM2G022180-GRMZM5G837325|||n.112630996A>G||||||
10_112631096	0	1	0.25	0.75	0.625	0.375	0.413339	T	A	ANN=A|intergenic_region|MODIFIER|GRMZM2G022180-GRMZM5G837325|GRMZM2G022180-GRMZM5G837325|intergenic_region|GRMZM2G022180-GRMZM5G837325|||n.112631096T>A||||||
10_112631099	0	1	0.25	0.75	0.625	0.375	0.413339	A	G	ANN=G|intergenic_region|MODIFIER|GRMZM2G022180-GRMZM5G837325|GRMZM2G022180-GRMZM5G837325|intergenic_region|GRMZM2G022180-GRMZM5G837325|||n.112631099A>G||||||
10_112631100	0	1	0.25	0.75	0.625	0.375	0.413339	C	T	ANN=T|intergenic_region|MODIFIER|GRMZM2G022180-GRMZM5G837325|GRMZM2G022180-GRMZM5G837325|intergenic_region|GRMZM2G022180-GRMZM5G837325|||n.112631100C>T||||||
10_112631117	1	0	0.75	0.25	0.375	0.625	0.413339	G	A	ANN=A|intergenic_region|MODIFIER|GRMZM2G022180-GRMZM5G837325|GRMZM2G022180-GRMZM5G837325|intergenic_region|GRMZM2G022180-GRMZM5G837325|||n.112631117G>A||||||
10_112631122	0	1	0.25	0.75	0.625	0.375	0.413339	C	T	ANN=T|intergenic_region|MODIFIER|GRMZM2G022180-GRMZM5G837325|GRMZM2G022180-GRMZM5G837325|intergenic_region|GRMZM2G022180-GRMZM5G837325|||n.112631122C>T||||||
10_112631130	0	1	0.25	0.75	0.625	0.375	0.413339	G	A	ANN=A|intergenic_region|MODIFIER|GRMZM2G022180-GRMZM5G837325|GRMZM2G022180-GRMZM5G837325|intergenic_region|GRMZM2G022180-GRMZM5G837325|||n.112631130G>A||||||
10_112631146	0	1	0.25	0.75	0.625	0.375	0.413339	C	T	ANN=T|intergenic_region|MODIFIER|GRMZM2G022180-GRMZM5G837325|GRMZM2G022180-GRMZM5G837325|intergenic_region|GRMZM2G022180-GRMZM5G837325|||n.112631146C>T||||||
10_112631155	0	1	0.25	0.75	0.625	0.375	0.413339	A	G	ANN=G|intergenic_region|MODIFIER|GRMZM2G022180-GRMZM5G837325|GRMZM2G022180-GRMZM5G837325|intergenic_region|GRMZM2G022180-GRMZM5G837325|||n.112631155A>G||||||
10_112631156	0	1	0.25	0.75	0.625	0.375	0.413339	A	G	ANN=G|intergenic_region|MODIFIER|GRMZM2G022180-GRMZM5G837325|GRMZM2G022180-GRMZM5G837325|intergenic_region|GRMZM2G022180-GRMZM5G837325|||n.112631156A>G||||||
10_112631162	0	1	0.25	0.75	0.625	0.375	0.413339	C	A	ANN=A|intergenic_region|MODIFIER|GRMZM2G022180-GRMZM5G837325|GRMZM2G022180-GRMZM5G837325|intergenic_region|GRMZM2G022180-GRMZM5G837325|||n.112631162C>A||||||
10_112631175	0	1	0.25	0.75	0.625	0.375	0.413339	C	T	ANN=T|intergenic_region|MODIFIER|GRMZM2G022180-GRMZM5G837325|GRMZM2G022180-GRMZM5G837325|intergenic_region|GRMZM2G022180-GRMZM5G837325|||n.112631175C>T||||||
10_112631177	0	1	0.25	0.75	0.625	0.375	0.413339	G	A	ANN=A|intergenic_region|MODIFIER|GRMZM2G022180-GRMZM5G837325|GRMZM2G022180-GRMZM5G837325|intergenic_region|GRMZM2G022180-GRMZM5G837325|||n.112631177G>A||||||
10_112631182	0	1	0.25	0.75	0.625	0.375	0.413339	C	T	ANN=T|intergenic_region|MODIFIER|GRMZM2G022180-GRMZM5G837325|GRMZM2G022180-GRMZM5G837325|intergenic_region|GRMZM2G022180-GRMZM5G837325|||n.112631182C>T||||||
10_112631355	0	1	0.25	0.75	0.625	0.375	0.413339	G	A	ANN=A|intergenic_region|MODIFIER|GRMZM2G022180-GRMZM5G837325|GRMZM2G022180-GRMZM5G837325|intergenic_region|GRMZM2G022180-GRMZM5G837325|||n.112631355G>A||||||
10_112631359	0	1	0.25	0.75	0.625	0.375	0.413339	T	C	ANN=C|intergenic_region|MODIFIER|GRMZM2G022180-GRMZM5G837325|GRMZM2G022180-GRMZM5G837325|intergenic_region|GRMZM2G022180-GRMZM5G837325|||n.112631359T>C||||||
10_112631375	0	1	0.25	0.75	0.625	0.375	0.413339	C	T	ANN=T|intergenic_region|MODIFIER|GRMZM2G022180-GRMZM5G837325|GRMZM2G022180-GRMZM5G837325|intergenic_region|GRMZM2G022180-GRMZM5G837325|||n.112631375C>T||||||
10_112631441	1	0	0.75	0.25	0.375	0.625	0.413339	G	A	ANN=A|intergenic_region|MODIFIER|GRMZM2G022180-GRMZM5G837325|GRMZM2G022180-GRMZM5G837325|intergenic_region|GRMZM2G022180-GRMZM5G837325|||n.112631441G>A||||||
10_112631453	0	1	0.25	0.75	0.625	0.375	0.413339	G	A	ANN=A|intergenic_region|MODIFIER|GRMZM2G022180-GRMZM5G837325|GRMZM2G022180-GRMZM5G837325|intergenic_region|GRMZM2G022180-GRMZM5G837325|||n.112631453G>A||||||
10_112631473	0	1	0.25	0.75	0.625	0.375	0.413339	G	A	ANN=A|intergenic_region|MODIFIER|GRMZM2G022180-GRMZM5G837325|GRMZM2G022180-GRMZM5G837325|intergenic_region|GRMZM2G022180-GRMZM5G837325|||n.112631473G>A||||||
10_112631483	0	1	0.25	0.75	0.625	0.375	0.413339	T	C	ANN=C|intergenic_region|MODIFIER|GRMZM2G022180-GRMZM5G837325|GRMZM2G022180-GRMZM5G837325|intergenic_region|GRMZM2G022180-GRMZM5G837325|||n.112631483T>C||||||
10_112631620	1	0	0.75	0.25	0.375	0.625	0.413339	G	A	ANN=A|intergenic_region|MODIFIER|GRMZM2G022180-GRMZM5G837325|GRMZM2G022180-GRMZM5G837325|intergenic_region|GRMZM2G022180-GRMZM5G837325|||n.112631620G>A||||||
10_112631712	0	1	0.25	0.75	0.625	0.375	0.413339	G	A	ANN=A|intergenic_region|MODIFIER|GRMZM2G022180-GRMZM5G837325|GRMZM2G022180-GRMZM5G837325|intergenic_region|GRMZM2G022180-GRMZM5G837325|||n.112631712G>A||||||
10_112631722	0	1	0.25	0.75	0.625	0.375	0.413339	C	A	ANN=A|intergenic_region|MODIFIER|GRMZM2G022180-GRMZM5G837325|GRMZM2G022180-GRMZM5G837325|intergenic_region|GRMZM2G022180-GRMZM5G837325|||n.112631722C>A||||||
10_112704962	0	1	0.25	0.75	0.625	0.375	0.413339	C	A	ANN=A|intron_variant|MODIFIER|GRMZM2G178906|GRMZM2G178906|transcript|GRMZM2G178906_T02|protein_coding|3/7|c.153+227G>T||||||WARNING_TRANSCRIPT_MULTIPLE_STOP_CODONS,A|intron_variant|MODIFIER|GRMZM2G178906|GRMZM2G178906|transcript|GRMZM2G178906_T01|protein_coding|3/7|c.153+227G>T||||||WARNING_TRANSCRIPT_MULTIPLE_STOP_CODONS
10_112707232	0	1	0.25	0.75	0.625	0.375	0.413339	C	A	ANN=A|upstream_gene_variant|MODIFIER|GRMZM2G178906|GRMZM2G178906|transcript|GRMZM2G178906_T02|protein_coding||c.-1174G>T|||||986|WARNING_TRANSCRIPT_MULTIPLE_STOP_CODONS,A|upstream_gene_variant|MODIFIER|GRMZM2G178906|GRMZM2G178906|transcript|GRMZM2G178906_T01|protein_coding||c.-1174G>T|||||1114|WARNING_TRANSCRIPT_MULTIPLE_STOP_CODONS,A|intergenic_region|MODIFIER|GRMZM2G178906-GRMZM2G157448|GRMZM2G…
10_112707233	0	1	0.25	0.75	0.625	0.375	0.413339	A	T	ANN=T|upstream_gene_variant|MODIFIER|GRMZM2G178906|GRMZM2G178906|transcript|GRMZM2G178906_T02|protein_coding||c.-1175T>A|||||987|WARNING_TRANSCRIPT_MULTIPLE_STOP_CODONS,T|upstream_gene_variant|MODIFIER|GRMZM2G178906|GRMZM2G178906|transcript|GRMZM2G178906_T01|protein_coding||c.-1175T>A|||||1115|WARNING_TRANSCRIPT_MULTIPLE_STOP_CODONS,T|intergenic_region|MODIFIER|GRMZM2G178906-GRMZM2G157448|GRMZM2G…
10_112707707	0	1	0.25	0.75	0.625	0.375	0.413339	T	C	ANN=C|upstream_gene_variant|MODIFIER|GRMZM2G178906|GRMZM2G178906|transcript|GRMZM2G178906_T02|protein_coding||c.-1649A>G|||||1461|WARNING_TRANSCRIPT_MULTIPLE_STOP_CODONS,C|upstream_gene_variant|MODIFIER|GRMZM2G178906|GRMZM2G178906|transcript|GRMZM2G178906_T01|protein_coding||c.-1649A>G|||||1589|WARNING_TRANSCRIPT_MULTIPLE_STOP_CODONS,C|intergenic_region|MODIFIER|GRMZM2G178906-GRMZM2G157448|GRMZM2…
10_112707708	0	1	0.25	0.75	0.625	0.375	0.413339	T	C	ANN=C|upstream_gene_variant|MODIFIER|GRMZM2G178906|GRMZM2G178906|transcript|GRMZM2G178906_T02|protein_coding||c.-1650A>G|||||1462|WARNING_TRANSCRIPT_MULTIPLE_STOP_CODONS,C|upstream_gene_variant|MODIFIER|GRMZM2G178906|GRMZM2G178906|transcript|GRMZM2G178906_T01|protein_coding||c.-1650A>G|||||1590|WARNING_TRANSCRIPT_MULTIPLE_STOP_CODONS,C|intergenic_region|MODIFIER|GRMZM2G178906-GRMZM2G157448|GRMZM2…
10_112941467	0.5	0.5	0.875	0.125	1	0	0.490415	C	T	ANN=T|intergenic_region|MODIFIER|AC218152.3_FG005-GRMZM2G368047|AC218152.3_FG005-GRMZM2G368047|intergenic_region|AC218152.3_FG005-GRMZM2G368047|||n.112941467C>T||||||
10_11307263	0.875	0.125	0.375	0.625	0.25	0.75	0.591726	A	G	ANN=G|intergenic_region|MODIFIER|GRMZM2G433162-GRMZM2G157168|GRMZM2G433162-GRMZM2G157168|intergenic_region|GRMZM2G433162-GRMZM2G157168|||n.11307263A>G||||||
10_11308248	0.875	0.125	0.375	0.625	0.25	0.75	0.591726	G	A	ANN=A|intergenic_region|MODIFIER|GRMZM2G433162-GRMZM2G157168|GRMZM2G433162-GRMZM2G157168|intergenic_region|GRMZM2G433162-GRMZM2G157168|||n.11308248G>A||||||
10_11308257	0.875	0.125	0.375	0.625	0.25	0.75	0.591726	C	T	ANN=T|intergenic_region|MODIFIER|GRMZM2G433162-GRMZM2G157168|GRMZM2G433162-GRMZM2G157168|intergenic_region|GRMZM2G433162-GRMZM2G157168|||n.11308257C>T||||||
10_113183793	1	0	0.5	0.5	0.375	0.625	0.650568	A	G	ANN=G|synonymous_variant|LOW|GRMZM2G443509|GRMZM2G443509|transcript|GRMZM2G443509_T01|protein_coding|7/9|c.1344T>C|p.Val448Val|2131/2635|1344/1848|448/615||WARNING_TRANSCRIPT_MULTIPLE_STOP_CODONS,G|synonymous_variant|LOW|GRMZM2G443509|GRMZM2G443509|transcript|GRMZM2G443509_T02|protein_coding|4/5|c.1344T>C|p.Val448Val|1808/2325|1344/1564|448/520||WARNING_TRANSCRIPT_MULTIPLE_STOP_CODONS,G|upstream_…
10_113343729	0.25	0.75	0.75	0.25	1	0	0.752038	T	C	ANN=C|intergenic_region|MODIFIER|GRMZM2G138937-GRMZM2G103847|GRMZM2G138937-GRMZM2G103847|intergenic_region|GRMZM2G138937-GRMZM2G103847|||n.113343729T>C||||||
10_113344035	0.125	0.875	0.75	0.25	0.875	0.125	0.931677	A	G	ANN=G|intergenic_region|MODIFIER|GRMZM2G138937-GRMZM2G103847|GRMZM2G138937-GRMZM2G103847|intergenic_region|GRMZM2G138937-GRMZM2G103847|||n.113344035A>G||||||
10_113344225	0.125	0.875	0.75	0.25	1	0	1.24375	C	T	ANN=T|intergenic_region|MODIFIER|GRMZM2G138937-GRMZM2G103847|GRMZM2G138937-GRMZM2G103847|intergenic_region|GRMZM2G138937-GRMZM2G103847|||n.113344225C>T||||||
10_113344362	0.25	0.75	0.75	0.25	1	0	0.752038	A	G	ANN=G|intergenic_region|MODIFIER|GRMZM2G138937-GRMZM2G103847|GRMZM2G138937-GRMZM2G103847|intergenic_region|GRMZM2G138937-GRMZM2G103847|||n.113344362A>G||||||
10_113344562	0.25	0.75	0.75	0.25	1	0	0.752038	G	A	ANN=A|intergenic_region|MODIFIER|GRMZM2G138937-GRMZM2G103847|GRMZM2G138937-GRMZM2G103847|intergenic_region|GRMZM2G138937-GRMZM2G103847|||n.113344562G>A||||||
10_113344567	0.25	0.75	0.75	0.25	1	0	0.752038	G	C	ANN=C|intergenic_region|MODIFIER|GRMZM2G138937-GRMZM2G103847|GRMZM2G138937-GRMZM2G103847|intergenic_region|GRMZM2G138937-GRMZM2G103847|||n.113344567G>C||||||
10_113344798	0.125	0.875	0.75	0.25	0.875	0.125	0.931677	G	A	ANN=A|intergenic_region|MODIFIER|GRMZM2G138937-GRMZM2G103847|GRMZM2G138937-GRMZM2G103847|intergenic_region|GRMZM2G138937-GRMZM2G103847|||n.113344798G>A||||||
10_113344799	0.125	0.875	0.75	0.25	0.875	0.125	0.931677	C	T	ANN=T|intergenic_region|MODIFIER|GRMZM2G138937-GRMZM2G103847|GRMZM2G138937-GRMZM2G103847|intergenic_region|GRMZM2G138937-GRMZM2G103847|||n.113344799C>T||||||
10_113344803	0.125	0.875	0.75	0.25	0.875	0.125	0.931677	A	T	ANN=T|intergenic_region|MODIFIER|GRMZM2G138937-GRMZM2G103847|GRMZM2G138937-GRMZM2G103847|intergenic_region|GRMZM2G138937-GRMZM2G103847|||n.113344803A>T||||||
10_113378305	0.875	0.125	0.375	0.625	0.125	0.875	0.746803	C	G	ANN=G|downstream_gene_variant|MODIFIER|GRMZM2G103847|GRMZM2G103847|transcript|GRMZM2G103847_T04|protein_coding||c.*701C>G|||||589|,G|intron_variant|MODIFIER|GRMZM2G103847|GRMZM2G103847|transcript|GRMZM2G103847_T01|protein_coding|8/12|c.996-45C>G||||||WARNING_TRANSCRIPT_MULTIPLE_STOP_CODONS,G|intron_variant|MODIFIER|GRMZM2G103847|GRMZM2G103847|transcript|GRMZM2G103847_T02|protein_coding|9/12|c.921…
10_113378472	0.875	0.125	0.375	0.625	0.125	0.875	0.746803	G	C	ANN=C|downstream_gene_variant|MODIFIER|GRMZM2G103847|GRMZM2G103847|transcript|GRMZM2G103847_T04|protein_coding||c.*868G>C|||||756|,C|intron_variant|MODIFIER|GRMZM2G103847|GRMZM2G103847|transcript|GRMZM2G103847_T01|protein_coding|9/12|c.1062-55G>C||||||WARNING_TRANSCRIPT_MULTIPLE_STOP_CODONS,C|intron_variant|MODIFIER|GRMZM2G103847|GRMZM2G103847|transcript|GRMZM2G103847_T02|protein_coding|10/12|c.9…
10_113723095	0	1	0.375	0.625	0.375	0.625	0.405465	A	G	ANN=G|missense_variant|MODERATE|GRMZM2G147327|GRMZM2G147327|transcript|GRMZM2G147327_T01|protein_coding|2/2|c.947A>G|p.Gln316Arg|1185/1319|947/1038|316/345||
10_113943889	1	0	0.5	0.5	0.5	0.5	0.616072	G	A	ANN=A|upstream_gene_variant|MODIFIER|GRMZM5G831009|GRMZM5G831009|transcript|GRMZM5G831009_T01|protein_coding||c.-397G>A|||||293|WARNING_TRANSCRIPT_MULTIPLE_STOP_CODONS,A|upstream_gene_variant|MODIFIER|GRMZM5G831009|GRMZM5G831009|transcript|GRMZM5G831009_T02|protein_coding||c.-491G>A|||||293|WARNING_TRANSCRIPT_MULTIPLE_STOP_CODONS,A|intergenic_region|MODIFIER|GRMZM2G128319-GRMZM5G831009|GRMZM2G128…
10_113943982	0.875	0.125	0.5	0.5	0.25	0.75	0.453121	C	G	ANN=G|upstream_gene_variant|MODIFIER|GRMZM5G831009|GRMZM5G831009|transcript|GRMZM5G831009_T01|protein_coding||c.-304C>G|||||200|WARNING_TRANSCRIPT_MULTIPLE_STOP_CODONS,G|upstream_gene_variant|MODIFIER|GRMZM5G831009|GRMZM5G831009|transcript|GRMZM5G831009_T02|protein_coding||c.-398C>G|||||200|WARNING_TRANSCRIPT_MULTIPLE_STOP_CODONS,G|intergenic_region|MODIFIER|GRMZM2G128319-GRMZM5G831009|GRMZM2G128…
10_113944054	1	0	0.625	0.375	0.125	0.875	0.921526	G	A	ANN=A|upstream_gene_variant|MODIFIER|GRMZM5G831009|GRMZM5G831009|transcript|GRMZM5G831009_T01|protein_coding||c.-232G>A|||||128|WARNING_TRANSCRIPT_MULTIPLE_STOP_CODONS,A|upstream_gene_variant|MODIFIER|GRMZM5G831009|GRMZM5G831009|transcript|GRMZM5G831009_T02|protein_coding||c.-326G>A|||||128|WARNING_TRANSCRIPT_MULTIPLE_STOP_CODONS,A|intergenic_region|MODIFIER|GRMZM2G128319-GRMZM5G831009|GRMZM2G128…
10_114002793	0	1	0.875	0.125	0.875	0.125	1.94591	T	A	ANN=A|downstream_gene_variant|MODIFIER|AC217051.3_FG005|AC217051.3_FG005|transcript|AC217051.3_FGT005|protein_coding||c.*1199T>A|||||1199|,A|downstream_gene_variant|MODIFIER|GRMZM2G701834|GRMZM2G701834|transcript|GRMZM2G701834_T01|protein_coding||c.*1703A>T|||||1556|,A|intergenic_region|MODIFIER|AC217051.3_FG005-GRMZM2G701834|AC217051.3_FG005-GRMZM2G701834|intergenic_region|AC217051.3_FG005-GRMZM…
10_114002850	0	1	0.875	0.125	0.625	0.375	1.35403	C	G	ANN=G|downstream_gene_variant|MODIFIER|AC217051.3_FG005|AC217051.3_FG005|transcript|AC217051.3_FGT005|protein_coding||c.*1256C>G|||||1256|,G|downstream_gene_variant|MODIFIER|GRMZM2G701834|GRMZM2G701834|transcript|GRMZM2G701834_T01|protein_coding||c.*1646G>C|||||1499|,G|intergenic_region|MODIFIER|AC217051.3_FG005-GRMZM2G701834|AC217051.3_FG005-GRMZM2G701834|intergenic_region|AC217051.3_FG005-GRMZM…
10_114002871	0	1	0.875	0.125	0.875	0.125	1.94591	A	C	ANN=C|downstream_gene_variant|MODIFIER|AC217051.3_FG005|AC217051.3_FG005|transcript|AC217051.3_FGT005|protein_coding||c.*1277A>C|||||1277|,C|downstream_gene_variant|MODIFIER|GRMZM2G701834|GRMZM2G701834|transcript|GRMZM2G701834_T01|protein_coding||c.*1625T>G|||||1478|,C|intergenic_region|MODIFIER|AC217051.3_FG005-GRMZM2G701834|AC217051.3_FG005-GRMZM2G701834|intergenic_region|AC217051.3_FG005-GRMZM…
10_114005591	0	1	0.875	0.125	0.25	0.75	0.702157	C	T	ANN=T|upstream_gene_variant|MODIFIER|GRMZM2G701834|GRMZM2G701834|transcript|GRMZM2G701834_T01|protein_coding||c.-916G>A|||||888|,T|downstream_gene_variant|MODIFIER|AC217051.3_FG005|AC217051.3_FG005|transcript|AC217051.3_FGT005|protein_coding||c.*3997C>T|||||3997|,T|intergenic_region|MODIFIER|GRMZM2G701834-AC217051.3_FG006|GRMZM2G701834-AC217051.3_FG006|intergenic_region|GRMZM2G701834-AC217051.3_F…
10_114022656	0	1	0.875	0.125	0.5	0.5	1.15129	C	T	ANN=T|intergenic_region|MODIFIER|GRMZM2G701834-AC217051.3_FG006|GRMZM2G701834-AC217051.3_FG006|intergenic_region|GRMZM2G701834-AC217051.3_FG006|||n.114022656C>T||||||
10_114022968	0	1	0.875	0.125	0.25	0.75	0.702157	T	C	ANN=C|intergenic_region|MODIFIER|GRMZM2G701834-AC217051.3_FG006|GRMZM2G701834-AC217051.3_FG006|intergenic_region|GRMZM2G701834-AC217051.3_FG006|||n.114022968T>C||||||
10_114034682	0	1	0.875	0.125	0.625	0.375	1.39108	A	G	ANN=G|intergenic_region|MODIFIER|GRMZM2G701834-AC217051.3_FG006|GRMZM2G701834-AC217051.3_FG006|intergenic_region|GRMZM2G701834-AC217051.3_FG006|||n.114034682A>G||||||
10_114045942	0	1	0.875	0.125	0.375	0.625	0.945922	T	C	ANN=C|downstream_gene_variant|MODIFIER|AC217051.3_FG006|AC217051.3_FG006|transcript|AC217051.3_FGT006|protein_coding||c.*4219A>G|||||4219|WARNING_TRANSCRIPT_INCOMPLETE,C|intergenic_region|MODIFIER|GRMZM2G701834-AC217051.3_FG006|GRMZM2G701834-AC217051.3_FG006|intergenic_region|GRMZM2G701834-AC217051.3_FG006|||n.114045942T>C||||||
10_114049538	0	1	0.875	0.125	0.25	0.75	0.702157	G	A	ANN=A|downstream_gene_variant|MODIFIER|AC217051.3_FG006|AC217051.3_FG006|transcript|AC217051.3_FGT006|protein_coding||c.*623C>T|||||623|WARNING_TRANSCRIPT_INCOMPLETE,A|intergenic_region|MODIFIER|GRMZM2G701834-AC217051.3_FG006|GRMZM2G701834-AC217051.3_FG006|intergenic_region|GRMZM2G701834-AC217051.3_FG006|||n.114049538G>A||||||
10_114049861	0	1	0.875	0.125	0.375	0.625	0.945922	A	G	ANN=G|downstream_gene_variant|MODIFIER|AC217051.3_FG006|AC217051.3_FG006|transcript|AC217051.3_FGT006|protein_coding||c.*300T>C|||||300|WARNING_TRANSCRIPT_INCOMPLETE,G|intergenic_region|MODIFIER|GRMZM2G701834-AC217051.3_FG006|GRMZM2G701834-AC217051.3_FG006|intergenic_region|GRMZM2G701834-AC217051.3_FG006|||n.114049861A>G||||||
10_114211896	0	1	0.5	0.5	0.5	0.5	0.538997	G	A	ANN=A|missense_variant|MODERATE|GRMZM2G095810|GRMZM2G095810|transcript|GRMZM2G095810_T01|protein_coding|4/14|c.511G>A|p.Val171Ile|658/2592|511/2110|171/702||WARNING_TRANSCRIPT_MULTIPLE_STOP_CODONS,A|downstream_gene_variant|MODIFIER|GRMZM2G095826|GRMZM2G095826|transcript|GRMZM2G095826_T01|protein_coding||c.*4008G>A|||||3163|
10_114212092	0	1	0.5	0.5	0.5	0.5	0.538997	G	A	ANN=A|downstream_gene_variant|MODIFIER|GRMZM2G095826|GRMZM2G095826|transcript|GRMZM2G095826_T01|protein_coding||c.*4204G>A|||||3359|,A|intron_variant|MODIFIER|GRMZM2G095810|GRMZM2G095810|transcript|GRMZM2G095810_T01|protein_coding|4/13|c.629-39G>A||||||WARNING_TRANSCRIPT_MULTIPLE_STOP_CODONS
10_114212109	0	1	0.5	0.5	0.5	0.5	0.538997	C	T	ANN=T|downstream_gene_variant|MODIFIER|GRMZM2G095826|GRMZM2G095826|transcript|GRMZM2G095826_T01|protein_coding||c.*4221C>T|||||3376|,T|intron_variant|MODIFIER|GRMZM2G095810|GRMZM2G095810|transcript|GRMZM2G095810_T01|protein_coding|4/13|c.629-22C>T||||||WARNING_TRANSCRIPT_MULTIPLE_STOP_CODONS
10_114212852	0	1	0.5	0.5	0.5	0.5	0.538997	T	C	ANN=C|downstream_gene_variant|MODIFIER|GRMZM2G095826|GRMZM2G095826|transcript|GRMZM2G095826_T01|protein_coding||c.*4964T>C|||||4119|,C|intron_variant|MODIFIER|GRMZM2G095810|GRMZM2G095810|transcript|GRMZM2G095810_T01|protein_coding|7/13|c.1106+42T>C||||||WARNING_TRANSCRIPT_MULTIPLE_STOP_CODONS
10_114213438	0	1	0.5	0.5	0.625	0.375	0.650568	T	C	ANN=C|missense_variant|MODERATE|GRMZM2G095810|GRMZM2G095810|transcript|GRMZM2G095810_T01|protein_coding|8/14|c.1142T>C|p.Val381Ala|1289/2592|1142/2110|381/702||WARNING_TRANSCRIPT_MULTIPLE_STOP_CODONS,C|downstream_gene_variant|MODIFIER|GRMZM2G095826|GRMZM2G095826|transcript|GRMZM2G095826_T01|protein_coding||c.*5550T>C|||||4705|
10_114213476	0	1	0.5	0.5	0.5	0.5	0.538997	T	C	ANN=C|synonymous_variant|LOW|GRMZM2G095810|GRMZM2G095810|transcript|GRMZM2G095810_T01|protein_coding|8/14|c.1180T>C|p.Leu394Leu|1327/2592|1180/2110|394/702||WARNING_TRANSCRIPT_MULTIPLE_STOP_CODONS,C|downstream_gene_variant|MODIFIER|GRMZM2G095826|GRMZM2G095826|transcript|GRMZM2G095826_T01|protein_coding||c.*5588T>C|||||4743|
10_114213513	0	1	0.5	0.5	0.5	0.5	0.538997	C	T	ANN=T|downstream_gene_variant|MODIFIER|GRMZM2G095826|GRMZM2G095826|transcript|GRMZM2G095826_T01|protein_coding||c.*5625C>T|||||4780|,T|intron_variant|MODIFIER|GRMZM2G095810|GRMZM2G095810|transcript|GRMZM2G095810_T01|protein_coding|8/13|c.1187+30C>T||||||WARNING_TRANSCRIPT_MULTIPLE_STOP_CODONS
10_114213734	0	1	0.5	0.5	0.5	0.5	0.538997	G	A	ANN=A|intron_variant|MODIFIER|GRMZM2G095810|GRMZM2G095810|transcript|GRMZM2G095810_T01|protein_coding|9/13|c.1301+50G>A||||||WARNING_TRANSCRIPT_MULTIPLE_STOP_CODONS
10_114215082	0	1	0.5	0.5	0.5	0.5	0.538997	T	C	ANN=C|intron_variant|MODIFIER|GRMZM2G095810|GRMZM2G095810|transcript|GRMZM2G095810_T01|protein_coding|10/13|c.1394-81T>C||||||WARNING_TRANSCRIPT_MULTIPLE_STOP_CODONS
10_114215275	0	1	0.5	0.5	0.5	0.5	0.538997	T	C	ANN=C|synonymous_variant|LOW|GRMZM2G095810|GRMZM2G095810|transcript|GRMZM2G095810_T01|protein_coding|11/14|c.1506T>C|p.Tyr502Tyr|1653/2592|1506/2110|502/702||WARNING_TRANSCRIPT_MULTIPLE_STOP_CODONS
10_114215331	0	1	0.5	0.5	0.625	0.375	0.650568	G	T	ANN=T|intron_variant|MODIFIER|GRMZM2G095810|GRMZM2G095810|transcript|GRMZM2G095810_T01|protein_coding|11/13|c.1517+45G>T||||||WARNING_TRANSCRIPT_MULTIPLE_STOP_CODONS
10_114215379	0	1	0.5	0.5	0.5	0.5	0.538997	T	C	ANN=C|intron_variant|MODIFIER|GRMZM2G095810|GRMZM2G095810|transcript|GRMZM2G095810_T01|protein_coding|11/13|c.1517+93T>C||||||WARNING_TRANSCRIPT_MULTIPLE_STOP_CODONS
10_114215976	0	1	0.5	0.5	0.625	0.375	0.650568	A	G	ANN=G|synonymous_variant|LOW|GRMZM2G095810|GRMZM2G095810|transcript|GRMZM2G095810_T01|protein_coding|12/14|c.1692A>G|p.Ser564Ser|1839/2592|1692/2110|564/702||WARNING_TRANSCRIPT_MULTIPLE_STOP_CODONS
10_114306449	1	0	0.625	0.375	0.5	0.5	0.549306	C	T	ANN=T|upstream_gene_variant|MODIFIER|GRMZM2G123633|GRMZM2G123633|transcript|GRMZM2G123633_T01|protein_coding||c.-2124C>T|||||2081|WARNING_TRANSCRIPT_MULTIPLE_STOP_CODONS,T|intergenic_region|MODIFIER|GRMZM2G095725-GRMZM2G123633|GRMZM2G095725-GRMZM2G123633|intergenic_region|GRMZM2G095725-GRMZM2G123633|||n.114306449C>T||||||
10_114306573	1	0	0.625	0.375	0.5	0.5	0.549306	T	C	ANN=C|upstream_gene_variant|MODIFIER|GRMZM2G123633|GRMZM2G123633|transcript|GRMZM2G123633_T01|protein_coding||c.-2000T>C|||||1957|WARNING_TRANSCRIPT_MULTIPLE_STOP_CODONS,C|intergenic_region|MODIFIER|GRMZM2G095725-GRMZM2G123633|GRMZM2G095725-GRMZM2G123633|intergenic_region|GRMZM2G095725-GRMZM2G123633|||n.114306573T>C||||||
10_114977187	0.125	0.875	0.625	0.375	0.625	0.375	0.459532	A	C	ANN=C|missense_variant|MODERATE|GRMZM5G858653|GRMZM5G858653|transcript|GRMZM5G858653_T01|protein_coding|5/6|c.949T>G|p.Ser317Ala|1010/1541|949/1353|317/450||WARNING_TRANSCRIPT_MULTIPLE_STOP_CODONS
10_115454498	1	0	0.625	0.375	0.25	0.75	0.740802	A	G	ANN=G|upstream_gene_variant|MODIFIER|GRMZM2G059110|GRMZM2G059110|transcript|GRMZM2G059110_T01|protein_coding||c.-5082A>G|||||4538|,G|downstream_gene_variant|MODIFIER|GRMZM2G059132|GRMZM2G059132|transcript|GRMZM2G059132_T01|protein_coding||c.*386A>G|||||89|,G|intergenic_region|MODIFIER|GRMZM2G059132-GRMZM2G059110|GRMZM2G059132-GRMZM2G059110|intergenic_region|GRMZM2G059132-GRMZM2G059110|||n.1154544…
10_115457495	1	0	0.625	0.375	0.25	0.75	0.740802	T	C	ANN=C|upstream_gene_variant|MODIFIER|GRMZM2G059110|GRMZM2G059110|transcript|GRMZM2G059110_T01|protein_coding||c.-2085T>C|||||1541|,C|downstream_gene_variant|MODIFIER|GRMZM2G059132|GRMZM2G059132|transcript|GRMZM2G059132_T01|protein_coding||c.*3383T>C|||||3086|,C|intergenic_region|MODIFIER|GRMZM2G059132-GRMZM2G059110|GRMZM2G059132-GRMZM2G059110|intergenic_region|GRMZM2G059132-GRMZM2G059110|||n.1154…
10_115459915	1	0	0.625	0.375	0.5	0.5	0.549306	A	G	ANN=G|synonymous_variant|LOW|GRMZM2G059110|GRMZM2G059110|transcript|GRMZM2G059110_T01|protein_coding|2/2|c.336A>G|p.Thr112Thr|771/1320|336/615|112/204||
10_115859593	1	0	0.625	0.375	0.25	0.75	0.707232	A	G	ANN=G|upstream_gene_variant|MODIFIER|GRMZM2G129781|GRMZM2G129781|transcript|GRMZM2G129781_T02|protein_coding||c.-4602T>C|||||3743|,G|intron_variant|MODIFIER|GRMZM2G129781|GRMZM2G129781|transcript|GRMZM2G129781_T01|protein_coding|1/6|c.461+747T>C||||||WARNING_TRANSCRIPT_MULTIPLE_STOP_CODONS
10_115967941	0.375	0.625	0.75	0.25	1	0	0.469381	C	T	ANN=T|downstream_gene_variant|MODIFIER|GRMZM2G349709|GRMZM2G349709|transcript|GRMZM2G349709_T01|protein_coding||c.*144C>T|||||114|WARNING_TRANSCRIPT_MULTIPLE_STOP_CODONS,T|downstream_gene_variant|MODIFIER|GRMZM2G349709|GRMZM2G349709|transcript|GRMZM2G349709_T02|protein_coding||c.*787C>T|||||290|WARNING_TRANSCRIPT_MULTIPLE_STOP_CODONS,T|intergenic_region|MODIFIER|GRMZM2G349709-GRMZM2G052100|GRMZM2…
10_116817424	0.875	0.125	0.5	0.5	0.125	0.875	0.569717	G	A	ANN=A|intron_variant|MODIFIER|GRMZM2G046583|GRMZM2G046583|transcript|GRMZM2G046583_T01|protein_coding|1/14|c.182+529G>A||||||WARNING_TRANSCRIPT_MULTIPLE_STOP_CODONS
10_116817646	1	0	0.625	0.375	0.125	0.875	0.945922	A	T	ANN=T|intron_variant|MODIFIER|GRMZM2G046583|GRMZM2G046583|transcript|GRMZM2G046583_T01|protein_coding|1/14|c.182+751A>T||||||WARNING_TRANSCRIPT_MULTIPLE_STOP_CODONS
10_116818229	1	0	0.5	0.5	0.25	0.75	0.89588	T	G	ANN=G|intron_variant|MODIFIER|GRMZM2G046583|GRMZM2G046583|transcript|GRMZM2G046583_T01|protein_coding|1/14|c.183-1197T>G||||||WARNING_TRANSCRIPT_MULTIPLE_STOP_CODONS
10_116818293	1	0	0.5	0.5	0.25	0.75	0.89588	G	T	ANN=T|intron_variant|MODIFIER|GRMZM2G046583|GRMZM2G046583|transcript|GRMZM2G046583_T01|protein_coding|1/14|c.183-1133G>T||||||WARNING_TRANSCRIPT_MULTIPLE_STOP_CODONS
10_116818429	1	0	0.5	0.5	0.375	0.625	0.727643	T	C	ANN=C|intron_variant|MODIFIER|GRMZM2G046583|GRMZM2G046583|transcript|GRMZM2G046583_T01|protein_coding|1/14|c.183-997T>C||||||WARNING_TRANSCRIPT_MULTIPLE_STOP_CODONS
10_116818767	1	0	0.5	0.5	0.375	0.625	0.727643	T	C	ANN=C|intron_variant|MODIFIER|GRMZM2G046583|GRMZM2G046583|transcript|GRMZM2G046583_T01|protein_coding|1/14|c.183-659T>C||||||WARNING_TRANSCRIPT_MULTIPLE_STOP_CODONS
10_116818807	1	0	0.5	0.5	0.375	0.625	0.727643	G	T	ANN=T|intron_variant|MODIFIER|GRMZM2G046583|GRMZM2G046583|transcript|GRMZM2G046583_T01|protein_coding|1/14|c.183-619G>T||||||WARNING_TRANSCRIPT_MULTIPLE_STOP_CODONS
10_116819293	1	0	0.5	0.5	0.25	0.75	0.943534	A	C	ANN=C|intron_variant|MODIFIER|GRMZM2G046583|GRMZM2G046583|transcript|GRMZM2G046583_T01|protein_coding|1/14|c.183-133A>C||||||WARNING_TRANSCRIPT_MULTIPLE_STOP_CODONS
10_116822211	1	0	0.5	0.5	0.375	0.625	0.727643	G	A	ANN=A|intron_variant|MODIFIER|GRMZM2G046583|GRMZM2G046583|transcript|GRMZM2G046583_T01|protein_coding|6/14|c.716+110G>A||||||WARNING_TRANSCRIPT_MULTIPLE_STOP_CODONS
10_116822893	1	0	0.5	0.5	0.375	0.625	0.727643	A	G	ANN=G|intron_variant|MODIFIER|GRMZM2G046583|GRMZM2G046583|transcript|GRMZM2G046583_T01|protein_coding|8/14|c.933+20A>G||||||WARNING_TRANSCRIPT_MULTIPLE_STOP_CODONS
10_116822902	1	0	0.5	0.5	0.375	0.625	0.727643	A	G	ANN=G|intron_variant|MODIFIER|GRMZM2G046583|GRMZM2G046583|transcript|GRMZM2G046583_T01|protein_coding|8/14|c.933+29A>G||||||WARNING_TRANSCRIPT_MULTIPLE_STOP_CODONS
10_116823388	1	0	0.5	0.5	0.375	0.625	0.727643	T	C	ANN=C|splice_region_variant&intron_variant|LOW|GRMZM2G046583|GRMZM2G046583|transcript|GRMZM2G046583_T01|protein_coding|9/14|c.992+6T>C||||||WARNING_TRANSCRIPT_MULTIPLE_STOP_CODONS
10_116823426	1	0	0.5	0.5	0.5	0.5	0.616072	G	C	ANN=C|intron_variant|MODIFIER|GRMZM2G046583|GRMZM2G046583|transcript|GRMZM2G046583_T01|protein_coding|9/14|c.992+44G>C||||||WARNING_TRANSCRIPT_MULTIPLE_STOP_CODONS
10_116823790	1	0	0.5	0.5	0.375	0.625	0.727643	T	C	ANN=C|intron_variant|MODIFIER|GRMZM2G046583|GRMZM2G046583|transcript|GRMZM2G046583_T01|protein_coding|9/14|c.993-50T>C||||||WARNING_TRANSCRIPT_MULTIPLE_STOP_CODONS
10_116824024	1	0	0.5	0.5	0.375	0.625	0.727643	T	C	ANN=C|intron_variant|MODIFIER|GRMZM2G046583|GRMZM2G046583|transcript|GRMZM2G046583_T01|protein_coding|10/14|c.1166+11T>C||||||WARNING_TRANSCRIPT_MULTIPLE_STOP_CODONS
10_116824151	1	0	0.5	0.5	0.375	0.625	0.727643	A	G	ANN=G|intron_variant|MODIFIER|GRMZM2G046583|GRMZM2G046583|transcript|GRMZM2G046583_T01|protein_coding|10/14|c.1167-37A>G||||||WARNING_TRANSCRIPT_MULTIPLE_STOP_CODONS
10_116824558	1	0	0.5	0.5	0.125	0.875	1.17569	T	C	ANN=C|intron_variant|MODIFIER|GRMZM2G046583|GRMZM2G046583|transcript|GRMZM2G046583_T01|protein_coding|12/14|c.1398+61T>C||||||WARNING_TRANSCRIPT_MULTIPLE_STOP_CODONS
10_116825232	1	0	0.5	0.5	0.375	0.625	0.727643	T	C	ANN=C|intron_variant|MODIFIER|GRMZM2G046583|GRMZM2G046583|transcript|GRMZM2G046583_T01|protein_coding|13/14|c.1508-313T>C||||||WARNING_TRANSCRIPT_MULTIPLE_STOP_CODONS
10_116825513	1	0	0.5	0.5	0.5	0.5	0.616072	T	G	ANN=G|intron_variant|MODIFIER|GRMZM2G046583|GRMZM2G046583|transcript|GRMZM2G046583_T01|protein_coding|13/14|c.1508-32T>G||||||WARNING_TRANSCRIPT_MULTIPLE_STOP_CODONS
10_116852503	1	0	0.5	0.5	0.125	0.875	1.17569	T	C	ANN=C|intergenic_region|MODIFIER|GRMZM2G046583-GRMZM2G043737|GRMZM2G046583-GRMZM2G043737|intergenic_region|GRMZM2G046583-GRMZM2G043737|||n.116852503T>C||||||
10_116852508	1	0	0.5	0.5	0.375	0.625	0.727643	T	C	ANN=C|intergenic_region|MODIFIER|GRMZM2G046583-GRMZM2G043737|GRMZM2G046583-GRMZM2G043737|intergenic_region|GRMZM2G046583-GRMZM2G043737|||n.116852508T>C||||||
10_116852592	1	0	0.625	0.375	0.5	0.5	0.472231	A	C	ANN=C|intergenic_region|MODIFIER|GRMZM2G046583-GRMZM2G043737|GRMZM2G046583-GRMZM2G043737|intergenic_region|GRMZM2G046583-GRMZM2G043737|||n.116852592A>C||||||
10_116853314	1	0	0.5	0.5	0.375	0.625	0.727643	A	G	ANN=G|intergenic_region|MODIFIER|GRMZM2G046583-GRMZM2G043737|GRMZM2G046583-GRMZM2G043737|intergenic_region|GRMZM2G046583-GRMZM2G043737|||n.116853314A>G||||||
10_116875069	1	0	0.625	0.375	0.5	0.5	0.472231	G	A	ANN=A|intergenic_region|MODIFIER|GRMZM2G046583-GRMZM2G043737|GRMZM2G046583-GRMZM2G043737|intergenic_region|GRMZM2G046583-GRMZM2G043737|||n.116875069G>A||||||
10_116875106	1	0	0.5	0.5	0.375	0.625	0.727643	T	G	ANN=G|intergenic_region|MODIFIER|GRMZM2G046583-GRMZM2G043737|GRMZM2G046583-GRMZM2G043737|intergenic_region|GRMZM2G046583-GRMZM2G043737|||n.116875106T>G||||||
10_116875293	1	0	0.5	0.5	0.375	0.625	0.727643	T	C	ANN=C|intergenic_region|MODIFIER|GRMZM2G046583-GRMZM2G043737|GRMZM2G046583-GRMZM2G043737|intergenic_region|GRMZM2G046583-GRMZM2G043737|||n.116875293T>C||||||
10_116875376	1	0	0.5	0.5	0.5	0.5	0.616072	A	G	ANN=G|intergenic_region|MODIFIER|GRMZM2G046583-GRMZM2G043737|GRMZM2G046583-GRMZM2G043737|intergenic_region|GRMZM2G046583-GRMZM2G043737|||n.116875376A>G||||||
10_116875414	1	0	0.5	0.5	0.5	0.5	0.616072	G	C	ANN=C|intergenic_region|MODIFIER|GRMZM2G046583-GRMZM2G043737|GRMZM2G046583-GRMZM2G043737|intergenic_region|GRMZM2G046583-GRMZM2G043737|||n.116875414G>C||||||
10_116876569	1	0	0.625	0.375	0.625	0.375	0.405465	T	C	ANN=C|upstream_gene_variant|MODIFIER|GRMZM2G043737|GRMZM2G043737|transcript|GRMZM2G043737_T01|protein_coding||c.-4678T>C|||||4543|WARNING_TRANSCRIPT_MULTIPLE_STOP_CODONS,C|upstream_gene_variant|MODIFIER|GRMZM2G043737|GRMZM2G043737|transcript|GRMZM2G043737_T03|protein_coding||c.-4573T>C|||||4543|WARNING_TRANSCRIPT_NO_START_CODON,C|upstream_gene_variant|MODIFIER|GRMZM2G043737|GRMZM2G043737|transcri…
10_116876606	1	0	0.625	0.375	0.5	0.5	0.472231	A	G	ANN=G|upstream_gene_variant|MODIFIER|GRMZM2G043737|GRMZM2G043737|transcript|GRMZM2G043737_T01|protein_coding||c.-4641A>G|||||4506|WARNING_TRANSCRIPT_MULTIPLE_STOP_CODONS,G|upstream_gene_variant|MODIFIER|GRMZM2G043737|GRMZM2G043737|transcript|GRMZM2G043737_T03|protein_coding||c.-4536A>G|||||4506|WARNING_TRANSCRIPT_NO_START_CODON,G|upstream_gene_variant|MODIFIER|GRMZM2G043737|GRMZM2G043737|transcri…
10_116876653	1	0	0.625	0.375	0.625	0.375	0.405465	A	G	ANN=G|upstream_gene_variant|MODIFIER|GRMZM2G043737|GRMZM2G043737|transcript|GRMZM2G043737_T01|protein_coding||c.-4594A>G|||||4459|WARNING_TRANSCRIPT_MULTIPLE_STOP_CODONS,G|upstream_gene_variant|MODIFIER|GRMZM2G043737|GRMZM2G043737|transcript|GRMZM2G043737_T03|protein_coding||c.-4489A>G|||||4459|WARNING_TRANSCRIPT_NO_START_CODON,G|upstream_gene_variant|MODIFIER|GRMZM2G043737|GRMZM2G043737|transcri…
10_116876717	1	0	0.625	0.375	0.5	0.5	0.472231	T	C	ANN=C|upstream_gene_variant|MODIFIER|GRMZM2G043737|GRMZM2G043737|transcript|GRMZM2G043737_T01|protein_coding||c.-4530T>C|||||4395|WARNING_TRANSCRIPT_MULTIPLE_STOP_CODONS,C|upstream_gene_variant|MODIFIER|GRMZM2G043737|GRMZM2G043737|transcript|GRMZM2G043737_T03|protein_coding||c.-4425T>C|||||4395|WARNING_TRANSCRIPT_NO_START_CODON,C|upstream_gene_variant|MODIFIER|GRMZM2G043737|GRMZM2G043737|transcri…
10_116876730	1	0	0.625	0.375	0.5	0.5	0.472231	A	G	ANN=G|upstream_gene_variant|MODIFIER|GRMZM2G043737|GRMZM2G043737|transcript|GRMZM2G043737_T01|protein_coding||c.-4517A>G|||||4382|WARNING_TRANSCRIPT_MULTIPLE_STOP_CODONS,G|upstream_gene_variant|MODIFIER|GRMZM2G043737|GRMZM2G043737|transcript|GRMZM2G043737_T03|protein_coding||c.-4412A>G|||||4382|WARNING_TRANSCRIPT_NO_START_CODON,G|upstream_gene_variant|MODIFIER|GRMZM2G043737|GRMZM2G043737|transcri…
10_116876736	1	0	0.625	0.375	0.5	0.5	0.472231	A	G	ANN=G|upstream_gene_variant|MODIFIER|GRMZM2G043737|GRMZM2G043737|transcript|GRMZM2G043737_T01|protein_coding||c.-4511A>G|||||4376|WARNING_TRANSCRIPT_MULTIPLE_STOP_CODONS,G|upstream_gene_variant|MODIFIER|GRMZM2G043737|GRMZM2G043737|transcript|GRMZM2G043737_T03|protein_coding||c.-4406A>G|||||4376|WARNING_TRANSCRIPT_NO_START_CODON,G|upstream_gene_variant|MODIFIER|GRMZM2G043737|GRMZM2G043737|transcri…
10_116876764	1	0	0.625	0.375	0.625	0.375	0.405465	C	T	ANN=T|upstream_gene_variant|MODIFIER|GRMZM2G043737|GRMZM2G043737|transcript|GRMZM2G043737_T01|protein_coding||c.-4483C>T|||||4348|WARNING_TRANSCRIPT_MULTIPLE_STOP_CODONS,T|upstream_gene_variant|MODIFIER|GRMZM2G043737|GRMZM2G043737|transcript|GRMZM2G043737_T03|protein_coding||c.-4378C>T|||||4348|WARNING_TRANSCRIPT_NO_START_CODON,T|upstream_gene_variant|MODIFIER|GRMZM2G043737|GRMZM2G043737|transcri…
10_116876785	1	0	0.625	0.375	0.5	0.5	0.472231	G	C	ANN=C|upstream_gene_variant|MODIFIER|GRMZM2G043737|GRMZM2G043737|transcript|GRMZM2G043737_T01|protein_coding||c.-4462G>C|||||4327|WARNING_TRANSCRIPT_MULTIPLE_STOP_CODONS,C|upstream_gene_variant|MODIFIER|GRMZM2G043737|GRMZM2G043737|transcript|GRMZM2G043737_T03|protein_coding||c.-4357G>C|||||4327|WARNING_TRANSCRIPT_NO_START_CODON,C|upstream_gene_variant|MODIFIER|GRMZM2G043737|GRMZM2G043737|transcri…
10_116876793	1	0	0.625	0.375	0.625	0.375	0.405465	T	G	ANN=G|upstream_gene_variant|MODIFIER|GRMZM2G043737|GRMZM2G043737|transcript|GRMZM2G043737_T01|protein_coding||c.-4454T>G|||||4319|WARNING_TRANSCRIPT_MULTIPLE_STOP_CODONS,G|upstream_gene_variant|MODIFIER|GRMZM2G043737|GRMZM2G043737|transcript|GRMZM2G043737_T03|protein_coding||c.-4349T>G|||||4319|WARNING_TRANSCRIPT_NO_START_CODON,G|upstream_gene_variant|MODIFIER|GRMZM2G043737|GRMZM2G043737|transcri…
10_116876817	1	0	0.625	0.375	0.625	0.375	0.405465	G	A	ANN=A|upstream_gene_variant|MODIFIER|GRMZM2G043737|GRMZM2G043737|transcript|GRMZM2G043737_T01|protein_coding||c.-4430G>A|||||4295|WARNING_TRANSCRIPT_MULTIPLE_STOP_CODONS,A|upstream_gene_variant|MODIFIER|GRMZM2G043737|GRMZM2G043737|transcript|GRMZM2G043737_T03|protein_coding||c.-4325G>A|||||4295|WARNING_TRANSCRIPT_NO_START_CODON,A|upstream_gene_variant|MODIFIER|GRMZM2G043737|GRMZM2G043737|transcri…
10_116876855	1	0	0.625	0.375	0.5	0.5	0.472231	A	G	ANN=G|upstream_gene_variant|MODIFIER|GRMZM2G043737|GRMZM2G043737|transcript|GRMZM2G043737_T01|protein_coding||c.-4392A>G|||||4257|WARNING_TRANSCRIPT_MULTIPLE_STOP_CODONS,G|upstream_gene_variant|MODIFIER|GRMZM2G043737|GRMZM2G043737|transcript|GRMZM2G043737_T03|protein_coding||c.-4287A>G|||||4257|WARNING_TRANSCRIPT_NO_START_CODON,G|upstream_gene_variant|MODIFIER|GRMZM2G043737|GRMZM2G043737|transcri…
10_116876933	1	0	0.625	0.375	0.625	0.375	0.405465	C	T	ANN=T|upstream_gene_variant|MODIFIER|GRMZM2G043737|GRMZM2G043737|transcript|GRMZM2G043737_T01|protein_coding||c.-4314C>T|||||4179|WARNING_TRANSCRIPT_MULTIPLE_STOP_CODONS,T|upstream_gene_variant|MODIFIER|GRMZM2G043737|GRMZM2G043737|transcript|GRMZM2G043737_T03|protein_coding||c.-4209C>T|||||4179|WARNING_TRANSCRIPT_NO_START_CODON,T|upstream_gene_variant|MODIFIER|GRMZM2G043737|GRMZM2G043737|transcri…
10_116876949	1	0	0.625	0.375	0.625	0.375	0.405465	G	A	ANN=A|upstream_gene_variant|MODIFIER|GRMZM2G043737|GRMZM2G043737|transcript|GRMZM2G043737_T01|protein_coding||c.-4298G>A|||||4163|WARNING_TRANSCRIPT_MULTIPLE_STOP_CODONS,A|upstream_gene_variant|MODIFIER|GRMZM2G043737|GRMZM2G043737|transcript|GRMZM2G043737_T03|protein_coding||c.-4193G>A|||||4163|WARNING_TRANSCRIPT_NO_START_CODON,A|upstream_gene_variant|MODIFIER|GRMZM2G043737|GRMZM2G043737|transcri…
10_116876996	1	0	0.625	0.375	0.625	0.375	0.405465	G	A	ANN=A|upstream_gene_variant|MODIFIER|GRMZM2G043737|GRMZM2G043737|transcript|GRMZM2G043737_T01|protein_coding||c.-4251G>A|||||4116|WARNING_TRANSCRIPT_MULTIPLE_STOP_CODONS,A|upstream_gene_variant|MODIFIER|GRMZM2G043737|GRMZM2G043737|transcript|GRMZM2G043737_T03|protein_coding||c.-4146G>A|||||4116|WARNING_TRANSCRIPT_NO_START_CODON,A|upstream_gene_variant|MODIFIER|GRMZM2G043737|GRMZM2G043737|transcri…
10_116877052	1	0	0.625	0.375	0.5	0.5	0.472231	A	G	ANN=G|upstream_gene_variant|MODIFIER|GRMZM2G043737|GRMZM2G043737|transcript|GRMZM2G043737_T01|protein_coding||c.-4195A>G|||||4060|WARNING_TRANSCRIPT_MULTIPLE_STOP_CODONS,G|upstream_gene_variant|MODIFIER|GRMZM2G043737|GRMZM2G043737|transcript|GRMZM2G043737_T03|protein_coding||c.-4090A>G|||||4060|WARNING_TRANSCRIPT_NO_START_CODON,G|upstream_gene_variant|MODIFIER|GRMZM2G043737|GRMZM2G043737|transcri…
10_116877075	1	0	0.625	0.375	0.5	0.5	0.472231	T	C	ANN=C|upstream_gene_variant|MODIFIER|GRMZM2G043737|GRMZM2G043737|transcript|GRMZM2G043737_T01|protein_coding||c.-4172T>C|||||4037|WARNING_TRANSCRIPT_MULTIPLE_STOP_CODONS,C|upstream_gene_variant|MODIFIER|GRMZM2G043737|GRMZM2G043737|transcript|GRMZM2G043737_T03|protein_coding||c.-4067T>C|||||4037|WARNING_TRANSCRIPT_NO_START_CODON,C|upstream_gene_variant|MODIFIER|GRMZM2G043737|GRMZM2G043737|transcri…
10_116877082	1	0	0.625	0.375	0.25	0.75	0.740802	C	T	ANN=T|upstream_gene_variant|MODIFIER|GRMZM2G043737|GRMZM2G043737|transcript|GRMZM2G043737_T01|protein_coding||c.-4165C>T|||||4030|WARNING_TRANSCRIPT_MULTIPLE_STOP_CODONS,T|upstream_gene_variant|MODIFIER|GRMZM2G043737|GRMZM2G043737|transcript|GRMZM2G043737_T03|protein_coding||c.-4060C>T|||||4030|WARNING_TRANSCRIPT_NO_START_CODON,T|upstream_gene_variant|MODIFIER|GRMZM2G043737|GRMZM2G043737|transcri…
10_116877096	1	0	0.625	0.375	0.625	0.375	0.405465	T	C	ANN=C|upstream_gene_variant|MODIFIER|GRMZM2G043737|GRMZM2G043737|transcript|GRMZM2G043737_T01|protein_coding||c.-4151T>C|||||4016|WARNING_TRANSCRIPT_MULTIPLE_STOP_CODONS,C|upstream_gene_variant|MODIFIER|GRMZM2G043737|GRMZM2G043737|transcript|GRMZM2G043737_T03|protein_coding||c.-4046T>C|||||4016|WARNING_TRANSCRIPT_NO_START_CODON,C|upstream_gene_variant|MODIFIER|GRMZM2G043737|GRMZM2G043737|transcri…
10_116877100	1	0	0.625	0.375	0.625	0.375	0.405465	C	T	ANN=T|upstream_gene_variant|MODIFIER|GRMZM2G043737|GRMZM2G043737|transcript|GRMZM2G043737_T01|protein_coding||c.-4147C>T|||||4012|WARNING_TRANSCRIPT_MULTIPLE_STOP_CODONS,T|upstream_gene_variant|MODIFIER|GRMZM2G043737|GRMZM2G043737|transcript|GRMZM2G043737_T03|protein_coding||c.-4042C>T|||||4012|WARNING_TRANSCRIPT_NO_START_CODON,T|upstream_gene_variant|MODIFIER|GRMZM2G043737|GRMZM2G043737|transcri…
10_116881413	1	0	0.625	0.375	0.5	0.5	0.472231	G	T	ANN=T|5_prime_UTR_variant|MODIFIER|GRMZM2G043737|GRMZM2G043737|transcript|GRMZM2G043737_T02|protein_coding|2/2|c.-214G>T|||||214|WARNING_TRANSCRIPT_NO_STOP_CODON,T|downstream_gene_variant|MODIFIER|GRMZM2G043737|GRMZM2G043737|transcript|GRMZM2G043737_T03|protein_coding||c.*104G>T|||||103|WARNING_TRANSCRIPT_NO_START_CODON,T|intron_variant|MODIFIER|GRMZM2G043737|GRMZM2G043737|transcript|GRMZM2G04373…
10_116882025	1	0	0.625	0.375	0.5	0.5	0.472231	C	A	ANN=A|3_prime_UTR_variant|MODIFIER|GRMZM2G043737|GRMZM2G043737|transcript|GRMZM2G043737_T04|protein_coding|3/3|c.*37C>A|||||37|WARNING_TRANSCRIPT_MULTIPLE_STOP_CODONS,A|upstream_gene_variant|MODIFIER|GRMZM5G800211|GRMZM5G800211|transcript|GRMZM5G800211_T01|protein_coding||c.-4766C>A|||||4576|,A|downstream_gene_variant|MODIFIER|GRMZM2G043737|GRMZM2G043737|transcript|GRMZM2G043737_T03|protein_codin…
10_116882077	1	0	0.625	0.375	0.625	0.375	0.405465	T	C	ANN=C|3_prime_UTR_variant|MODIFIER|GRMZM2G043737|GRMZM2G043737|transcript|GRMZM2G043737_T04|protein_coding|3/3|c.*89T>C|||||89|WARNING_TRANSCRIPT_MULTIPLE_STOP_CODONS,C|upstream_gene_variant|MODIFIER|GRMZM5G800211|GRMZM5G800211|transcript|GRMZM5G800211_T01|protein_coding||c.-4714T>C|||||4524|,C|downstream_gene_variant|MODIFIER|GRMZM2G043737|GRMZM2G043737|transcript|GRMZM2G043737_T03|protein_codin…
10_116882135	1	0	0.625	0.375	0.625	0.375	0.405465	C	T	ANN=T|3_prime_UTR_variant|MODIFIER|GRMZM2G043737|GRMZM2G043737|transcript|GRMZM2G043737_T04|protein_coding|3/3|c.*147C>T|||||147|WARNING_TRANSCRIPT_MULTIPLE_STOP_CODONS,T|upstream_gene_variant|MODIFIER|GRMZM5G800211|GRMZM5G800211|transcript|GRMZM5G800211_T01|protein_coding||c.-4656C>T|||||4466|,T|downstream_gene_variant|MODIFIER|GRMZM2G043737|GRMZM2G043737|transcript|GRMZM2G043737_T03|protein_cod…
10_116882171	1	0	0.625	0.375	0.625	0.375	0.405465	G	T	ANN=T|3_prime_UTR_variant|MODIFIER|GRMZM2G043737|GRMZM2G043737|transcript|GRMZM2G043737_T04|protein_coding|3/3|c.*183G>T|||||183|WARNING_TRANSCRIPT_MULTIPLE_STOP_CODONS,T|upstream_gene_variant|MODIFIER|GRMZM5G800211|GRMZM5G800211|transcript|GRMZM5G800211_T01|protein_coding||c.-4620G>T|||||4430|,T|downstream_gene_variant|MODIFIER|GRMZM2G043737|GRMZM2G043737|transcript|GRMZM2G043737_T03|protein_cod…
10_116882178	1	0	0.625	0.375	0.625	0.375	0.405465	G	T	ANN=T|3_prime_UTR_variant|MODIFIER|GRMZM2G043737|GRMZM2G043737|transcript|GRMZM2G043737_T04|protein_coding|3/3|c.*190G>T|||||190|WARNING_TRANSCRIPT_MULTIPLE_STOP_CODONS,T|upstream_gene_variant|MODIFIER|GRMZM5G800211|GRMZM5G800211|transcript|GRMZM5G800211_T01|protein_coding||c.-4613G>T|||||4423|,T|downstream_gene_variant|MODIFIER|GRMZM2G043737|GRMZM2G043737|transcript|GRMZM2G043737_T03|protein_cod…
10_116882183	1	0	0.625	0.375	0.625	0.375	0.405465	G	T	ANN=T|3_prime_UTR_variant|MODIFIER|GRMZM2G043737|GRMZM2G043737|transcript|GRMZM2G043737_T04|protein_coding|3/3|c.*195G>T|||||195|WARNING_TRANSCRIPT_MULTIPLE_STOP_CODONS,T|upstream_gene_variant|MODIFIER|GRMZM5G800211|GRMZM5G800211|transcript|GRMZM5G800211_T01|protein_coding||c.-4608G>T|||||4418|,T|downstream_gene_variant|MODIFIER|GRMZM2G043737|GRMZM2G043737|transcript|GRMZM2G043737_T03|protein_cod…
10_116882251	1	0	0.625	0.375	0.625	0.375	0.405465	G	T	ANN=T|3_prime_UTR_variant|MODIFIER|GRMZM2G043737|GRMZM2G043737|transcript|GRMZM2G043737_T04|protein_coding|3/3|c.*263G>T|||||263|WARNING_TRANSCRIPT_MULTIPLE_STOP_CODONS,T|upstream_gene_variant|MODIFIER|GRMZM5G800211|GRMZM5G800211|transcript|GRMZM5G800211_T01|protein_coding||c.-4540G>T|||||4350|,T|downstream_gene_variant|MODIFIER|GRMZM2G043737|GRMZM2G043737|transcript|GRMZM2G043737_T03|protein_cod…
10_116882262	1	0	0.625	0.375	0.625	0.375	0.405465	A	T	ANN=T|3_prime_UTR_variant|MODIFIER|GRMZM2G043737|GRMZM2G043737|transcript|GRMZM2G043737_T04|protein_coding|3/3|c.*274A>T|||||274|WARNING_TRANSCRIPT_MULTIPLE_STOP_CODONS,T|upstream_gene_variant|MODIFIER|GRMZM5G800211|GRMZM5G800211|transcript|GRMZM5G800211_T01|protein_coding||c.-4529A>T|||||4339|,T|downstream_gene_variant|MODIFIER|GRMZM2G043737|GRMZM2G043737|transcript|GRMZM2G043737_T03|protein_cod…
10_116882265	1	0	0.625	0.375	0.5	0.5	0.472231	A	G	ANN=G|3_prime_UTR_variant|MODIFIER|GRMZM2G043737|GRMZM2G043737|transcript|GRMZM2G043737_T04|protein_coding|3/3|c.*277A>G|||||277|WARNING_TRANSCRIPT_MULTIPLE_STOP_CODONS,G|upstream_gene_variant|MODIFIER|GRMZM5G800211|GRMZM5G800211|transcript|GRMZM5G800211_T01|protein_coding||c.-4526A>G|||||4336|,G|downstream_gene_variant|MODIFIER|GRMZM2G043737|GRMZM2G043737|transcript|GRMZM2G043737_T03|protein_cod…
10_116882313	1	0	0.625	0.375	0.625	0.375	0.405465	A	T	ANN=T|3_prime_UTR_variant|MODIFIER|GRMZM2G043737|GRMZM2G043737|transcript|GRMZM2G043737_T04|protein_coding|3/3|c.*325A>T|||||325|WARNING_TRANSCRIPT_MULTIPLE_STOP_CODONS,T|upstream_gene_variant|MODIFIER|GRMZM5G800211|GRMZM5G800211|transcript|GRMZM5G800211_T01|protein_coding||c.-4478A>T|||||4288|,T|downstream_gene_variant|MODIFIER|GRMZM2G043737|GRMZM2G043737|transcript|GRMZM2G043737_T03|protein_cod…
10_116882351	1	0	0.625	0.375	0.625	0.375	0.405465	T	G	ANN=G|3_prime_UTR_variant|MODIFIER|GRMZM2G043737|GRMZM2G043737|transcript|GRMZM2G043737_T04|protein_coding|3/3|c.*363T>G|||||363|WARNING_TRANSCRIPT_MULTIPLE_STOP_CODONS,G|upstream_gene_variant|MODIFIER|GRMZM5G800211|GRMZM5G800211|transcript|GRMZM5G800211_T01|protein_coding||c.-4440T>G|||||4250|,G|downstream_gene_variant|MODIFIER|GRMZM2G043737|GRMZM2G043737|transcript|GRMZM2G043737_T03|protein_cod…
10_116882364	1	0	0.625	0.375	0.625	0.375	0.405465	C	A	ANN=A|3_prime_UTR_variant|MODIFIER|GRMZM2G043737|GRMZM2G043737|transcript|GRMZM2G043737_T04|protein_coding|3/3|c.*376C>A|||||376|WARNING_TRANSCRIPT_MULTIPLE_STOP_CODONS,A|upstream_gene_variant|MODIFIER|GRMZM5G800211|GRMZM5G800211|transcript|GRMZM5G800211_T01|protein_coding||c.-4427C>A|||||4237|,A|downstream_gene_variant|MODIFIER|GRMZM2G043737|GRMZM2G043737|transcript|GRMZM2G043737_T03|protein_cod…
10_116882371	1	0	0.625	0.375	0.625	0.375	0.405465	G	A	ANN=A|3_prime_UTR_variant|MODIFIER|GRMZM2G043737|GRMZM2G043737|transcript|GRMZM2G043737_T04|protein_coding|3/3|c.*383G>A|||||383|WARNING_TRANSCRIPT_MULTIPLE_STOP_CODONS,A|upstream_gene_variant|MODIFIER|GRMZM5G800211|GRMZM5G800211|transcript|GRMZM5G800211_T01|protein_coding||c.-4420G>A|||||4230|,A|downstream_gene_variant|MODIFIER|GRMZM2G043737|GRMZM2G043737|transcript|GRMZM2G043737_T03|protein_cod…
10_116882373	1	0	0.625	0.375	0.625	0.375	0.405465	A	T	ANN=T|3_prime_UTR_variant|MODIFIER|GRMZM2G043737|GRMZM2G043737|transcript|GRMZM2G043737_T04|protein_coding|3/3|c.*385A>T|||||385|WARNING_TRANSCRIPT_MULTIPLE_STOP_CODONS,T|upstream_gene_variant|MODIFIER|GRMZM5G800211|GRMZM5G800211|transcript|GRMZM5G800211_T01|protein_coding||c.-4418A>T|||||4228|,T|downstream_gene_variant|MODIFIER|GRMZM2G043737|GRMZM2G043737|transcript|GRMZM2G043737_T03|protein_cod…
10_116882378	1	0	0.625	0.375	0.625	0.375	0.405465	G	A	ANN=A|3_prime_UTR_variant|MODIFIER|GRMZM2G043737|GRMZM2G043737|transcript|GRMZM2G043737_T04|protein_coding|3/3|c.*390G>A|||||390|WARNING_TRANSCRIPT_MULTIPLE_STOP_CODONS,A|upstream_gene_variant|MODIFIER|GRMZM5G800211|GRMZM5G800211|transcript|GRMZM5G800211_T01|protein_coding||c.-4413G>A|||||4223|,A|downstream_gene_variant|MODIFIER|GRMZM2G043737|GRMZM2G043737|transcript|GRMZM2G043737_T03|protein_cod…
10_116882393	1	0	0.625	0.375	0.625	0.375	0.405465	C	A	ANN=A|3_prime_UTR_variant|MODIFIER|GRMZM2G043737|GRMZM2G043737|transcript|GRMZM2G043737_T04|protein_coding|3/3|c.*405C>A|||||405|WARNING_TRANSCRIPT_MULTIPLE_STOP_CODONS,A|upstream_gene_variant|MODIFIER|GRMZM5G800211|GRMZM5G800211|transcript|GRMZM5G800211_T01|protein_coding||c.-4398C>A|||||4208|,A|downstream_gene_variant|MODIFIER|GRMZM2G043737|GRMZM2G043737|transcript|GRMZM2G043737_T03|protein_cod…
10_116882501	1	0	0.625	0.375	0.625	0.375	0.405465	G	T	ANN=T|3_prime_UTR_variant|MODIFIER|GRMZM2G043737|GRMZM2G043737|transcript|GRMZM2G043737_T04|protein_coding|3/3|c.*513G>T|||||513|WARNING_TRANSCRIPT_MULTIPLE_STOP_CODONS,T|upstream_gene_variant|MODIFIER|GRMZM5G800211|GRMZM5G800211|transcript|GRMZM5G800211_T01|protein_coding||c.-4290G>T|||||4100|,T|downstream_gene_variant|MODIFIER|GRMZM2G043737|GRMZM2G043737|transcript|GRMZM2G043737_T03|protein_cod…
10_116882502	1	0	0.625	0.375	0.625	0.375	0.405465	C	T	ANN=T|3_prime_UTR_variant|MODIFIER|GRMZM2G043737|GRMZM2G043737|transcript|GRMZM2G043737_T04|protein_coding|3/3|c.*514C>T|||||514|WARNING_TRANSCRIPT_MULTIPLE_STOP_CODONS,T|upstream_gene_variant|MODIFIER|GRMZM5G800211|GRMZM5G800211|transcript|GRMZM5G800211_T01|protein_coding||c.-4289C>T|||||4099|,T|downstream_gene_variant|MODIFIER|GRMZM2G043737|GRMZM2G043737|transcript|GRMZM2G043737_T03|protein_cod…
10_116882512	1	0	0.625	0.375	0.625	0.375	0.405465	T	C	ANN=C|3_prime_UTR_variant|MODIFIER|GRMZM2G043737|GRMZM2G043737|transcript|GRMZM2G043737_T04|protein_coding|3/3|c.*524T>C|||||524|WARNING_TRANSCRIPT_MULTIPLE_STOP_CODONS,C|upstream_gene_variant|MODIFIER|GRMZM5G800211|GRMZM5G800211|transcript|GRMZM5G800211_T01|protein_coding||c.-4279T>C|||||4089|,C|downstream_gene_variant|MODIFIER|GRMZM2G043737|GRMZM2G043737|transcript|GRMZM2G043737_T03|protein_cod…
10_116882577	1	0	0.625	0.375	0.625	0.375	0.405465	C	T	ANN=T|3_prime_UTR_variant|MODIFIER|GRMZM2G043737|GRMZM2G043737|transcript|GRMZM2G043737_T04|protein_coding|3/3|c.*589C>T|||||589|WARNING_TRANSCRIPT_MULTIPLE_STOP_CODONS,T|upstream_gene_variant|MODIFIER|GRMZM5G800211|GRMZM5G800211|transcript|GRMZM5G800211_T01|protein_coding||c.-4214C>T|||||4024|,T|downstream_gene_variant|MODIFIER|GRMZM2G043737|GRMZM2G043737|transcript|GRMZM2G043737_T03|protein_cod…
10_116882601	1	0	0.625	0.375	0.625	0.375	0.405465	T	C	ANN=C|missense_variant|MODERATE|GRMZM2G043737|GRMZM2G043737|transcript|GRMZM2G043737_T01|protein_coding|4/5|c.341T>C|p.Val114Ala|476/628|341/492|114/163||WARNING_TRANSCRIPT_MULTIPLE_STOP_CODONS,C|missense_variant|MODERATE|GRMZM2G043737|GRMZM2G043737|transcript|GRMZM2G043737_T05|protein_coding|4/4|c.341T>C|p.Val114Ala|462/744|341/488|114/161||WARNING_TRANSCRIPT_MULTIPLE_STOP_CODONS,C|3_prime_UTR_v…
10_116882761	1	0	0.625	0.375	0.625	0.375	0.405465	C	A	ANN=A|3_prime_UTR_variant|MODIFIER|GRMZM2G043737|GRMZM2G043737|transcript|GRMZM2G043737_T05|protein_coding|4/4|c.*13C>A|||||13|WARNING_TRANSCRIPT_MULTIPLE_STOP_CODONS,A|upstream_gene_variant|MODIFIER|GRMZM5G800211|GRMZM5G800211|transcript|GRMZM5G800211_T01|protein_coding||c.-4030C>A|||||3840|,A|downstream_gene_variant|MODIFIER|GRMZM2G043737|GRMZM2G043737|transcript|GRMZM2G043737_T03|protein_codin…
10_116882779	1	0	0.625	0.375	0.625	0.375	0.405465	C	T	ANN=T|3_prime_UTR_variant|MODIFIER|GRMZM2G043737|GRMZM2G043737|transcript|GRMZM2G043737_T05|protein_coding|4/4|c.*31C>T|||||31|WARNING_TRANSCRIPT_MULTIPLE_STOP_CODONS,T|upstream_gene_variant|MODIFIER|GRMZM5G800211|GRMZM5G800211|transcript|GRMZM5G800211_T01|protein_coding||c.-4012C>T|||||3822|,T|downstream_gene_variant|MODIFIER|GRMZM2G043737|GRMZM2G043737|transcript|GRMZM2G043737_T03|protein_codin…
10_116882787	1	0	0.625	0.375	0.5	0.5	0.472231	A	G	ANN=G|3_prime_UTR_variant|MODIFIER|GRMZM2G043737|GRMZM2G043737|transcript|GRMZM2G043737_T05|protein_coding|4/4|c.*39A>G|||||39|WARNING_TRANSCRIPT_MULTIPLE_STOP_CODONS,G|upstream_gene_variant|MODIFIER|GRMZM5G800211|GRMZM5G800211|transcript|GRMZM5G800211_T01|protein_coding||c.-4004A>G|||||3814|,G|downstream_gene_variant|MODIFIER|GRMZM2G043737|GRMZM2G043737|transcript|GRMZM2G043737_T03|protein_codin…
10_116882789	1	0	0.625	0.375	0.5	0.5	0.472231	G	T	ANN=T|3_prime_UTR_variant|MODIFIER|GRMZM2G043737|GRMZM2G043737|transcript|GRMZM2G043737_T05|protein_coding|4/4|c.*41G>T|||||41|WARNING_TRANSCRIPT_MULTIPLE_STOP_CODONS,T|upstream_gene_variant|MODIFIER|GRMZM5G800211|GRMZM5G800211|transcript|GRMZM5G800211_T01|protein_coding||c.-4002G>T|||||3812|,T|downstream_gene_variant|MODIFIER|GRMZM2G043737|GRMZM2G043737|transcript|GRMZM2G043737_T03|protein_codin…
10_116882791	1	0	0.625	0.375	0.625	0.375	0.405465	A	G	ANN=G|3_prime_UTR_variant|MODIFIER|GRMZM2G043737|GRMZM2G043737|transcript|GRMZM2G043737_T05|protein_coding|4/4|c.*43A>G|||||43|WARNING_TRANSCRIPT_MULTIPLE_STOP_CODONS,G|upstream_gene_variant|MODIFIER|GRMZM5G800211|GRMZM5G800211|transcript|GRMZM5G800211_T01|protein_coding||c.-4000A>G|||||3810|,G|downstream_gene_variant|MODIFIER|GRMZM2G043737|GRMZM2G043737|transcript|GRMZM2G043737_T03|protein_codin…
10_116882894	1	0	0.625	0.375	0.625	0.375	0.405465	A	G	ANN=G|upstream_gene_variant|MODIFIER|GRMZM5G800211|GRMZM5G800211|transcript|GRMZM5G800211_T01|protein_coding||c.-3897A>G|||||3707|,G|downstream_gene_variant|MODIFIER|GRMZM2G043737|GRMZM2G043737|transcript|GRMZM2G043737_T03|protein_coding||c.*1585A>G|||||1584|WARNING_TRANSCRIPT_NO_START_CODON,G|downstream_gene_variant|MODIFIER|GRMZM2G043737|GRMZM2G043737|transcript|GRMZM2G043737_T02|protein_coding…
10_116882990	1	0	0.625	0.375	0.625	0.375	0.405465	A	G	ANN=G|upstream_gene_variant|MODIFIER|GRMZM5G800211|GRMZM5G800211|transcript|GRMZM5G800211_T01|protein_coding||c.-3801A>G|||||3611|,G|downstream_gene_variant|MODIFIER|GRMZM2G043737|GRMZM2G043737|transcript|GRMZM2G043737_T03|protein_coding||c.*1681A>G|||||1680|WARNING_TRANSCRIPT_NO_START_CODON,G|downstream_gene_variant|MODIFIER|GRMZM2G043737|GRMZM2G043737|transcript|GRMZM2G043737_T02|protein_coding…
10_116883006	1	0	0.625	0.375	0.625	0.375	0.405465	G	A	ANN=A|upstream_gene_variant|MODIFIER|GRMZM5G800211|GRMZM5G800211|transcript|GRMZM5G800211_T01|protein_coding||c.-3785G>A|||||3595|,A|downstream_gene_variant|MODIFIER|GRMZM2G043737|GRMZM2G043737|transcript|GRMZM2G043737_T03|protein_coding||c.*1697G>A|||||1696|WARNING_TRANSCRIPT_NO_START_CODON,A|downstream_gene_variant|MODIFIER|GRMZM2G043737|GRMZM2G043737|transcript|GRMZM2G043737_T02|protein_coding…
10_116883185	1	0	0.625	0.375	0.625	0.375	0.405465	T	C	ANN=C|upstream_gene_variant|MODIFIER|GRMZM5G800211|GRMZM5G800211|transcript|GRMZM5G800211_T01|protein_coding||c.-3606T>C|||||3416|,C|downstream_gene_variant|MODIFIER|GRMZM2G043737|GRMZM2G043737|transcript|GRMZM2G043737_T03|protein_coding||c.*1876T>C|||||1875|WARNING_TRANSCRIPT_NO_START_CODON,C|downstream_gene_variant|MODIFIER|GRMZM2G043737|GRMZM2G043737|transcript|GRMZM2G043737_T02|protein_coding…
10_116883216	1	0	0.625	0.375	0.625	0.375	0.405465	A	G	ANN=G|upstream_gene_variant|MODIFIER|GRMZM5G800211|GRMZM5G800211|transcript|GRMZM5G800211_T01|protein_coding||c.-3575A>G|||||3385|,G|downstream_gene_variant|MODIFIER|GRMZM2G043737|GRMZM2G043737|transcript|GRMZM2G043737_T03|protein_coding||c.*1907A>G|||||1906|WARNING_TRANSCRIPT_NO_START_CODON,G|downstream_gene_variant|MODIFIER|GRMZM2G043737|GRMZM2G043737|transcript|GRMZM2G043737_T02|protein_coding…
10_116883319	1	0	0.625	0.375	0.5	0.5	0.472231	T	A	ANN=A|upstream_gene_variant|MODIFIER|GRMZM5G800211|GRMZM5G800211|transcript|GRMZM5G800211_T01|protein_coding||c.-3472T>A|||||3282|,A|downstream_gene_variant|MODIFIER|GRMZM2G043737|GRMZM2G043737|transcript|GRMZM2G043737_T03|protein_coding||c.*2010T>A|||||2009|WARNING_TRANSCRIPT_NO_START_CODON,A|downstream_gene_variant|MODIFIER|GRMZM2G043737|GRMZM2G043737|transcript|GRMZM2G043737_T02|protein_coding…
10_116883390	1	0	0.625	0.375	0.625	0.375	0.405465	G	T	ANN=T|upstream_gene_variant|MODIFIER|GRMZM5G800211|GRMZM5G800211|transcript|GRMZM5G800211_T01|protein_coding||c.-3401G>T|||||3211|,T|downstream_gene_variant|MODIFIER|GRMZM2G043737|GRMZM2G043737|transcript|GRMZM2G043737_T03|protein_coding||c.*2081G>T|||||2080|WARNING_TRANSCRIPT_NO_START_CODON,T|downstream_gene_variant|MODIFIER|GRMZM2G043737|GRMZM2G043737|transcript|GRMZM2G043737_T02|protein_coding…
10_116883440	1	0	0.625	0.375	0.5	0.5	0.472231	C	T	ANN=T|upstream_gene_variant|MODIFIER|GRMZM5G800211|GRMZM5G800211|transcript|GRMZM5G800211_T01|protein_coding||c.-3351C>T|||||3161|,T|downstream_gene_variant|MODIFIER|GRMZM2G043737|GRMZM2G043737|transcript|GRMZM2G043737_T03|protein_coding||c.*2131C>T|||||2130|WARNING_TRANSCRIPT_NO_START_CODON,T|downstream_gene_variant|MODIFIER|GRMZM2G043737|GRMZM2G043737|transcript|GRMZM2G043737_T02|protein_coding…
10_116883796	1	0	0.625	0.375	0.625	0.375	0.405465	C	T	ANN=T|upstream_gene_variant|MODIFIER|GRMZM5G800211|GRMZM5G800211|transcript|GRMZM5G800211_T01|protein_coding||c.-2995C>T|||||2805|,T|downstream_gene_variant|MODIFIER|GRMZM2G043737|GRMZM2G043737|transcript|GRMZM2G043737_T01|protein_coding||c.*250C>T|||||249|WARNING_TRANSCRIPT_MULTIPLE_STOP_CODONS,T|downstream_gene_variant|MODIFIER|GRMZM2G043737|GRMZM2G043737|transcript|GRMZM2G043737_T03|protein_co…
10_116883876	1	0	0.625	0.375	0.625	0.375	0.405465	A	G	ANN=G|upstream_gene_variant|MODIFIER|GRMZM5G800211|GRMZM5G800211|transcript|GRMZM5G800211_T01|protein_coding||c.-2915A>G|||||2725|,G|downstream_gene_variant|MODIFIER|GRMZM2G043737|GRMZM2G043737|transcript|GRMZM2G043737_T01|protein_coding||c.*330A>G|||||329|WARNING_TRANSCRIPT_MULTIPLE_STOP_CODONS,G|downstream_gene_variant|MODIFIER|GRMZM2G043737|GRMZM2G043737|transcript|GRMZM2G043737_T03|protein_co…
10_116884086	1	0	0.625	0.375	0.375	0.625	0.630565	A	G	ANN=G|upstream_gene_variant|MODIFIER|GRMZM5G800211|GRMZM5G800211|transcript|GRMZM5G800211_T01|protein_coding||c.-2705A>G|||||2515|,G|downstream_gene_variant|MODIFIER|GRMZM2G043737|GRMZM2G043737|transcript|GRMZM2G043737_T01|protein_coding||c.*540A>G|||||539|WARNING_TRANSCRIPT_MULTIPLE_STOP_CODONS,G|downstream_gene_variant|MODIFIER|GRMZM2G043737|GRMZM2G043737|transcript|GRMZM2G043737_T03|protein_co…
10_117002574	1	0	0.625	0.375	0.625	0.375	0.405465	C	T	ANN=T|downstream_gene_variant|MODIFIER|GRMZM2G371017|GRMZM2G371017|transcript|GRMZM2G371017_T01|protein_coding||c.*3526C>T|||||3526|WARNING_TRANSCRIPT_MULTIPLE_STOP_CODONS,T|intergenic_region|MODIFIER|GRMZM2G371017-GRMZM2G117619|GRMZM2G371017-GRMZM2G117619|intergenic_region|GRMZM2G371017-GRMZM2G117619|||n.117002574C>T||||||
10_117002935	1	0	0.625	0.375	0.5	0.5	0.549306	T	C	ANN=C|downstream_gene_variant|MODIFIER|GRMZM2G371017|GRMZM2G371017|transcript|GRMZM2G371017_T01|protein_coding||c.*3887T>C|||||3887|WARNING_TRANSCRIPT_MULTIPLE_STOP_CODONS,C|intergenic_region|MODIFIER|GRMZM2G371017-GRMZM2G117619|GRMZM2G371017-GRMZM2G117619|intergenic_region|GRMZM2G371017-GRMZM2G117619|||n.117002935T>C||||||
10_117015667	1	0	0.625	0.375	0.5	0.5	0.549306	G	A	ANN=A|intergenic_region|MODIFIER|GRMZM2G371017-GRMZM2G117619|GRMZM2G371017-GRMZM2G117619|intergenic_region|GRMZM2G371017-GRMZM2G117619|||n.117015667G>A||||||
10_117016006	1	0	0.625	0.375	0.625	0.375	0.405465	G	A	ANN=A|intergenic_region|MODIFIER|GRMZM2G371017-GRMZM2G117619|GRMZM2G371017-GRMZM2G117619|intergenic_region|GRMZM2G371017-GRMZM2G117619|||n.117016006G>A||||||
10_117042170	0	1	0.5	0.5	0.375	0.625	0.472231	C	T	ANN=T|upstream_gene_variant|MODIFIER|GRMZM2G117619|GRMZM2G117619|transcript|GRMZM2G117619_T01|protein_coding||c.-423C>T|||||58|WARNING_TRANSCRIPT_MULTIPLE_STOP_CODONS,T|downstream_gene_variant|MODIFIER|GRMZM2G117632|GRMZM2G117632|transcript|GRMZM2G117632_T01|protein_coding||c.*4819G>A|||||4819|WARNING_TRANSCRIPT_MULTIPLE_STOP_CODONS,T|intergenic_region|MODIFIER|GRMZM2G371017-GRMZM2G117619|GRMZM2G…
10_117042440	0	1	0.5	0.5	0.375	0.625	0.472231	G	T	ANN=T|downstream_gene_variant|MODIFIER|GRMZM2G117632|GRMZM2G117632|transcript|GRMZM2G117632_T01|protein_coding||c.*4549C>A|||||4549|WARNING_TRANSCRIPT_MULTIPLE_STOP_CODONS,T|intron_variant|MODIFIER|GRMZM2G117619|GRMZM2G117619|transcript|GRMZM2G117619_T01|protein_coding|1/4|c.-46+21G>T||||||WARNING_TRANSCRIPT_MULTIPLE_STOP_CODONS
10_117042891	0	1	0.5	0.5	0.375	0.625	0.472231	C	A	ANN=A|missense_variant|MODERATE|GRMZM2G117619|GRMZM2G117619|transcript|GRMZM2G117619_T01|protein_coding|2/5|c.299C>A|p.Ala100Asp|536/2869|299/2164|100/720||WARNING_TRANSCRIPT_MULTIPLE_STOP_CODONS,A|downstream_gene_variant|MODIFIER|GRMZM2G117632|GRMZM2G117632|transcript|GRMZM2G117632_T01|protein_coding||c.*4098G>T|||||4098|WARNING_TRANSCRIPT_MULTIPLE_STOP_CODONS
10_117042912	0	1	0.5	0.5	0.375	0.625	0.472231	G	T	ANN=T|missense_variant|MODERATE|GRMZM2G117619|GRMZM2G117619|transcript|GRMZM2G117619_T01|protein_coding|2/5|c.320G>T|p.Arg107Met|557/2869|320/2164|107/720||WARNING_TRANSCRIPT_MULTIPLE_STOP_CODONS,T|downstream_gene_variant|MODIFIER|GRMZM2G117632|GRMZM2G117632|transcript|GRMZM2G117632_T01|protein_coding||c.*4077C>A|||||4077|WARNING_TRANSCRIPT_MULTIPLE_STOP_CODONS
10_117042913	0	1	0.5	0.5	0.375	0.625	0.472231	G	C	ANN=C|missense_variant|MODERATE|GRMZM2G117619|GRMZM2G117619|transcript|GRMZM2G117619_T01|protein_coding|2/5|c.321G>C|p.Arg107Ser|558/2869|321/2164|107/720||WARNING_TRANSCRIPT_MULTIPLE_STOP_CODONS,C|downstream_gene_variant|MODIFIER|GRMZM2G117632|GRMZM2G117632|transcript|GRMZM2G117632_T01|protein_coding||c.*4076C>G|||||4076|WARNING_TRANSCRIPT_MULTIPLE_STOP_CODONS
10_117043315	0	1	0.5	0.5	0.375	0.625	0.472231	G	A	ANN=A|synonymous_variant|LOW|GRMZM2G117619|GRMZM2G117619|transcript|GRMZM2G117619_T01|protein_coding|2/5|c.723G>A|p.Ser241Ser|960/2869|723/2164|241/720||WARNING_TRANSCRIPT_MULTIPLE_STOP_CODONS,A|upstream_gene_variant|MODIFIER|GRMZM2G117633|GRMZM2G117633|transcript|GRMZM2G117633_T03|protein_coding||c.-4795G>A|||||4795|WARNING_TRANSCRIPT_MULTIPLE_STOP_CODONS,A|downstream_gene_variant|MODIFIER|GRMZM…
10_117043344	0	1	0.5	0.5	0.375	0.625	0.472231	G	A	ANN=A|missense_variant|MODERATE|GRMZM2G117619|GRMZM2G117619|transcript|GRMZM2G117619_T01|protein_coding|2/5|c.752G>A|p.Ser251Asn|989/2869|752/2164|251/720||WARNING_TRANSCRIPT_MULTIPLE_STOP_CODONS,A|upstream_gene_variant|MODIFIER|GRMZM2G117633|GRMZM2G117633|transcript|GRMZM2G117633_T03|protein_coding||c.-4766G>A|||||4766|WARNING_TRANSCRIPT_MULTIPLE_STOP_CODONS,A|downstream_gene_variant|MODIFIER|GR…
10_117043740	0	1	0.5	0.5	0.5	0.5	0.549306	A	T	ANN=T|missense_variant|MODERATE|GRMZM2G117619|GRMZM2G117619|transcript|GRMZM2G117619_T01|protein_coding|2/5|c.1148A>T|p.Asn383Ile|1385/2869|1148/2164|383/720||WARNING_TRANSCRIPT_MULTIPLE_STOP_CODONS,T|upstream_gene_variant|MODIFIER|GRMZM2G117633|GRMZM2G117633|transcript|GRMZM2G117633_T03|protein_coding||c.-4370A>T|||||4370|WARNING_TRANSCRIPT_MULTIPLE_STOP_CODONS,T|downstream_gene_variant|MODIFIER…
10_117047712	0	1	0.5	0.5	0.375	0.625	0.472231	T	A	ANN=A|missense_variant|MODERATE|GRMZM2G117632|GRMZM2G117632|transcript|GRMZM2G117632_T01|protein_coding|2/3|c.464A>T|p.Asn155Ile|464/789|464/789|155/262||WARNING_TRANSCRIPT_MULTIPLE_STOP_CODONS,A|upstream_gene_variant|MODIFIER|GRMZM2G117633|GRMZM2G117633|transcript|GRMZM2G117633_T03|protein_coding||c.-398T>A|||||398|WARNING_TRANSCRIPT_MULTIPLE_STOP_CODONS,A|downstream_gene_variant|MODIFIER|GRMZM2…
10_117048014	0.125	0.875	0.5	0.5	0.875	0.125	0.569717	G	A	ANN=A|synonymous_variant|LOW|GRMZM2G117632|GRMZM2G117632|transcript|GRMZM2G117632_T01|protein_coding|2/3|c.162C>T|p.Phe54Phe|162/789|162/789|54/262||WARNING_TRANSCRIPT_MULTIPLE_STOP_CODONS,A|upstream_gene_variant|MODIFIER|GRMZM2G117633|GRMZM2G117633|transcript|GRMZM2G117633_T03|protein_coding||c.-96G>A|||||96|WARNING_TRANSCRIPT_MULTIPLE_STOP_CODONS,A|downstream_gene_variant|MODIFIER|GRMZM2G117619…
10_117048150	0	1	0.5	0.5	0.375	0.625	0.472231	T	C	ANN=C|missense_variant|MODERATE|GRMZM2G117632|GRMZM2G117632|transcript|GRMZM2G117632_T01|protein_coding|2/3|c.26A>G|p.Gln9Arg|26/789|26/789|9/262||WARNING_TRANSCRIPT_MULTIPLE_STOP_CODONS,C|splice_region_variant&intron_variant|LOW|GRMZM2G117633|GRMZM2G117633|transcript|GRMZM2G117633_T03|protein_coding|1/10|c.37+4T>C||||||WARNING_TRANSCRIPT_MULTIPLE_STOP_CODONS,C|downstream_gene_variant|MODIFIER|GR…
10_117048285	0	1	0.5	0.5	0.375	0.625	0.472231	A	T	ANN=T|upstream_gene_variant|MODIFIER|GRMZM2G117632|GRMZM2G117632|transcript|GRMZM2G117632_T01|protein_coding||c.-74T>A|||||74|WARNING_TRANSCRIPT_MULTIPLE_STOP_CODONS,T|downstream_gene_variant|MODIFIER|GRMZM2G117619|GRMZM2G117619|transcript|GRMZM2G117619_T01|protein_coding||c.*2439A>T|||||1971|WARNING_TRANSCRIPT_MULTIPLE_STOP_CODONS,T|intron_variant|MODIFIER|GRMZM2G117633|GRMZM2G117633|transcript|…
10_117048334	0	1	0.5	0.5	0.375	0.625	0.472231	C	T	ANN=T|upstream_gene_variant|MODIFIER|GRMZM2G117632|GRMZM2G117632|transcript|GRMZM2G117632_T01|protein_coding||c.-123G>A|||||123|WARNING_TRANSCRIPT_MULTIPLE_STOP_CODONS,T|downstream_gene_variant|MODIFIER|GRMZM2G117619|GRMZM2G117619|transcript|GRMZM2G117619_T01|protein_coding||c.*2488C>T|||||2020|WARNING_TRANSCRIPT_MULTIPLE_STOP_CODONS,T|intron_variant|MODIFIER|GRMZM2G117633|GRMZM2G117633|transcrip…
10_117048479	0	1	0.5	0.5	0.375	0.625	0.472231	A	G	ANN=G|upstream_gene_variant|MODIFIER|GRMZM2G117632|GRMZM2G117632|transcript|GRMZM2G117632_T01|protein_coding||c.-268T>C|||||268|WARNING_TRANSCRIPT_MULTIPLE_STOP_CODONS,G|downstream_gene_variant|MODIFIER|GRMZM2G117619|GRMZM2G117619|transcript|GRMZM2G117619_T01|protein_coding||c.*2633A>G|||||2165|WARNING_TRANSCRIPT_MULTIPLE_STOP_CODONS,G|intron_variant|MODIFIER|GRMZM2G117633|GRMZM2G117633|transcrip…
10_117048480	0	1	0.5	0.5	0.375	0.625	0.472231	G	A	ANN=A|upstream_gene_variant|MODIFIER|GRMZM2G117632|GRMZM2G117632|transcript|GRMZM2G117632_T01|protein_coding||c.-269C>T|||||269|WARNING_TRANSCRIPT_MULTIPLE_STOP_CODONS,A|downstream_gene_variant|MODIFIER|GRMZM2G117619|GRMZM2G117619|transcript|GRMZM2G117619_T01|protein_coding||c.*2634G>A|||||2166|WARNING_TRANSCRIPT_MULTIPLE_STOP_CODONS,A|intron_variant|MODIFIER|GRMZM2G117633|GRMZM2G117633|transcrip…
10_117048507	0	1	0.5	0.5	0.375	0.625	0.472231	C	T	ANN=T|upstream_gene_variant|MODIFIER|GRMZM2G117632|GRMZM2G117632|transcript|GRMZM2G117632_T01|protein_coding||c.-296G>A|||||296|WARNING_TRANSCRIPT_MULTIPLE_STOP_CODONS,T|downstream_gene_variant|MODIFIER|GRMZM2G117619|GRMZM2G117619|transcript|GRMZM2G117619_T01|protein_coding||c.*2661C>T|||||2193|WARNING_TRANSCRIPT_MULTIPLE_STOP_CODONS,T|intron_variant|MODIFIER|GRMZM2G117633|GRMZM2G117633|transcrip…
10_117049140	0	1	0.5	0.5	0.375	0.625	0.472231	A	G	ANN=G|upstream_gene_variant|MODIFIER|GRMZM2G117632|GRMZM2G117632|transcript|GRMZM2G117632_T01|protein_coding||c.-929T>C|||||929|WARNING_TRANSCRIPT_MULTIPLE_STOP_CODONS,G|downstream_gene_variant|MODIFIER|GRMZM2G117619|GRMZM2G117619|transcript|GRMZM2G117619_T01|protein_coding||c.*3294A>G|||||2826|WARNING_TRANSCRIPT_MULTIPLE_STOP_CODONS,G|intron_variant|MODIFIER|GRMZM2G117633|GRMZM2G117633|transcrip…
10_117074652	0	1	0.625	0.375	0.375	0.625	0.583802	T	G	ANN=G|intron_variant|MODIFIER|GRMZM2G117633|GRMZM2G117633|transcript|GRMZM2G117633_T03|protein_coding|1/10|c.38-2188T>G||||||WARNING_TRANSCRIPT_MULTIPLE_STOP_CODONS,G|intron_variant|MODIFIER|GRMZM2G117633|GRMZM2G117633|transcript|GRMZM2G117633_T01|protein_coding|1/9|c.13+255T>G||||||WARNING_TRANSCRIPT_MULTIPLE_STOP_CODONS,G|intron_variant|MODIFIER|GRMZM2G117633|GRMZM2G117633|transcript|GRMZM2G117…
10_117074852	0	1	0.625	0.375	0.375	0.625	0.583802	A	C	ANN=C|intron_variant|MODIFIER|GRMZM2G117633|GRMZM2G117633|transcript|GRMZM2G117633_T03|protein_coding|1/10|c.38-1988A>C||||||WARNING_TRANSCRIPT_MULTIPLE_STOP_CODONS,C|intron_variant|MODIFIER|GRMZM2G117633|GRMZM2G117633|transcript|GRMZM2G117633_T01|protein_coding|1/9|c.13+455A>C||||||WARNING_TRANSCRIPT_MULTIPLE_STOP_CODONS,C|intron_variant|MODIFIER|GRMZM2G117633|GRMZM2G117633|transcript|GRMZM2G117…
10_117076229	0	1	0.625	0.375	0.375	0.625	0.583802	G	A	ANN=A|intron_variant|MODIFIER|GRMZM2G117633|GRMZM2G117633|transcript|GRMZM2G117633_T03|protein_coding|1/10|c.38-611G>A||||||WARNING_TRANSCRIPT_MULTIPLE_STOP_CODONS,A|intron_variant|MODIFIER|GRMZM2G117633|GRMZM2G117633|transcript|GRMZM2G117633_T01|protein_coding|1/9|c.14-854G>A||||||WARNING_TRANSCRIPT_MULTIPLE_STOP_CODONS,A|intron_variant|MODIFIER|GRMZM2G117633|GRMZM2G117633|transcript|GRMZM2G1176…
10_117077247	0	1	0.75	0.25	0.25	0.75	0.528895	T	A	ANN=A|intron_variant|MODIFIER|GRMZM2G117633|GRMZM2G117633|transcript|GRMZM2G117633_T03|protein_coding|3/10|c.229+60T>A||||||WARNING_TRANSCRIPT_MULTIPLE_STOP_CODONS,A|intron_variant|MODIFIER|GRMZM2G117633|GRMZM2G117633|transcript|GRMZM2G117633_T01|protein_coding|2/9|c.118+60T>A||||||WARNING_TRANSCRIPT_MULTIPLE_STOP_CODONS,A|intron_variant|MODIFIER|GRMZM2G117633|GRMZM2G117633|transcript|GRMZM2G1176…
10_117078702	0	1	0.625	0.375	0.375	0.625	0.583802	A	C	ANN=C|intron_variant|MODIFIER|GRMZM2G117633|GRMZM2G117633|transcript|GRMZM2G117633_T03|protein_coding|5/10|c.442+195A>C||||||WARNING_TRANSCRIPT_MULTIPLE_STOP_CODONS,C|intron_variant|MODIFIER|GRMZM2G117633|GRMZM2G117633|transcript|GRMZM2G117633_T01|protein_coding|4/9|c.331+195A>C||||||WARNING_TRANSCRIPT_MULTIPLE_STOP_CODONS,C|intron_variant|MODIFIER|GRMZM2G117633|GRMZM2G117633|transcript|GRMZM2G11…
10_117078918	0	1	0.625	0.375	0.375	0.625	0.583802	G	A	ANN=A|intron_variant|MODIFIER|GRMZM2G117633|GRMZM2G117633|transcript|GRMZM2G117633_T03|protein_coding|5/10|c.442+411G>A||||||WARNING_TRANSCRIPT_MULTIPLE_STOP_CODONS,A|intron_variant|MODIFIER|GRMZM2G117633|GRMZM2G117633|transcript|GRMZM2G117633_T01|protein_coding|4/9|c.331+411G>A||||||WARNING_TRANSCRIPT_MULTIPLE_STOP_CODONS,A|intron_variant|MODIFIER|GRMZM2G117633|GRMZM2G117633|transcript|GRMZM2G11…
10_117080044	1	0	0.5	0.5	0.625	0.375	0.472231	G	A	ANN=A|missense_variant|MODERATE|GRMZM2G117633|GRMZM2G117633|transcript|GRMZM2G117633_T03|protein_coding|10/11|c.737G>A|p.Gly246Glu|737/1385|737/999|246/332||WARNING_TRANSCRIPT_MULTIPLE_STOP_CODONS,A|missense_variant|MODERATE|GRMZM2G117633|GRMZM2G117633|transcript|GRMZM2G117633_T01|protein_coding|9/10|c.626G>A|p.Gly209Glu|1006/1654|626/888|209/295||WARNING_TRANSCRIPT_MULTIPLE_STOP_CODONS,A|missens…
10_117578922	0.25	0.75	0.875	0.125	0.625	0.375	0.424336	A	T	ANN=T|intron_variant|MODIFIER|GRMZM2G072513|GRMZM2G072513|transcript|GRMZM2G072513_T02|protein_coding|4/12|c.742+14T>A||||||WARNING_TRANSCRIPT_MULTIPLE_STOP_CODONS,T|intron_variant|MODIFIER|GRMZM2G072513|GRMZM2G072513|transcript|GRMZM2G072513_T01|protein_coding|4/12|c.640+14T>A||||||WARNING_TRANSCRIPT_MULTIPLE_STOP_CODONS
10_11813699	0.75	0.25	0.375	0.625	0.125	0.875	0.424336	T	A	ANN=A|stop_gained|HIGH|GRMZM2G059214|GRMZM2G059214|transcript|GRMZM2G059214_T01|protein_coding|3/4|c.2098A>T|p.Lys700*|2098/4195|2098/3955|700/1317||WARNING_TRANSCRIPT_MULTIPLE_STOP_CODONS,A|intron_variant|MODIFIER|GRMZM2G059214|GRMZM2G059214|transcript|GRMZM2G059214_T02|protein_coding|1/2|c.-59-914A>T||||||WARNING_TRANSCRIPT_MULTIPLE_STOP_CODONS;LOF=(GRMZM2G059214|GRMZM2G059214|2|0.50);NMD=(GRMZ…
10_118858855	0.625	0.375	0	1	0.125	0.875	0.687911	G	C	ANN=C|downstream_gene_variant|MODIFIER|GRMZM2G158097|GRMZM2G158097|transcript|GRMZM2G158097_T02|protein_coding||c.*296G>C|||||55|WARNING_TRANSCRIPT_MULTIPLE_STOP_CODONS,C|downstream_gene_variant|MODIFIER|GRMZM2G158140|GRMZM2G158140|transcript|GRMZM2G158140_T05|protein_coding||c.*2245C>G|||||1443|,C|downstream_gene_variant|MODIFIER|GRMZM2G158097|GRMZM2G158097|transcript|GRMZM2G158097_T03|protein_c…
10_118938380	0.5	0.5	1	0	0.875	0.125	0.490415	C	T	ANN=T|missense_variant|MODERATE|GRMZM2G096365|GRMZM2G096365|transcript|GRMZM2G096365_T01|protein_coding|7/8|c.1700G>A|p.Arg567His|2102/3126|1700/2382|567/793||WARNING_TRANSCRIPT_MULTIPLE_STOP_CODONS,T|missense_variant|MODERATE|GRMZM2G096365|GRMZM2G096365|transcript|GRMZM2G096365_T02|protein_coding|8/9|c.1700G>A|p.Arg567His|2184/3090|1700/2382|567/793||WARNING_TRANSCRIPT_MULTIPLE_STOP_CODONS,T|mis…
10_119045716	0.25	0.75	0.625	0.375	1	0	0.573701	G	A	ANN=A|intron_variant|MODIFIER|GRMZM2G069370|GRMZM2G069370|transcript|GRMZM2G069370_T01|protein_coding|3/6|c.323+91C>T||||||WARNING_TRANSCRIPT_MULTIPLE_STOP_CODONS
10_119045790	0.25	0.75	0.625	0.375	0.875	0.125	0.420851	G	A	ANN=A|intron_variant|MODIFIER|GRMZM2G069370|GRMZM2G069370|transcript|GRMZM2G069370_T01|protein_coding|3/6|c.323+17C>T||||||WARNING_TRANSCRIPT_MULTIPLE_STOP_CODONS
10_119045796	0.25	0.75	0.625	0.375	0.875	0.125	0.420851	C	G	ANN=G|intron_variant|MODIFIER|GRMZM2G069370|GRMZM2G069370|transcript|GRMZM2G069370_T01|protein_coding|3/6|c.323+11G>C||||||WARNING_TRANSCRIPT_MULTIPLE_STOP_CODONS
10_11917986	1	0	0.625	0.375	0.5	0.5	0.549306	A	G	ANN=G|upstream_gene_variant|MODIFIER|GRMZM2G171040|GRMZM2G171040|transcript|GRMZM2G171040_T01|protein_coding||c.-2103A>G|||||2088|,G|intergenic_region|MODIFIER|GRMZM2G002542-GRMZM2G171040|GRMZM2G002542-GRMZM2G171040|intergenic_region|GRMZM2G002542-GRMZM2G171040|||n.11917986A>G||||||
10_119739836	0.125	0.875	0.5	0.5	1	0	0.794618	C	T	ANN=T|intergenic_region|MODIFIER|GRMZM2G050495-GRMZM2G346839|GRMZM2G050495-GRMZM2G346839|intergenic_region|GRMZM2G050495-GRMZM2G346839|||n.119739836C>T||||||
10_119770741	0.5	0.5	0.875	0.125	1	0	0.490415	T	C	ANN=C|intergenic_region|MODIFIER|GRMZM2G050495-GRMZM2G346839|GRMZM2G050495-GRMZM2G346839|intergenic_region|GRMZM2G050495-GRMZM2G346839|||n.119770741T>C||||||
10_119770756	0.5	0.5	0.875	0.125	1	0	0.490415	G	A	ANN=A|intergenic_region|MODIFIER|GRMZM2G050495-GRMZM2G346839|GRMZM2G050495-GRMZM2G346839|intergenic_region|GRMZM2G050495-GRMZM2G346839|||n.119770756G>A||||||
10_119908753	0.5	0.5	0.875	0.125	1	0	0.490415	G	A	ANN=A|upstream_gene_variant|MODIFIER|GRMZM2G092323|GRMZM2G092323|transcript|GRMZM2G092323_T01|protein_coding||c.-3456G>A|||||3456|,A|intergenic_region|MODIFIER|GRMZM2G096695-GRMZM2G092323|GRMZM2G096695-GRMZM2G092323|intergenic_region|GRMZM2G096695-GRMZM2G092323|||n.119908753G>A||||||
10_119908851	0.5	0.5	0.875	0.125	1	0	0.490415	C	G	ANN=G|upstream_gene_variant|MODIFIER|GRMZM2G092323|GRMZM2G092323|transcript|GRMZM2G092323_T01|protein_coding||c.-3358C>G|||||3358|,G|intergenic_region|MODIFIER|GRMZM2G096695-GRMZM2G092323|GRMZM2G096695-GRMZM2G092323|intergenic_region|GRMZM2G096695-GRMZM2G092323|||n.119908851C>G||||||
10_119967166	0.375	0.625	0.875	0.125	0.875	0.125	0.459532	T	C	ANN=C|intron_variant|MODIFIER|GRMZM2G392176|GRMZM2G392176|transcript|GRMZM2G392176_T01|protein_coding|11/20|c.2411-834A>G||||||WARNING_TRANSCRIPT_MULTIPLE_STOP_CODONS
10_119998414	0	1	0.25	0.75	0.625	0.375	0.413339	A	G	ANN=G|synonymous_variant|LOW|GRMZM2G092429|GRMZM2G092429|transcript|GRMZM2G092429_T06|protein_coding|1/3|c.39A>G|p.Thr13Thr|583/1515|39/213|13/70||,G|downstream_gene_variant|MODIFIER|GRMZM2G392224|GRMZM2G392224|transcript|GRMZM2G392224_T01|protein_coding||c.*3005T>C|||||3005|WARNING_TRANSCRIPT_NO_START_CODON,G|intron_variant|MODIFIER|GRMZM2G092429|GRMZM2G092429|transcript|GRMZM2G092429_T05|protei…
10_120139570	0	1	0.5	0.5	0.625	0.375	0.727644	C	T	ANN=T|3_prime_UTR_variant|MODIFIER|GRMZM2G024811|GRMZM2G024811|transcript|GRMZM2G024811_T01|protein_coding|12/12|c.*83C>T|||||83|WARNING_TRANSCRIPT_MULTIPLE_STOP_CODONS,T|downstream_gene_variant|MODIFIER|GRMZM2G024811|GRMZM2G024811|transcript|GRMZM2G024811_T02|protein_coding||c.*1437C>T|||||1435|WARNING_TRANSCRIPT_NO_STOP_CODON
10_120139571	0	1	0.5	0.5	0.625	0.375	0.727644	A	G	ANN=G|3_prime_UTR_variant|MODIFIER|GRMZM2G024811|GRMZM2G024811|transcript|GRMZM2G024811_T01|protein_coding|12/12|c.*84A>G|||||84|WARNING_TRANSCRIPT_MULTIPLE_STOP_CODONS,G|downstream_gene_variant|MODIFIER|GRMZM2G024811|GRMZM2G024811|transcript|GRMZM2G024811_T02|protein_coding||c.*1438A>G|||||1436|WARNING_TRANSCRIPT_NO_STOP_CODON
10_120285097	0.25	0.75	0.875	0.125	0.75	0.25	0.564692	A	G	ANN=G|missense_variant&splice_region_variant|MODERATE|GRMZM2G075668|GRMZM2G075668|transcript|GRMZM2G075668_T01|protein_coding|2/5|c.241T>C|p.Trp81Arg|241/633|241/591|81/196||WARNING_TRANSCRIPT_MULTIPLE_STOP_CODONS
10_120298761	0	1	0.75	0.25	0.375	0.625	0.740802	T	C	ANN=C|splice_acceptor_variant&intron_variant|HIGH|GRMZM2G075676|GRMZM2G075676|transcript|GRMZM2G075676_T09|protein_coding|12/12|c.*249-2A>G||||||WARNING_TRANSCRIPT_MULTIPLE_STOP_CODONS,C|3_prime_UTR_variant|MODIFIER|GRMZM2G075676|GRMZM2G075676|transcript|GRMZM2G075676_T03|protein_coding|12/12|c.*209A>G|||||209|WARNING_TRANSCRIPT_MULTIPLE_STOP_CODONS,C|3_prime_UTR_variant|MODIFIER|GRMZM2G075676|GR…
10_120298960	0	1	0.75	0.25	0.25	0.75	0.528895	C	T	ANN=T|3_prime_UTR_variant|MODIFIER|GRMZM2G075676|GRMZM2G075676|transcript|GRMZM2G075676_T03|protein_coding|12/12|c.*10G>A|||||10|WARNING_TRANSCRIPT_MULTIPLE_STOP_CODONS,T|3_prime_UTR_variant|MODIFIER|GRMZM2G075676|GRMZM2G075676|transcript|GRMZM2G075676_T09|protein_coding|12/13|c.*189G>A|||||1315|WARNING_TRANSCRIPT_MULTIPLE_STOP_CODONS,T|3_prime_UTR_variant|MODIFIER|GRMZM2G075676|GRMZM2G075676|tra…
10_120298967	0.25	0.75	0.875	0.125	0.875	0.125	0.72392	G	C	ANN=C|3_prime_UTR_variant|MODIFIER|GRMZM2G075676|GRMZM2G075676|transcript|GRMZM2G075676_T03|protein_coding|12/12|c.*3C>G|||||3|WARNING_TRANSCRIPT_MULTIPLE_STOP_CODONS,C|3_prime_UTR_variant|MODIFIER|GRMZM2G075676|GRMZM2G075676|transcript|GRMZM2G075676_T09|protein_coding|12/13|c.*182C>G|||||1308|WARNING_TRANSCRIPT_MULTIPLE_STOP_CODONS,C|3_prime_UTR_variant|MODIFIER|GRMZM2G075676|GRMZM2G075676|trans…
10_120299301	1	0	0.25	0.75	0.75	0.25	0.528895	G	A	ANN=A|intron_variant|MODIFIER|GRMZM2G075676|GRMZM2G075676|transcript|GRMZM2G075676_T03|protein_coding|11/11|c.1235+128C>T||||||WARNING_TRANSCRIPT_MULTIPLE_STOP_CODONS,A|intron_variant|MODIFIER|GRMZM2G075676|GRMZM2G075676|transcript|GRMZM2G075676_T09|protein_coding|11/12|c.*95+128C>T||||||WARNING_TRANSCRIPT_MULTIPLE_STOP_CODONS,A|intron_variant|MODIFIER|GRMZM2G075676|GRMZM2G075676|transcript|GRMZM…
10_120299572	0.25	0.75	0.875	0.125	0.875	0.125	0.72392	A	C	ANN=C|intron_variant|MODIFIER|GRMZM2G075676|GRMZM2G075676|transcript|GRMZM2G075676_T03|protein_coding|10/11|c.1190-98T>G||||||WARNING_TRANSCRIPT_MULTIPLE_STOP_CODONS,C|intron_variant|MODIFIER|GRMZM2G075676|GRMZM2G075676|transcript|GRMZM2G075676_T09|protein_coding|10/12|c.*50-98T>G||||||WARNING_TRANSCRIPT_MULTIPLE_STOP_CODONS,C|intron_variant|MODIFIER|GRMZM2G075676|GRMZM2G075676|transcript|GRMZM2G…
10_120300365	0.25	0.75	0.875	0.125	0.875	0.125	0.72392	C	A	ANN=A|intron_variant|MODIFIER|GRMZM2G075676|GRMZM2G075676|transcript|GRMZM2G075676_T03|protein_coding|9/11|c.1077-27G>T||||||WARNING_TRANSCRIPT_MULTIPLE_STOP_CODONS,A|intron_variant|MODIFIER|GRMZM2G075676|GRMZM2G075676|transcript|GRMZM2G075676_T09|protein_coding|9/12|c.551-28G>T||||||WARNING_TRANSCRIPT_MULTIPLE_STOP_CODONS,A|intron_variant|MODIFIER|GRMZM2G075676|GRMZM2G075676|transcript|GRMZM2G07…
10_120300588	0.25	0.75	0.875	0.125	0.875	0.125	0.72392	G	C	ANN=C|missense_variant|MODERATE|GRMZM2G075676|GRMZM2G075676|transcript|GRMZM2G075676_T03|protein_coding|9/12|c.1015C>G|p.Gln339Glu|1052/1662|1015/1317|339/438||WARNING_TRANSCRIPT_MULTIPLE_STOP_CODONS,C|missense_variant|MODERATE|GRMZM2G075676|GRMZM2G075676|transcript|GRMZM2G075676_T09|protein_coding|9/13|c.487C>G|p.Gln163Glu|893/1443|487/613|163/203||WARNING_TRANSCRIPT_MULTIPLE_STOP_CODONS,C|misse…
10_120300876	0.25	0.75	0.875	0.125	0.875	0.125	0.72392	G	A	ANN=A|stop_gained|HIGH|GRMZM2G075676|GRMZM2G075676|transcript|GRMZM2G075676_T01|protein_coding|7/11|c.418C>T|p.Gln140*|824/1614|418/501|140/166||,A|stop_gained|HIGH|GRMZM2G075676|GRMZM2G075676|transcript|GRMZM2G075676_T02|protein_coding|8/12|c.649C>T|p.Gln217*|1057/1847|649/732|217/243||WARNING_TRANSCRIPT_MULTIPLE_STOP_CODONS,A|stop_gained|HIGH|GRMZM2G075676|GRMZM2G075676|transcript|GRMZM2G075676…
10_120301990	0.25	0.75	0.875	0.125	0.875	0.125	0.72392	A	G	ANN=G|intron_variant|MODIFIER|GRMZM2G075676|GRMZM2G075676|transcript|GRMZM2G075676_T03|protein_coding|5/11|c.641-129T>C||||||WARNING_TRANSCRIPT_MULTIPLE_STOP_CODONS,G|intron_variant|MODIFIER|GRMZM2G075676|GRMZM2G075676|transcript|GRMZM2G075676_T09|protein_coding|5/12|c.113-129T>C||||||WARNING_TRANSCRIPT_MULTIPLE_STOP_CODONS,G|intron_variant|MODIFIER|GRMZM2G075676|GRMZM2G075676|transcript|GRMZM2G0…
10_120302163	0.25	0.75	0.875	0.125	0.75	0.25	0.564692	T	G	ANN=G|intron_variant|MODIFIER|GRMZM2G075676|GRMZM2G075676|transcript|GRMZM2G075676_T03|protein_coding|5/11|c.640+127A>C||||||WARNING_TRANSCRIPT_MULTIPLE_STOP_CODONS,G|intron_variant|MODIFIER|GRMZM2G075676|GRMZM2G075676|transcript|GRMZM2G075676_T09|protein_coding|5/12|c.112+127A>C||||||WARNING_TRANSCRIPT_MULTIPLE_STOP_CODONS,G|intron_variant|MODIFIER|GRMZM2G075676|GRMZM2G075676|transcript|GRMZM2G0…
10_120451484	0	1	0.75	0.25	0.375	0.625	0.740802	T	C	ANN=C|intergenic_region|MODIFIER|GRMZM2G075676-AC193402.3_FG004|GRMZM2G075676-AC193402.3_FG004|intergenic_region|GRMZM2G075676-AC193402.3_FG004|||n.120451484T>C||||||
10_120510814	0.125	0.875	0.875	0.125	0.625	0.375	0.759462	G	C	ANN=C|upstream_gene_variant|MODIFIER|GRMZM2G132875|GRMZM2G132875|transcript|GRMZM2G132875_T02|protein_coding||c.-3828G>C|||||3679|WARNING_TRANSCRIPT_MULTIPLE_STOP_CODONS,C|upstream_gene_variant|MODIFIER|GRMZM2G132875|GRMZM2G132875|transcript|GRMZM2G132875_T01|protein_coding||c.-3828G>C|||||3679|WARNING_TRANSCRIPT_MULTIPLE_STOP_CODONS,C|upstream_gene_variant|MODIFIER|GRMZM2G132875|GRMZM2G132875|tr…
10_120510835	0.125	0.875	0.875	0.125	0.625	0.375	0.759462	C	G	ANN=G|upstream_gene_variant|MODIFIER|GRMZM2G132875|GRMZM2G132875|transcript|GRMZM2G132875_T02|protein_coding||c.-3807C>G|||||3658|WARNING_TRANSCRIPT_MULTIPLE_STOP_CODONS,G|upstream_gene_variant|MODIFIER|GRMZM2G132875|GRMZM2G132875|transcript|GRMZM2G132875_T01|protein_coding||c.-3807C>G|||||3658|WARNING_TRANSCRIPT_MULTIPLE_STOP_CODONS,G|upstream_gene_variant|MODIFIER|GRMZM2G132875|GRMZM2G132875|tr…
10_120510838	0.125	0.875	0.75	0.25	0.625	0.375	0.591726	A	C	ANN=C|upstream_gene_variant|MODIFIER|GRMZM2G132875|GRMZM2G132875|transcript|GRMZM2G132875_T02|protein_coding||c.-3804A>C|||||3655|WARNING_TRANSCRIPT_MULTIPLE_STOP_CODONS,C|upstream_gene_variant|MODIFIER|GRMZM2G132875|GRMZM2G132875|transcript|GRMZM2G132875_T01|protein_coding||c.-3804A>C|||||3655|WARNING_TRANSCRIPT_MULTIPLE_STOP_CODONS,C|upstream_gene_variant|MODIFIER|GRMZM2G132875|GRMZM2G132875|tr…
10_120510852	0.125	0.875	0.75	0.25	0.625	0.375	0.591726	A	G	ANN=G|upstream_gene_variant|MODIFIER|GRMZM2G132875|GRMZM2G132875|transcript|GRMZM2G132875_T02|protein_coding||c.-3790A>G|||||3641|WARNING_TRANSCRIPT_MULTIPLE_STOP_CODONS,G|upstream_gene_variant|MODIFIER|GRMZM2G132875|GRMZM2G132875|transcript|GRMZM2G132875_T01|protein_coding||c.-3790A>G|||||3641|WARNING_TRANSCRIPT_MULTIPLE_STOP_CODONS,G|upstream_gene_variant|MODIFIER|GRMZM2G132875|GRMZM2G132875|tr…
10_120510886	0.125	0.875	0.875	0.125	0.625	0.375	0.759462	A	G	ANN=G|upstream_gene_variant|MODIFIER|GRMZM2G132875|GRMZM2G132875|transcript|GRMZM2G132875_T02|protein_coding||c.-3756A>G|||||3607|WARNING_TRANSCRIPT_MULTIPLE_STOP_CODONS,G|upstream_gene_variant|MODIFIER|GRMZM2G132875|GRMZM2G132875|transcript|GRMZM2G132875_T01|protein_coding||c.-3756A>G|||||3607|WARNING_TRANSCRIPT_MULTIPLE_STOP_CODONS,G|upstream_gene_variant|MODIFIER|GRMZM2G132875|GRMZM2G132875|tr…
10_120511056	0.125	0.875	0.75	0.25	0.625	0.375	0.591726	A	C	ANN=C|upstream_gene_variant|MODIFIER|GRMZM2G132875|GRMZM2G132875|transcript|GRMZM2G132875_T02|protein_coding||c.-3586A>C|||||3437|WARNING_TRANSCRIPT_MULTIPLE_STOP_CODONS,C|upstream_gene_variant|MODIFIER|GRMZM2G132875|GRMZM2G132875|transcript|GRMZM2G132875_T01|protein_coding||c.-3586A>C|||||3437|WARNING_TRANSCRIPT_MULTIPLE_STOP_CODONS,C|upstream_gene_variant|MODIFIER|GRMZM2G132875|GRMZM2G132875|tr…
10_120513451	0.125	0.875	0.875	0.125	0.75	0.25	0.931677	G	A	ANN=A|upstream_gene_variant|MODIFIER|GRMZM2G132875|GRMZM2G132875|transcript|GRMZM2G132875_T02|protein_coding||c.-1191G>A|||||1042|WARNING_TRANSCRIPT_MULTIPLE_STOP_CODONS,A|upstream_gene_variant|MODIFIER|GRMZM2G132875|GRMZM2G132875|transcript|GRMZM2G132875_T01|protein_coding||c.-1191G>A|||||1042|WARNING_TRANSCRIPT_MULTIPLE_STOP_CODONS,A|upstream_gene_variant|MODIFIER|GRMZM2G132875|GRMZM2G132875|tr…
10_120514331	0.125	0.875	0.875	0.125	0.75	0.25	0.931677	C	G	ANN=G|upstream_gene_variant|MODIFIER|GRMZM2G132875|GRMZM2G132875|transcript|GRMZM2G132875_T02|protein_coding||c.-311C>G|||||162|WARNING_TRANSCRIPT_MULTIPLE_STOP_CODONS,G|upstream_gene_variant|MODIFIER|GRMZM2G132875|GRMZM2G132875|transcript|GRMZM2G132875_T01|protein_coding||c.-311C>G|||||162|WARNING_TRANSCRIPT_MULTIPLE_STOP_CODONS,G|upstream_gene_variant|MODIFIER|GRMZM2G132875|GRMZM2G132875|transc…
10_120558207	0.375	0.625	1	0	0.875	0.125	0.558156	G	A	ANN=A|upstream_gene_variant|MODIFIER|GRMZM2G432846|GRMZM2G432846|transcript|GRMZM2G432846_T01|protein_coding||c.-2006C>T|||||2006|,A|intergenic_region|MODIFIER|GRMZM2G432846-GRMZM2G097410|GRMZM2G432846-GRMZM2G097410|intergenic_region|GRMZM2G432846-GRMZM2G097410|||n.120558207G>A||||||
10_120558518	0.375	0.625	1	0	0.875	0.125	0.558156	G	T	ANN=T|upstream_gene_variant|MODIFIER|GRMZM2G432846|GRMZM2G432846|transcript|GRMZM2G432846_T01|protein_coding||c.-2317C>A|||||2317|,T|intergenic_region|MODIFIER|GRMZM2G432846-GRMZM2G097410|GRMZM2G432846-GRMZM2G097410|intergenic_region|GRMZM2G432846-GRMZM2G097410|||n.120558518G>T||||||
10_120558879	0.75	0.25	0	1	0.5	0.5	0.437734	A	G	ANN=G|upstream_gene_variant|MODIFIER|GRMZM2G432846|GRMZM2G432846|transcript|GRMZM2G432846_T01|protein_coding||c.-2678T>C|||||2678|,G|intergenic_region|MODIFIER|GRMZM2G432846-GRMZM2G097410|GRMZM2G432846-GRMZM2G097410|intergenic_region|GRMZM2G432846-GRMZM2G097410|||n.120558879A>G||||||
10_120559541	0.375	0.625	1	0	0.875	0.125	0.558156	G	A	ANN=A|upstream_gene_variant|MODIFIER|GRMZM2G432846|GRMZM2G432846|transcript|GRMZM2G432846_T01|protein_coding||c.-3340C>T|||||3340|,A|intergenic_region|MODIFIER|GRMZM2G432846-GRMZM2G097410|GRMZM2G432846-GRMZM2G097410|intergenic_region|GRMZM2G432846-GRMZM2G097410|||n.120559541G>A||||||
10_120561231	0.375	0.625	1	0	0.875	0.125	0.558156	G	C	ANN=C|intergenic_region|MODIFIER|GRMZM2G432846-GRMZM2G097410|GRMZM2G432846-GRMZM2G097410|intergenic_region|GRMZM2G432846-GRMZM2G097410|||n.120561231G>C||||||
10_120660903	0.375	0.625	1	0	0.875	0.125	0.558156	A	G	ANN=G|intergenic_region|MODIFIER|GRMZM2G097410-GRMZM2G097499|GRMZM2G097410-GRMZM2G097499|intergenic_region|GRMZM2G097410-GRMZM2G097499|||n.120660903A>G||||||
10_120667161	0.25	0.75	0.875	0.125	0.875	0.125	0.72392	T	A	ANN=A|intron_variant|MODIFIER|GRMZM2G097499|GRMZM2G097499|transcript|GRMZM2G097499_T01|protein_coding|2/5|c.94+308T>A||||||WARNING_TRANSCRIPT_MULTIPLE_STOP_CODONS
10_120667324	0.375	0.625	1	0	0.875	0.125	0.558156	A	G	ANN=G|intron_variant|MODIFIER|GRMZM2G097499|GRMZM2G097499|transcript|GRMZM2G097499_T01|protein_coding|2/5|c.94+471A>G||||||WARNING_TRANSCRIPT_MULTIPLE_STOP_CODONS
10_120667392	0.375	0.625	1	0	0.875	0.125	0.558156	C	T	ANN=T|intron_variant|MODIFIER|GRMZM2G097499|GRMZM2G097499|transcript|GRMZM2G097499_T01|protein_coding|2/5|c.94+539C>T||||||WARNING_TRANSCRIPT_MULTIPLE_STOP_CODONS
10_120667756	1	0	0.25	0.75	0.75	0.25	0.528895	C	G	ANN=G|intron_variant|MODIFIER|GRMZM2G097499|GRMZM2G097499|transcript|GRMZM2G097499_T01|protein_coding|2/5|c.94+903C>G||||||WARNING_TRANSCRIPT_MULTIPLE_STOP_CODONS
10_120667915	0.25	0.75	0.875	0.125	0.875	0.125	0.72392	T	C	ANN=C|intron_variant|MODIFIER|GRMZM2G097499|GRMZM2G097499|transcript|GRMZM2G097499_T01|protein_coding|2/5|c.95-1008T>C||||||WARNING_TRANSCRIPT_MULTIPLE_STOP_CODONS
10_120668345	1	0	0.25	0.75	0.375	0.625	1.02154	G	A	ANN=A|intron_variant|MODIFIER|GRMZM2G097499|GRMZM2G097499|transcript|GRMZM2G097499_T01|protein_coding|2/5|c.95-578G>A||||||WARNING_TRANSCRIPT_MULTIPLE_STOP_CODONS
10_120668371	1	0	0.25	0.75	0.375	0.625	1.02154	A	T	ANN=T|intron_variant|MODIFIER|GRMZM2G097499|GRMZM2G097499|transcript|GRMZM2G097499_T01|protein_coding|2/5|c.95-552A>T||||||WARNING_TRANSCRIPT_MULTIPLE_STOP_CODONS
10_120668517	1	0	0.25	0.75	0.375	0.625	1.02154	G	A	ANN=A|intron_variant|MODIFIER|GRMZM2G097499|GRMZM2G097499|transcript|GRMZM2G097499_T01|protein_coding|2/5|c.95-406G>A||||||WARNING_TRANSCRIPT_MULTIPLE_STOP_CODONS
10_120668997	0.25	0.75	0.875	0.125	0.875	0.125	0.72392	A	G	ANN=G|missense_variant|MODERATE|GRMZM2G097499|GRMZM2G097499|transcript|GRMZM2G097499_T01|protein_coding|3/6|c.169A>G|p.Ile57Val|784/3236|169/1893|57/630||WARNING_TRANSCRIPT_MULTIPLE_STOP_CODONS
10_120669372	1	0	0.375	0.625	0.75	0.25	0.446909	T	C	ANN=C|missense_variant|MODERATE|GRMZM2G097499|GRMZM2G097499|transcript|GRMZM2G097499_T01|protein_coding|3/6|c.544T>C|p.Ser182Pro|1159/3236|544/1893|182/630||WARNING_TRANSCRIPT_MULTIPLE_STOP_CODONS
10_120669519	1	0	0.375	0.625	0.625	0.375	0.630565	G	A	ANN=A|missense_variant|MODERATE|GRMZM2G097499|GRMZM2G097499|transcript|GRMZM2G097499_T01|protein_coding|3/6|c.691G>A|p.Asp231Asn|1306/3236|691/1893|231/630||WARNING_TRANSCRIPT_MULTIPLE_STOP_CODONS
10_120669662	1	0	0.375	0.625	0.75	0.25	0.446909	G	T	ANN=T|intron_variant|MODIFIER|GRMZM2G097499|GRMZM2G097499|transcript|GRMZM2G097499_T01|protein_coding|3/5|c.776-52G>T||||||WARNING_TRANSCRIPT_MULTIPLE_STOP_CODONS
10_120669808	1	0	0.375	0.625	0.625	0.375	0.630565	C	T	ANN=T|intron_variant|MODIFIER|GRMZM2G097499|GRMZM2G097499|transcript|GRMZM2G097499_T01|protein_coding|4/5|c.861+9C>T||||||WARNING_TRANSCRIPT_MULTIPLE_STOP_CODONS
10_120669952	1	0	0.375	0.625	0.625	0.375	0.630565	T	A	ANN=A|intron_variant|MODIFIER|GRMZM2G097499|GRMZM2G097499|transcript|GRMZM2G097499_T01|protein_coding|4/5|c.861+153T>A||||||WARNING_TRANSCRIPT_MULTIPLE_STOP_CODONS
10_120670065	1	0	0.375	0.625	0.625	0.375	0.630565	T	A	ANN=A|downstream_gene_variant|MODIFIER|GRMZM2G097504|GRMZM2G097504|transcript|GRMZM2G097504_T02|protein_coding||c.*5276A>T|||||4894|WARNING_TRANSCRIPT_MULTIPLE_STOP_CODONS,A|downstream_gene_variant|MODIFIER|GRMZM2G097504|GRMZM2G097504|transcript|GRMZM2G097504_T01|protein_coding||c.*6126A>T|||||4894|WARNING_TRANSCRIPT_MULTIPLE_STOP_CODONS,A|downstream_gene_variant|MODIFIER|GRMZM2G097504|GRMZM2G097…
10_120670625	1	0	0.25	0.75	0.375	0.625	1.02154	T	C	ANN=C|downstream_gene_variant|MODIFIER|GRMZM2G097504|GRMZM2G097504|transcript|GRMZM2G097504_T02|protein_coding||c.*4716A>G|||||4334|WARNING_TRANSCRIPT_MULTIPLE_STOP_CODONS,C|downstream_gene_variant|MODIFIER|GRMZM2G097504|GRMZM2G097504|transcript|GRMZM2G097504_T01|protein_coding||c.*5566A>G|||||4334|WARNING_TRANSCRIPT_MULTIPLE_STOP_CODONS,C|downstream_gene_variant|MODIFIER|GRMZM2G097504|GRMZM2G097…
10_120670710	1	0	0.25	0.75	0.375	0.625	1.02154	G	T	ANN=T|downstream_gene_variant|MODIFIER|GRMZM2G097504|GRMZM2G097504|transcript|GRMZM2G097504_T02|protein_coding||c.*4631C>A|||||4249|WARNING_TRANSCRIPT_MULTIPLE_STOP_CODONS,T|downstream_gene_variant|MODIFIER|GRMZM2G097504|GRMZM2G097504|transcript|GRMZM2G097504_T01|protein_coding||c.*5481C>A|||||4249|WARNING_TRANSCRIPT_MULTIPLE_STOP_CODONS,T|downstream_gene_variant|MODIFIER|GRMZM2G097504|GRMZM2G097…
10_120670777	1	0	0.25	0.75	0.375	0.625	1.02154	C	A	ANN=A|downstream_gene_variant|MODIFIER|GRMZM2G097504|GRMZM2G097504|transcript|GRMZM2G097504_T02|protein_coding||c.*4564G>T|||||4182|WARNING_TRANSCRIPT_MULTIPLE_STOP_CODONS,A|downstream_gene_variant|MODIFIER|GRMZM2G097504|GRMZM2G097504|transcript|GRMZM2G097504_T01|protein_coding||c.*5414G>T|||||4182|WARNING_TRANSCRIPT_MULTIPLE_STOP_CODONS,A|downstream_gene_variant|MODIFIER|GRMZM2G097504|GRMZM2G097…
10_120670859	1	0	0.25	0.75	0.375	0.625	1.02154	A	G	ANN=G|downstream_gene_variant|MODIFIER|GRMZM2G097504|GRMZM2G097504|transcript|GRMZM2G097504_T02|protein_coding||c.*4482T>C|||||4100|WARNING_TRANSCRIPT_MULTIPLE_STOP_CODONS,G|downstream_gene_variant|MODIFIER|GRMZM2G097504|GRMZM2G097504|transcript|GRMZM2G097504_T01|protein_coding||c.*5332T>C|||||4100|WARNING_TRANSCRIPT_MULTIPLE_STOP_CODONS,G|downstream_gene_variant|MODIFIER|GRMZM2G097504|GRMZM2G097…
10_120670960	0.25	0.75	0.875	0.125	0.875	0.125	0.72392	T	C	ANN=C|downstream_gene_variant|MODIFIER|GRMZM2G097504|GRMZM2G097504|transcript|GRMZM2G097504_T02|protein_coding||c.*4381A>G|||||3999|WARNING_TRANSCRIPT_MULTIPLE_STOP_CODONS,C|downstream_gene_variant|MODIFIER|GRMZM2G097504|GRMZM2G097504|transcript|GRMZM2G097504_T01|protein_coding||c.*5231A>G|||||3999|WARNING_TRANSCRIPT_MULTIPLE_STOP_CODONS,C|downstream_gene_variant|MODIFIER|GRMZM2G097504|GRMZM2G097…
10_120671264	1	0	0.5	0.5	0.5	0.5	0.616072	C	T	ANN=T|downstream_gene_variant|MODIFIER|GRMZM2G097504|GRMZM2G097504|transcript|GRMZM2G097504_T02|protein_coding||c.*4077G>A|||||3695|WARNING_TRANSCRIPT_MULTIPLE_STOP_CODONS,T|downstream_gene_variant|MODIFIER|GRMZM2G097504|GRMZM2G097504|transcript|GRMZM2G097504_T01|protein_coding||c.*4927G>A|||||3695|WARNING_TRANSCRIPT_MULTIPLE_STOP_CODONS,T|downstream_gene_variant|MODIFIER|GRMZM2G097504|GRMZM2G097…
10_120672145	1	0	0.5	0.5	0.5	0.5	0.616072	G	C	ANN=C|missense_variant|MODERATE|GRMZM2G097499|GRMZM2G097499|transcript|GRMZM2G097499_T01|protein_coding|5/6|c.1471G>C|p.Glu491Gln|2086/3236|1471/1893|491/630||WARNING_TRANSCRIPT_MULTIPLE_STOP_CODONS,C|downstream_gene_variant|MODIFIER|GRMZM2G097504|GRMZM2G097504|transcript|GRMZM2G097504_T02|protein_coding||c.*3196C>G|||||2814|WARNING_TRANSCRIPT_MULTIPLE_STOP_CODONS,C|downstream_gene_variant|MODIFI…
10_120672351	0.375	0.625	1	0	0.875	0.125	0.558156	C	G	ANN=G|synonymous_variant|LOW|GRMZM2G097499|GRMZM2G097499|transcript|GRMZM2G097499_T01|protein_coding|5/6|c.1677C>G|p.Ala559Ala|2292/3236|1677/1893|559/630||WARNING_TRANSCRIPT_MULTIPLE_STOP_CODONS,G|downstream_gene_variant|MODIFIER|GRMZM2G097504|GRMZM2G097504|transcript|GRMZM2G097504_T02|protein_coding||c.*2990G>C|||||2608|WARNING_TRANSCRIPT_MULTIPLE_STOP_CODONS,G|downstream_gene_variant|MODIFIER|…
10_120672390	1	0	0.25	0.75	0.375	0.625	1.02154	C	A	ANN=A|synonymous_variant|LOW|GRMZM2G097499|GRMZM2G097499|transcript|GRMZM2G097499_T01|protein_coding|5/6|c.1716C>A|p.Pro572Pro|2331/3236|1716/1893|572/630||WARNING_TRANSCRIPT_MULTIPLE_STOP_CODONS,A|downstream_gene_variant|MODIFIER|GRMZM2G097504|GRMZM2G097504|transcript|GRMZM2G097504_T02|protein_coding||c.*2951G>T|||||2569|WARNING_TRANSCRIPT_MULTIPLE_STOP_CODONS,A|downstream_gene_variant|MODIFIER|…
10_120672535	1	0	0.25	0.75	0.625	0.375	0.707232	C	A	ANN=A|downstream_gene_variant|MODIFIER|GRMZM2G097504|GRMZM2G097504|transcript|GRMZM2G097504_T02|protein_coding||c.*2806G>T|||||2424|WARNING_TRANSCRIPT_MULTIPLE_STOP_CODONS,A|downstream_gene_variant|MODIFIER|GRMZM2G097504|GRMZM2G097504|transcript|GRMZM2G097504_T01|protein_coding||c.*3656G>T|||||2424|WARNING_TRANSCRIPT_MULTIPLE_STOP_CODONS,A|downstream_gene_variant|MODIFIER|GRMZM2G097504|GRMZM2G097…
10_120672931	1	0	0.25	0.75	0.375	0.625	1.02154	A	G	ANN=G|3_prime_UTR_variant|MODIFIER|GRMZM2G097499|GRMZM2G097499|transcript|GRMZM2G097499_T01|protein_coding|6/6|c.*209A>G|||||209|WARNING_TRANSCRIPT_MULTIPLE_STOP_CODONS,G|downstream_gene_variant|MODIFIER|GRMZM2G097504|GRMZM2G097504|transcript|GRMZM2G097504_T02|protein_coding||c.*2410T>C|||||2028|WARNING_TRANSCRIPT_MULTIPLE_STOP_CODONS,G|downstream_gene_variant|MODIFIER|GRMZM2G097504|GRMZM2G097504…
10_120673086	1	0	0.25	0.75	0.375	0.625	1.02154	A	G	ANN=G|3_prime_UTR_variant|MODIFIER|GRMZM2G097499|GRMZM2G097499|transcript|GRMZM2G097499_T01|protein_coding|6/6|c.*364A>G|||||364|WARNING_TRANSCRIPT_MULTIPLE_STOP_CODONS,G|downstream_gene_variant|MODIFIER|GRMZM2G097504|GRMZM2G097504|transcript|GRMZM2G097504_T02|protein_coding||c.*2255T>C|||||1873|WARNING_TRANSCRIPT_MULTIPLE_STOP_CODONS,G|downstream_gene_variant|MODIFIER|GRMZM2G097504|GRMZM2G097504…
10_120673453	1	0	0.5	0.5	0.625	0.375	0.549306	T	C	ANN=C|downstream_gene_variant|MODIFIER|GRMZM2G097499|GRMZM2G097499|transcript|GRMZM2G097499_T01|protein_coding||c.*731T>C|||||3|WARNING_TRANSCRIPT_MULTIPLE_STOP_CODONS,C|downstream_gene_variant|MODIFIER|GRMZM2G097504|GRMZM2G097504|transcript|GRMZM2G097504_T02|protein_coding||c.*1888A>G|||||1506|WARNING_TRANSCRIPT_MULTIPLE_STOP_CODONS,C|downstream_gene_variant|MODIFIER|GRMZM2G097504|GRMZM2G097504|…
10_120812783	0.875	0.125	0.25	0.75	0	1	1.24375	G	T	ANN=T|missense_variant|MODERATE|GRMZM5G858456|GRMZM5G858456|transcript|GRMZM5G858456_T01|protein_coding|2/2|c.1277C>A|p.Thr426Lys|1277/2073|1277/1741|426/579||WARNING_TRANSCRIPT_MULTIPLE_STOP_CODONS
10_121259160	0.5	0.5	0.875	0.125	1	0	0.490415	C	T	ANN=T|intergenic_region|MODIFIER|GRMZM2G158469-GRMZM2G344256|GRMZM2G158469-GRMZM2G344256|intergenic_region|GRMZM2G158469-GRMZM2G344256|||n.121259160C>T||||||
10_121528330	0.875	0.125	0.375	0.625	0.375	0.625	0.406852	A	G	ANN=G|intron_variant|MODIFIER|GRMZM2G036186|GRMZM2G036186|transcript|GRMZM2G036186_T02|protein_coding|2/5|c.606-498T>C||||||WARNING_TRANSCRIPT_MULTIPLE_STOP_CODONS,G|intron_variant|MODIFIER|GRMZM2G036186|GRMZM2G036186|transcript|GRMZM2G036186_T01|protein_coding|2/5|c.241-496T>C||||||WARNING_TRANSCRIPT_MULTIPLE_STOP_CODONS
10_121530609	1	0	0.5	0.5	0.5	0.5	0.538997	A	T	ANN=T|intron_variant|MODIFIER|GRMZM2G036186|GRMZM2G036186|transcript|GRMZM2G036186_T02|protein_coding|1/5|c.516-1377T>A||||||WARNING_TRANSCRIPT_MULTIPLE_STOP_CODONS,T|intron_variant|MODIFIER|GRMZM2G036186|GRMZM2G036186|transcript|GRMZM2G036186_T01|protein_coding|1/5|c.124-1350T>A||||||WARNING_TRANSCRIPT_MULTIPLE_STOP_CODONS
10_121559514	0.875	0.125	0.5	0.5	0.25	0.75	0.462295	A	C	ANN=C|3_prime_UTR_variant|MODIFIER|GRMZM2G381267|GRMZM2G381267|transcript|GRMZM2G381267_T01|protein_coding|6/6|c.*341T>G|||||341|WARNING_TRANSCRIPT_MULTIPLE_STOP_CODONS,C|3_prime_UTR_variant|MODIFIER|GRMZM2G381267|GRMZM2G381267|transcript|GRMZM2G381267_T02|protein_coding|5/5|c.*341T>G|||||341|WARNING_TRANSCRIPT_MULTIPLE_STOP_CODONS,C|downstream_gene_variant|MODIFIER|GRMZM2G079342|GRMZM2G079342|tr…
10_121559631	0.875	0.125	0.5	0.5	0.25	0.75	0.462295	G	A	ANN=A|3_prime_UTR_variant|MODIFIER|GRMZM2G381267|GRMZM2G381267|transcript|GRMZM2G381267_T01|protein_coding|6/6|c.*224C>T|||||224|WARNING_TRANSCRIPT_MULTIPLE_STOP_CODONS,A|3_prime_UTR_variant|MODIFIER|GRMZM2G381267|GRMZM2G381267|transcript|GRMZM2G381267_T02|protein_coding|5/5|c.*224C>T|||||224|WARNING_TRANSCRIPT_MULTIPLE_STOP_CODONS,A|downstream_gene_variant|MODIFIER|GRMZM2G079342|GRMZM2G079342|tr…
10_121560182	0.875	0.125	0.5	0.5	0.25	0.75	0.462295	A	G	ANN=G|downstream_gene_variant|MODIFIER|GRMZM2G079342|GRMZM2G079342|transcript|GRMZM2G079342_T01|protein_coding||c.*1275A>G|||||1034|,G|downstream_gene_variant|MODIFIER|GRMZM2G079342|GRMZM2G079342|transcript|GRMZM2G079342_T02|protein_coding||c.*3715A>G|||||3444|,G|intron_variant|MODIFIER|GRMZM2G381267|GRMZM2G381267|transcript|GRMZM2G381267_T01|protein_coding|5/5|c.667-58T>C||||||WARNING_TRANSCRIPT…
10_121560444	1	0	0.625	0.375	0.375	0.625	0.583802	G	T	ANN=T|downstream_gene_variant|MODIFIER|GRMZM2G079342|GRMZM2G079342|transcript|GRMZM2G079342_T01|protein_coding||c.*1537G>T|||||1296|,T|downstream_gene_variant|MODIFIER|GRMZM2G079342|GRMZM2G079342|transcript|GRMZM2G079342_T02|protein_coding||c.*3977G>T|||||3706|,T|intron_variant|MODIFIER|GRMZM2G381267|GRMZM2G381267|transcript|GRMZM2G381267_T01|protein_coding|5/5|c.667-320C>A||||||WARNING_TRANSCRIP…
10_121560804	0.875	0.125	0.5	0.5	0.25	0.75	0.462295	A	G	ANN=G|downstream_gene_variant|MODIFIER|GRMZM2G079342|GRMZM2G079342|transcript|GRMZM2G079342_T01|protein_coding||c.*1897A>G|||||1656|,G|downstream_gene_variant|MODIFIER|GRMZM2G079342|GRMZM2G079342|transcript|GRMZM2G079342_T02|protein_coding||c.*4337A>G|||||4066|,G|intron_variant|MODIFIER|GRMZM2G381267|GRMZM2G381267|transcript|GRMZM2G381267_T01|protein_coding|5/5|c.666+147T>C||||||WARNING_TRANSCRIP…
10_121560826	0.875	0.125	0.5	0.5	0.25	0.75	0.462295	A	C	ANN=C|downstream_gene_variant|MODIFIER|GRMZM2G079342|GRMZM2G079342|transcript|GRMZM2G079342_T01|protein_coding||c.*1919A>C|||||1678|,C|downstream_gene_variant|MODIFIER|GRMZM2G079342|GRMZM2G079342|transcript|GRMZM2G079342_T02|protein_coding||c.*4359A>C|||||4088|,C|intron_variant|MODIFIER|GRMZM2G381267|GRMZM2G381267|transcript|GRMZM2G381267_T01|protein_coding|5/5|c.666+125T>G||||||WARNING_TRANSCRIP…
10_121560928	0.875	0.125	0.5	0.5	0.25	0.75	0.462295	A	G	ANN=G|downstream_gene_variant|MODIFIER|GRMZM2G079342|GRMZM2G079342|transcript|GRMZM2G079342_T01|protein_coding||c.*2021A>G|||||1780|,G|downstream_gene_variant|MODIFIER|GRMZM2G079342|GRMZM2G079342|transcript|GRMZM2G079342_T02|protein_coding||c.*4461A>G|||||4190|,G|intron_variant|MODIFIER|GRMZM2G381267|GRMZM2G381267|transcript|GRMZM2G381267_T01|protein_coding|5/5|c.666+23T>C||||||WARNING_TRANSCRIPT…
10_121562646	0.875	0.125	0.375	0.625	0.25	0.75	0.591726	A	C	ANN=C|downstream_gene_variant|MODIFIER|GRMZM2G079342|GRMZM2G079342|transcript|GRMZM2G079342_T01|protein_coding||c.*3739A>C|||||3498|,C|intron_variant|MODIFIER|GRMZM2G381267|GRMZM2G381267|transcript|GRMZM2G381267_T01|protein_coding|2/5|c.161-19T>G||||||WARNING_TRANSCRIPT_MULTIPLE_STOP_CODONS,C|intron_variant|MODIFIER|GRMZM2G381267|GRMZM2G381267|transcript|GRMZM2G381267_T02|protein_coding|1/4|c.121…
10_121562843	0.875	0.125	0.375	0.625	0.375	0.625	0.406852	T	C	ANN=C|synonymous_variant|LOW|GRMZM2G381267|GRMZM2G381267|transcript|GRMZM2G381267_T02|protein_coding|1/5|c.9A>G|p.Arg3Arg|222/1621|9/897|3/298||WARNING_TRANSCRIPT_MULTIPLE_STOP_CODONS,C|downstream_gene_variant|MODIFIER|GRMZM2G079342|GRMZM2G079342|transcript|GRMZM2G079342_T01|protein_coding||c.*3936T>C|||||3695|,C|intron_variant|MODIFIER|GRMZM2G381267|GRMZM2G381267|transcript|GRMZM2G381267_T01|pro…
10_122252701	0.375	0.625	0.75	0.25	1	0	0.469381	G	T	ANN=T|synonymous_variant|LOW|GRMZM2G125356|GRMZM2G125356|transcript|GRMZM2G125356_T01|protein_coding|1/2|c.333C>A|p.Ser111Ser|351/2081|333/1690|111/562||WARNING_TRANSCRIPT_INCOMPLETE,T|upstream_gene_variant|MODIFIER|GRMZM2G125350|GRMZM2G125350|transcript|GRMZM2G125350_T01|protein_coding||c.-2706C>A|||||2706|,T|downstream_gene_variant|MODIFIER|GRMZM2G125233|GRMZM2G125233|transcript|GRMZM2G125233_T…
10_122274004	0.25	0.75	0.875	0.125	0.75	0.25	0.564692	G	A	ANN=A|missense_variant|MODERATE|GRMZM2G125424|GRMZM2G125424|transcript|GRMZM2G125424_T01|protein_coding|1/1|c.25C>T|p.Leu9Phe|62/1808|25/1233|9/410||,A|missense_variant|MODERATE|GRMZM2G125424|GRMZM2G125424|transcript|GRMZM2G125424_T02|protein_coding|2/2|c.131C>T|p.Ala44Val|148/1894|131/1339|44/445||WARNING_TRANSCRIPT_MULTIPLE_STOP_CODONS,A|synonymous_variant|LOW|GRMZM2G125424|GRMZM2G125424|transc…
10_122495786	1	0	0.625	0.375	0.625	0.375	0.405465	G	A	ANN=A|intergenic_region|MODIFIER|GRMZM5G886855-GRMZM2G456586|GRMZM5G886855-GRMZM2G456586|intergenic_region|GRMZM5G886855-GRMZM2G456586|||n.122495786G>A||||||
10_122626166	1	0	0.625	0.375	0.5	0.5	0.549306	C	T	ANN=T|intergenic_region|MODIFIER|GRMZM2G461501-GRMZM5G893284|GRMZM2G461501-GRMZM5G893284|intergenic_region|GRMZM2G461501-GRMZM5G893284|||n.122626166C>T||||||
10_122813115	1	0	0.5	0.5	0.375	0.625	0.727644	T	C	ANN=C|intergenic_region|MODIFIER|GRMZM5G845674-AC225176.2_FG003|GRMZM5G845674-AC225176.2_FG003|intergenic_region|GRMZM5G845674-AC225176.2_FG003|||n.122813115T>C||||||
10_122819577	1	0	0.5	0.5	0.375	0.625	0.727644	G	A	ANN=A|upstream_gene_variant|MODIFIER|AC225176.2_FG003|AC225176.2_FG003|transcript|AC225176.2_FGT003|protein_coding||c.-2738G>A|||||2428|,A|intergenic_region|MODIFIER|GRMZM5G845674-AC225176.2_FG003|GRMZM5G845674-AC225176.2_FG003|intergenic_region|GRMZM5G845674-AC225176.2_FG003|||n.122819577G>A||||||
10_12315257	0.25	0.75	0.875	0.125	0.75	0.25	0.564692	C	T	ANN=T|intergenic_region|MODIFIER|GRMZM2G094375-GRMZM2G082508|GRMZM2G094375-GRMZM2G082508|intergenic_region|GRMZM2G094375-GRMZM2G082508|||n.12315257C>T||||||
10_12315289	0.25	0.75	0.875	0.125	0.75	0.25	0.564692	T	C	ANN=C|intergenic_region|MODIFIER|GRMZM2G094375-GRMZM2G082508|GRMZM2G094375-GRMZM2G082508|intergenic_region|GRMZM2G094375-GRMZM2G082508|||n.12315289T>C||||||
10_12315320	0.25	0.75	0.875	0.125	0.75	0.25	0.564692	T	C	ANN=C|intergenic_region|MODIFIER|GRMZM2G094375-GRMZM2G082508|GRMZM2G094375-GRMZM2G082508|intergenic_region|GRMZM2G094375-GRMZM2G082508|||n.12315320T>C||||||
10_12315349	0.25	0.75	0.75	0.25	0.75	0.25	0.405465	A	G	ANN=G|intergenic_region|MODIFIER|GRMZM2G094375-GRMZM2G082508|GRMZM2G094375-GRMZM2G082508|intergenic_region|GRMZM2G094375-GRMZM2G082508|||n.12315349A>G||||||
10_12315411	0.25	0.75	0.75	0.25	0.75	0.25	0.405465	T	A	ANN=A|intergenic_region|MODIFIER|GRMZM2G094375-GRMZM2G082508|GRMZM2G094375-GRMZM2G082508|intergenic_region|GRMZM2G094375-GRMZM2G082508|||n.12315411T>A||||||
10_12315427	0.25	0.75	0.875	0.125	0.75	0.25	0.564692	A	T	ANN=T|intergenic_region|MODIFIER|GRMZM2G094375-GRMZM2G082508|GRMZM2G094375-GRMZM2G082508|intergenic_region|GRMZM2G094375-GRMZM2G082508|||n.12315427A>T||||||
10_12315429	0.25	0.75	0.875	0.125	0.75	0.25	0.564692	C	A	ANN=A|intergenic_region|MODIFIER|GRMZM2G094375-GRMZM2G082508|GRMZM2G094375-GRMZM2G082508|intergenic_region|GRMZM2G094375-GRMZM2G082508|||n.12315429C>A||||||
10_12315501	0.25	0.75	0.875	0.125	0.75	0.25	0.564692	A	G	ANN=G|intergenic_region|MODIFIER|GRMZM2G094375-GRMZM2G082508|GRMZM2G094375-GRMZM2G082508|intergenic_region|GRMZM2G094375-GRMZM2G082508|||n.12315501A>G||||||
10_12317522	0.25	0.75	0.875	0.125	0.75	0.25	0.564692	C	A	ANN=A|intergenic_region|MODIFIER|GRMZM2G094375-GRMZM2G082508|GRMZM2G094375-GRMZM2G082508|intergenic_region|GRMZM2G094375-GRMZM2G082508|||n.12317522C>A||||||
10_12317535	0.25	0.75	0.875	0.125	0.75	0.25	0.564692	C	T	ANN=T|intergenic_region|MODIFIER|GRMZM2G094375-GRMZM2G082508|GRMZM2G094375-GRMZM2G082508|intergenic_region|GRMZM2G094375-GRMZM2G082508|||n.12317535C>T||||||
10_123250233	1	0	0.125	0.875	0.75	0.25	0.702157	T	G	ANN=G|downstream_gene_variant|MODIFIER|GRMZM2G107299|GRMZM2G107299|transcript|GRMZM2G107299_T01|protein_coding||c.*3434T>G|||||3177|,G|downstream_gene_variant|MODIFIER|GRMZM2G107306|GRMZM2G107306|transcript|GRMZM2G107306_T02|protein_coding||c.*1094A>C|||||200|,G|intron_variant|MODIFIER|GRMZM2G107306|GRMZM2G107306|transcript|GRMZM2G107306_T01|protein_coding|1/3|c.240-106A>C||||||WARNING_TRANSCRIPT…
10_123363757	0.25	0.75	1	0	0.875	0.125	1.00243	T	A	ANN=A|intergenic_region|MODIFIER|GRMZM5G860302-GRMZM2G135430|GRMZM5G860302-GRMZM2G135430|intergenic_region|GRMZM5G860302-GRMZM2G135430|||n.123363757T>A||||||
10_123363995	0.875	0.125	0.375	0.625	0.375	0.625	0.459532	C	T	ANN=T|intergenic_region|MODIFIER|GRMZM5G860302-GRMZM2G135430|GRMZM5G860302-GRMZM2G135430|intergenic_region|GRMZM5G860302-GRMZM2G135430|||n.123363995C>T||||||
10_123365218	0.875	0.125	0.375	0.625	0.375	0.625	0.459532	A	G	ANN=G|intergenic_region|MODIFIER|GRMZM5G860302-GRMZM2G135430|GRMZM5G860302-GRMZM2G135430|intergenic_region|GRMZM5G860302-GRMZM2G135430|||n.123365218A>G||||||
10_123366016	0.375	0.625	1	0	0.875	0.125	0.687911	G	A	ANN=A|intergenic_region|MODIFIER|GRMZM5G860302-GRMZM2G135430|GRMZM5G860302-GRMZM2G135430|intergenic_region|GRMZM5G860302-GRMZM2G135430|||n.123366016G>A||||||
10_123394369	0.75	0.25	0.125	0.875	0.25	0.75	0.564692	G	A	ANN=A|upstream_gene_variant|MODIFIER|GRMZM2G135430|GRMZM2G135430|transcript|GRMZM2G135430_T01|protein_coding||c.-945C>T|||||927|,A|intron_variant|MODIFIER|GRMZM2G135470|GRMZM2G135470|transcript|GRMZM2G135470_T01|protein_coding|13/14|c.1314-51C>T||||||WARNING_TRANSCRIPT_MULTIPLE_STOP_CODONS
10_123461102	0.125	0.875	0.875	0.125	0.625	0.375	0.759462	C	T	ANN=T|splice_region_variant&intron_variant|LOW|GRMZM2G134539|GRMZM2G134539|transcript|GRMZM2G134539_T01|protein_coding|1/3|c.179+4C>T||||||,T|upstream_gene_variant|MODIFIER|GRMZM2G134539|GRMZM2G134539|transcript|GRMZM2G134539_T02|protein_coding||c.-2810C>T|||||2644|
10_123718152	1	0	0.75	0.25	0.375	0.625	0.446909	C	T	ANN=T|intergenic_region|MODIFIER|GRMZM2G057554-GRMZM2G064159|GRMZM2G057554-GRMZM2G064159|intergenic_region|GRMZM2G057554-GRMZM2G064159|||n.123718152C>T||||||
10_123722568	0.5	0.5	0.875	0.125	1	0	0.490415	C	T	ANN=T|intergenic_region|MODIFIER|GRMZM2G057554-GRMZM2G064159|GRMZM2G057554-GRMZM2G064159|intergenic_region|GRMZM2G057554-GRMZM2G064159|||n.123722568C>T||||||
10_123834083	0.75	0.25	0.375	0.625	0	1	0.573701	T	C	ANN=C|intron_variant|MODIFIER|GRMZM2G064159|GRMZM2G064159|transcript|GRMZM2G064159_T02|protein_coding|7/8|c.635+17T>C||||||WARNING_TRANSCRIPT_MULTIPLE_STOP_CODONS,C|intron_variant|MODIFIER|GRMZM2G064159|GRMZM2G064159|transcript|GRMZM2G064159_T01|protein_coding|7/9|c.635+17T>C||||||WARNING_TRANSCRIPT_MULTIPLE_STOP_CODONS
10_123899264	1	0	0.625	0.375	0.625	0.375	0.405465	A	G	ANN=G|downstream_gene_variant|MODIFIER|GRMZM2G064320|GRMZM2G064320|transcript|GRMZM2G064320_T01|protein_coding||c.*390T>C|||||280|,G|intergenic_region|MODIFIER|GRMZM2G064311-GRMZM2G064320|GRMZM2G064311-GRMZM2G064320|intergenic_region|GRMZM2G064311-GRMZM2G064320|||n.123899264A>G||||||
10_123899303	0.25	0.75	0.625	0.375	0.875	0.125	0.424336	T	G	ANN=G|downstream_gene_variant|MODIFIER|GRMZM2G064320|GRMZM2G064320|transcript|GRMZM2G064320_T01|protein_coding||c.*351A>C|||||241|,G|intergenic_region|MODIFIER|GRMZM2G064311-GRMZM2G064320|GRMZM2G064311-GRMZM2G064320|intergenic_region|GRMZM2G064311-GRMZM2G064320|||n.123899303T>G||||||
10_123904997	0.125	0.875	0.625	0.375	0.75	0.25	0.591726	C	A	ANN=A|upstream_gene_variant|MODIFIER|GRMZM2G064320|GRMZM2G064320|transcript|GRMZM2G064320_T01|protein_coding||c.-3871G>T|||||3745|,A|intergenic_region|MODIFIER|GRMZM2G064320-GRMZM2G301246|GRMZM2G064320-GRMZM2G301246|intergenic_region|GRMZM2G064320-GRMZM2G301246|||n.123904997C>A||||||
10_123976015	0	1	0.375	0.625	0.75	0.25	0.740802	T	A	ANN=A|missense_variant|MODERATE|GRMZM2G301246|GRMZM2G301246|transcript|GRMZM2G301246_T02|protein_coding|7/7|c.1894A>T|p.Asn632Tyr|2579/2842|1894/2075|632/690||WARNING_TRANSCRIPT_MULTIPLE_STOP_CODONS,A|missense_variant|MODERATE|GRMZM2G301246|GRMZM2G301246|transcript|GRMZM2G301246_T01|protein_coding|7/7|c.1873A>T|p.Asn625Tyr|1942/2562|1873/2054|625/683||WARNING_TRANSCRIPT_MULTIPLE_STOP_CODONS
10_123976347	0	1	0.375	0.625	0.5	0.5	0.472231	A	G	ANN=G|missense_variant|MODERATE|GRMZM2G301246|GRMZM2G301246|transcript|GRMZM2G301246_T02|protein_coding|7/7|c.1562T>C|p.Ile521Thr|2247/2842|1562/2075|521/690||WARNING_TRANSCRIPT_MULTIPLE_STOP_CODONS,G|missense_variant|MODERATE|GRMZM2G301246|GRMZM2G301246|transcript|GRMZM2G301246_T01|protein_coding|7/7|c.1541T>C|p.Ile514Thr|1610/2562|1541/2054|514/683||WARNING_TRANSCRIPT_MULTIPLE_STOP_CODONS
10_124082583	0.125	0.875	0.625	0.375	0.625	0.375	0.406852	T	G	ANN=G|downstream_gene_variant|MODIFIER|GRMZM2G169648|GRMZM2G169648|transcript|GRMZM2G169648_T01|protein_coding||c.*2280A>C|||||1884|WARNING_TRANSCRIPT_MULTIPLE_STOP_CODONS,G|downstream_gene_variant|MODIFIER|GRMZM2G169648|GRMZM2G169648|transcript|GRMZM2G169648_T02|protein_coding||c.*3133A>C|||||1970|WARNING_TRANSCRIPT_MULTIPLE_STOP_CODONS,G|intron_variant|MODIFIER|GRMZM2G169516|GRMZM2G169516|trans…
10_124086771	1	0	0.5	0.5	0.625	0.375	0.549306	T	A	ANN=A|upstream_gene_variant|MODIFIER|GRMZM2G169516|GRMZM2G169516|transcript|GRMZM2G169516_T02|protein_coding||c.-2587A>T|||||2442|WARNING_TRANSCRIPT_MULTIPLE_STOP_CODONS,A|upstream_gene_variant|MODIFIER|GRMZM2G169516|GRMZM2G169516|transcript|GRMZM2G169516_T05|protein_coding||c.-2587A>T|||||2517|WARNING_TRANSCRIPT_MULTIPLE_STOP_CODONS,A|upstream_gene_variant|MODIFIER|GRMZM2G169516|GRMZM2G169516|tr…
10_124087072	1	0	0.5	0.5	0.625	0.375	0.549306	G	A	ANN=A|upstream_gene_variant|MODIFIER|GRMZM2G169516|GRMZM2G169516|transcript|GRMZM2G169516_T02|protein_coding||c.-2888C>T|||||2743|WARNING_TRANSCRIPT_MULTIPLE_STOP_CODONS,A|upstream_gene_variant|MODIFIER|GRMZM2G169516|GRMZM2G169516|transcript|GRMZM2G169516_T05|protein_coding||c.-2888C>T|||||2818|WARNING_TRANSCRIPT_MULTIPLE_STOP_CODONS,A|upstream_gene_variant|MODIFIER|GRMZM2G169516|GRMZM2G169516|tr…
10_124087983	1	0	0.5	0.5	0.5	0.5	0.693147	C	T	ANN=T|upstream_gene_variant|MODIFIER|GRMZM2G169516|GRMZM2G169516|transcript|GRMZM2G169516_T02|protein_coding||c.-3799G>A|||||3654|WARNING_TRANSCRIPT_MULTIPLE_STOP_CODONS,T|upstream_gene_variant|MODIFIER|GRMZM2G169516|GRMZM2G169516|transcript|GRMZM2G169516_T05|protein_coding||c.-3799G>A|||||3729|WARNING_TRANSCRIPT_MULTIPLE_STOP_CODONS,T|upstream_gene_variant|MODIFIER|GRMZM2G169516|GRMZM2G169516|tr…
10_124088385	1	0	0.5	0.5	0.5	0.5	0.693147	T	C	ANN=C|synonymous_variant|LOW|GRMZM2G169648|GRMZM2G169648|transcript|GRMZM2G169648_T01|protein_coding|3/10|c.459A>G|p.Glu153Glu|604/1978|459/1437|153/478||WARNING_TRANSCRIPT_MULTIPLE_STOP_CODONS,C|synonymous_variant|LOW|GRMZM2G169648|GRMZM2G169648|transcript|GRMZM2G169648_T02|protein_coding|3/9|c.459A>G|p.Glu153Glu|542/1761|459/950|153/315||WARNING_TRANSCRIPT_MULTIPLE_STOP_CODONS,C|upstream_gene_v…
10_124089757	1	0	0.5	0.5	0.5	0.5	0.693147	G	T	ANN=T|5_prime_UTR_variant|MODIFIER|GRMZM2G169648|GRMZM2G169648|transcript|GRMZM2G169648_T01|protein_coding|1/10|c.-14C>A|||||14|WARNING_TRANSCRIPT_MULTIPLE_STOP_CODONS,T|5_prime_UTR_variant|MODIFIER|GRMZM2G169648|GRMZM2G169648|transcript|GRMZM2G169648_T02|protein_coding|1/9|c.-14C>A|||||14|WARNING_TRANSCRIPT_MULTIPLE_STOP_CODONS
10_124446693	0	1	0.5	0.5	0.5	0.5	0.538997	T	C	ANN=C|downstream_gene_variant|MODIFIER|AC198506.3_FG001|AC198506.3_FG001|transcript|AC198506.3_FGT001|protein_coding||c.*310A>G|||||310|,C|intergenic_region|MODIFIER|GRMZM2G173597-AC198506.3_FG001|GRMZM2G173597-AC198506.3_FG001|intergenic_region|GRMZM2G173597-AC198506.3_FG001|||n.124446693T>C||||||
10_124446768	0	1	0.5	0.5	0.5	0.5	0.538997	G	A	ANN=A|downstream_gene_variant|MODIFIER|AC198506.3_FG001|AC198506.3_FG001|transcript|AC198506.3_FGT001|protein_coding||c.*235C>T|||||235|,A|intergenic_region|MODIFIER|GRMZM2G173597-AC198506.3_FG001|GRMZM2G173597-AC198506.3_FG001|intergenic_region|GRMZM2G173597-AC198506.3_FG001|||n.124446768G>A||||||
10_124446878	0	1	0.5	0.5	0.625	0.375	0.650568	C	A	ANN=A|downstream_gene_variant|MODIFIER|AC198506.3_FG001|AC198506.3_FG001|transcript|AC198506.3_FGT001|protein_coding||c.*125G>T|||||125|,A|intergenic_region|MODIFIER|GRMZM2G173597-AC198506.3_FG001|GRMZM2G173597-AC198506.3_FG001|intergenic_region|GRMZM2G173597-AC198506.3_FG001|||n.124446878C>A||||||
10_124446900	0	1	0.5	0.5	0.625	0.375	0.650568	A	C	ANN=C|downstream_gene_variant|MODIFIER|AC198506.3_FG001|AC198506.3_FG001|transcript|AC198506.3_FGT001|protein_coding||c.*103T>G|||||103|,C|intergenic_region|MODIFIER|GRMZM2G173597-AC198506.3_FG001|GRMZM2G173597-AC198506.3_FG001|intergenic_region|GRMZM2G173597-AC198506.3_FG001|||n.124446900A>C||||||
10_125116371	0.75	0.25	0.125	0.875	0.125	0.875	0.72392	G	A	ANN=A|intergenic_region|MODIFIER|GRMZM2G133067-GRMZM2G133016|GRMZM2G133067-GRMZM2G133016|intergenic_region|GRMZM2G133067-GRMZM2G133016|||n.125116371G>A||||||
10_125151007	1	0	0.625	0.375	0.25	0.75	0.740802	C	T	ANN=T|missense_variant|MODERATE|GRMZM2G065292|GRMZM2G065292|transcript|GRMZM2G065292_T01|protein_coding|7/7|c.1817C>T|p.Ser606Leu|1817/2544|1817/2261|606/752||WARNING_TRANSCRIPT_MULTIPLE_STOP_CODONS,T|upstream_gene_variant|MODIFIER|GRMZM2G065284|GRMZM2G065284|transcript|GRMZM2G065284_T01|protein_coding||c.-5075C>T|||||4884|WARNING_TRANSCRIPT_MULTIPLE_STOP_CODONS,T|downstream_gene_variant|MODIFIER…
10_125225053	0.375	0.625	0.875	0.125	1	0	0.687911	G	A	ANN=A|upstream_gene_variant|MODIFIER|AC217043.3_FG002|AC217043.3_FG002|transcript|AC217043.3_FGT002|protein_coding||c.-1105G>A|||||1105|WARNING_TRANSCRIPT_MULTIPLE_STOP_CODONS,A|intergenic_region|MODIFIER|GRMZM2G111770-AC217043.3_FG002|GRMZM2G111770-AC217043.3_FG002|intergenic_region|GRMZM2G111770-AC217043.3_FG002|||n.125225053G>A||||||
10_125322672	0.125	0.875	0.625	0.375	0.625	0.375	0.406852	A	G	ANN=G|downstream_gene_variant|MODIFIER|GRMZM2G025054|GRMZM2G025054|transcript|GRMZM2G025054_T01|protein_coding||c.*1127T>C|||||860|WARNING_TRANSCRIPT_MULTIPLE_STOP_CODONS,G|downstream_gene_variant|MODIFIER|GRMZM2G025054|GRMZM2G025054|transcript|GRMZM2G025054_T02|protein_coding||c.*1127T>C|||||860|WARNING_TRANSCRIPT_MULTIPLE_STOP_CODONS,G|intergenic_region|MODIFIER|GRMZM2G019621-GRMZM2G025054|GRMZ…
10_125352737	1	0	0.25	0.75	0.75	0.25	0.528895	A	T	ANN=T|3_prime_UTR_variant|MODIFIER|GRMZM2G025366|GRMZM2G025366|transcript|GRMZM2G025366_T01|protein_coding|4/4|c.*148T>A|||||148|WARNING_TRANSCRIPT_MULTIPLE_STOP_CODONS,T|3_prime_UTR_variant|MODIFIER|GRMZM2G025366|GRMZM2G025366|transcript|GRMZM2G025366_T02|protein_coding|4/4|c.*148T>A|||||148|WARNING_TRANSCRIPT_MULTIPLE_STOP_CODONS
10_125353080	0.125	0.875	1	0	0.375	0.625	0.554832	C	T	ANN=T|missense_variant|MODERATE|GRMZM2G025366|GRMZM2G025366|transcript|GRMZM2G025366_T01|protein_coding|4/4|c.937G>A|p.Glu313Lys|1375/1934|937/1132|313/376||WARNING_TRANSCRIPT_MULTIPLE_STOP_CODONS,T|missense_variant|MODERATE|GRMZM2G025366|GRMZM2G025366|transcript|GRMZM2G025366_T02|protein_coding|4/4|c.925G>A|p.Glu309Lys|1363/1922|925/1120|309/372||WARNING_TRANSCRIPT_MULTIPLE_STOP_CODONS
10_125353860	0.125	0.875	0.625	0.375	0.625	0.375	0.459532	C	A	ANN=A|intron_variant|MODIFIER|GRMZM2G025366|GRMZM2G025366|transcript|GRMZM2G025366_T01|protein_coding|2/3|c.780+324G>T||||||WARNING_TRANSCRIPT_MULTIPLE_STOP_CODONS,A|intron_variant|MODIFIER|GRMZM2G025366|GRMZM2G025366|transcript|GRMZM2G025366_T02|protein_coding|2/3|c.768+324G>T||||||WARNING_TRANSCRIPT_MULTIPLE_STOP_CODONS
10_125353961	0.125	0.875	0.625	0.375	0.625	0.375	0.459532	C	A	ANN=A|intron_variant|MODIFIER|GRMZM2G025366|GRMZM2G025366|transcript|GRMZM2G025366_T01|protein_coding|2/3|c.780+223G>T||||||WARNING_TRANSCRIPT_MULTIPLE_STOP_CODONS,A|intron_variant|MODIFIER|GRMZM2G025366|GRMZM2G025366|transcript|GRMZM2G025366_T02|protein_coding|2/3|c.768+223G>T||||||WARNING_TRANSCRIPT_MULTIPLE_STOP_CODONS
10_125354074	0.125	0.875	0.625	0.375	0.625	0.375	0.459532	G	C	ANN=C|intron_variant|MODIFIER|GRMZM2G025366|GRMZM2G025366|transcript|GRMZM2G025366_T01|protein_coding|2/3|c.780+110C>G||||||WARNING_TRANSCRIPT_MULTIPLE_STOP_CODONS,C|intron_variant|MODIFIER|GRMZM2G025366|GRMZM2G025366|transcript|GRMZM2G025366_T02|protein_coding|2/3|c.768+110C>G||||||WARNING_TRANSCRIPT_MULTIPLE_STOP_CODONS
10_125354117	0.125	0.875	0.625	0.375	0.625	0.375	0.459532	A	G	ANN=G|intron_variant|MODIFIER|GRMZM2G025366|GRMZM2G025366|transcript|GRMZM2G025366_T01|protein_coding|2/3|c.780+67T>C||||||WARNING_TRANSCRIPT_MULTIPLE_STOP_CODONS,G|intron_variant|MODIFIER|GRMZM2G025366|GRMZM2G025366|transcript|GRMZM2G025366_T02|protein_coding|2/3|c.768+67T>C||||||WARNING_TRANSCRIPT_MULTIPLE_STOP_CODONS
10_125354479	1	0	0.5	0.5	0.5	0.5	0.616072	T	A	ANN=A|intron_variant|MODIFIER|GRMZM2G025366|GRMZM2G025366|transcript|GRMZM2G025366_T01|protein_coding|1/3|c.541-56A>T||||||WARNING_TRANSCRIPT_MULTIPLE_STOP_CODONS,A|intron_variant|MODIFIER|GRMZM2G025366|GRMZM2G025366|transcript|GRMZM2G025366_T02|protein_coding|1/3|c.541-68A>T||||||WARNING_TRANSCRIPT_MULTIPLE_STOP_CODONS
10_125354552	0.125	0.875	0.625	0.375	0.625	0.375	0.459532	C	A	ANN=A|intron_variant|MODIFIER|GRMZM2G025366|GRMZM2G025366|transcript|GRMZM2G025366_T01|protein_coding|1/3|c.541-129G>T||||||WARNING_TRANSCRIPT_MULTIPLE_STOP_CODONS,A|intron_variant|MODIFIER|GRMZM2G025366|GRMZM2G025366|transcript|GRMZM2G025366_T02|protein_coding|1/3|c.541-141G>T||||||WARNING_TRANSCRIPT_MULTIPLE_STOP_CODONS
10_125354803	1	0	0.5	0.5	0.5	0.5	0.616072	C	T	ANN=T|intron_variant|MODIFIER|GRMZM2G025366|GRMZM2G025366|transcript|GRMZM2G025366_T01|protein_coding|1/3|c.541-380G>A||||||WARNING_TRANSCRIPT_MULTIPLE_STOP_CODONS,T|intron_variant|MODIFIER|GRMZM2G025366|GRMZM2G025366|transcript|GRMZM2G025366_T02|protein_coding|1/3|c.541-392G>A||||||WARNING_TRANSCRIPT_MULTIPLE_STOP_CODONS
10_125354807	1	0	0.5	0.5	0.5	0.5	0.616072	G	A	ANN=A|intron_variant|MODIFIER|GRMZM2G025366|GRMZM2G025366|transcript|GRMZM2G025366_T01|protein_coding|1/3|c.541-384C>T||||||WARNING_TRANSCRIPT_MULTIPLE_STOP_CODONS,A|intron_variant|MODIFIER|GRMZM2G025366|GRMZM2G025366|transcript|GRMZM2G025366_T02|protein_coding|1/3|c.541-396C>T||||||WARNING_TRANSCRIPT_MULTIPLE_STOP_CODONS
10_125354833	1	0	0.5	0.5	0.5	0.5	0.616072	A	G	ANN=G|intron_variant|MODIFIER|GRMZM2G025366|GRMZM2G025366|transcript|GRMZM2G025366_T01|protein_coding|1/3|c.541-410T>C||||||WARNING_TRANSCRIPT_MULTIPLE_STOP_CODONS,G|intron_variant|MODIFIER|GRMZM2G025366|GRMZM2G025366|transcript|GRMZM2G025366_T02|protein_coding|1/3|c.541-422T>C||||||WARNING_TRANSCRIPT_MULTIPLE_STOP_CODONS
10_125354865	0.125	0.875	0.625	0.375	0.625	0.375	0.459532	C	T	ANN=T|intron_variant|MODIFIER|GRMZM2G025366|GRMZM2G025366|transcript|GRMZM2G025366_T01|protein_coding|1/3|c.541-442G>A||||||WARNING_TRANSCRIPT_MULTIPLE_STOP_CODONS,T|intron_variant|MODIFIER|GRMZM2G025366|GRMZM2G025366|transcript|GRMZM2G025366_T02|protein_coding|1/3|c.541-454G>A||||||WARNING_TRANSCRIPT_MULTIPLE_STOP_CODONS
10_126513138	1	0	0.375	0.625	0.75	0.25	0.446909	G	A	ANN=A|splice_region_variant&intron_variant|LOW|GRMZM2G047370|GRMZM2G047370|transcript|GRMZM2G047370_T01|protein_coding|2/4|c.575+6G>A||||||WARNING_TRANSCRIPT_MULTIPLE_STOP_CODONS,A|splice_region_variant&intron_variant|LOW|GRMZM2G047370|GRMZM2G047370|transcript|GRMZM2G047370_T02|protein_coding|2/3|c.575+6G>A||||||WARNING_TRANSCRIPT_MULTIPLE_STOP_CODONS,A|downstream_gene_variant|MODIFIER|GRMZM2G047…
10_126513614	1	0	0.375	0.625	0.75	0.25	0.446909	G	A	ANN=A|downstream_gene_variant|MODIFIER|GRMZM2G047143|GRMZM2G047143|transcript|GRMZM2G047143_T01|protein_coding||c.*1982C>T|||||1604|WARNING_TRANSCRIPT_MULTIPLE_STOP_CODONS,A|downstream_gene_variant|MODIFIER|GRMZM2G047143|GRMZM2G047143|transcript|GRMZM2G047143_T02|protein_coding||c.*1982C>T|||||1470|WARNING_TRANSCRIPT_MULTIPLE_STOP_CODONS,A|downstream_gene_variant|MODIFIER|GRMZM2G047143|GRMZM2G047…
10_126514263	0.875	0.125	0.25	0.75	0.375	0.625	0.591726	G	A	ANN=A|3_prime_UTR_variant|MODIFIER|GRMZM2G047370|GRMZM2G047370|transcript|GRMZM2G047370_T02|protein_coding|4/4|c.*35G>A|||||35|WARNING_TRANSCRIPT_MULTIPLE_STOP_CODONS,A|downstream_gene_variant|MODIFIER|GRMZM2G047143|GRMZM2G047143|transcript|GRMZM2G047143_T01|protein_coding||c.*1333C>T|||||955|WARNING_TRANSCRIPT_MULTIPLE_STOP_CODONS,A|downstream_gene_variant|MODIFIER|GRMZM2G047143|GRMZM2G047143|tr…
10_126514321	0.875	0.125	0.25	0.75	0.375	0.625	0.591726	G	A	ANN=A|3_prime_UTR_variant|MODIFIER|GRMZM2G047370|GRMZM2G047370|transcript|GRMZM2G047370_T02|protein_coding|4/4|c.*93G>A|||||93|WARNING_TRANSCRIPT_MULTIPLE_STOP_CODONS,A|downstream_gene_variant|MODIFIER|GRMZM2G047143|GRMZM2G047143|transcript|GRMZM2G047143_T01|protein_coding||c.*1275C>T|||||897|WARNING_TRANSCRIPT_MULTIPLE_STOP_CODONS,A|downstream_gene_variant|MODIFIER|GRMZM2G047143|GRMZM2G047143|tr…
10_126514345	0.875	0.125	0.25	0.75	0.375	0.625	0.591726	A	G	ANN=G|3_prime_UTR_variant|MODIFIER|GRMZM2G047370|GRMZM2G047370|transcript|GRMZM2G047370_T02|protein_coding|4/4|c.*117A>G|||||117|WARNING_TRANSCRIPT_MULTIPLE_STOP_CODONS,G|downstream_gene_variant|MODIFIER|GRMZM2G047143|GRMZM2G047143|transcript|GRMZM2G047143_T01|protein_coding||c.*1251T>C|||||873|WARNING_TRANSCRIPT_MULTIPLE_STOP_CODONS,G|downstream_gene_variant|MODIFIER|GRMZM2G047143|GRMZM2G047143|…
10_126514359	1	0	0.375	0.625	0.625	0.375	0.583802	A	G	ANN=G|3_prime_UTR_variant|MODIFIER|GRMZM2G047370|GRMZM2G047370|transcript|GRMZM2G047370_T02|protein_coding|4/4|c.*131A>G|||||131|WARNING_TRANSCRIPT_MULTIPLE_STOP_CODONS,G|downstream_gene_variant|MODIFIER|GRMZM2G047143|GRMZM2G047143|transcript|GRMZM2G047143_T01|protein_coding||c.*1237T>C|||||859|WARNING_TRANSCRIPT_MULTIPLE_STOP_CODONS,G|downstream_gene_variant|MODIFIER|GRMZM2G047143|GRMZM2G047143|…
10_126514385	0.25	0.75	0.875	0.125	0.625	0.375	0.424336	T	C	ANN=C|3_prime_UTR_variant|MODIFIER|GRMZM2G047370|GRMZM2G047370|transcript|GRMZM2G047370_T02|protein_coding|4/4|c.*157T>C|||||157|WARNING_TRANSCRIPT_MULTIPLE_STOP_CODONS,C|downstream_gene_variant|MODIFIER|GRMZM2G047143|GRMZM2G047143|transcript|GRMZM2G047143_T01|protein_coding||c.*1211A>G|||||833|WARNING_TRANSCRIPT_MULTIPLE_STOP_CODONS,C|downstream_gene_variant|MODIFIER|GRMZM2G047143|GRMZM2G047143|…
10_126514410	1	0	0.375	0.625	0.625	0.375	0.583802	G	T	ANN=T|3_prime_UTR_variant|MODIFIER|GRMZM2G047370|GRMZM2G047370|transcript|GRMZM2G047370_T02|protein_coding|4/4|c.*182G>T|||||182|WARNING_TRANSCRIPT_MULTIPLE_STOP_CODONS,T|downstream_gene_variant|MODIFIER|GRMZM2G047143|GRMZM2G047143|transcript|GRMZM2G047143_T01|protein_coding||c.*1186C>A|||||808|WARNING_TRANSCRIPT_MULTIPLE_STOP_CODONS,T|downstream_gene_variant|MODIFIER|GRMZM2G047143|GRMZM2G047143|…
10_126515107	0.375	0.625	1	0	0.875	0.125	0.558156	T	A	ANN=A|3_prime_UTR_variant|MODIFIER|GRMZM2G047370|GRMZM2G047370|transcript|GRMZM2G047370_T01|protein_coding|5/5|c.*321T>A|||||321|WARNING_TRANSCRIPT_MULTIPLE_STOP_CODONS,A|3_prime_UTR_variant|MODIFIER|GRMZM2G047143|GRMZM2G047143|transcript|GRMZM2G047143_T02|protein_coding|6/6|c.*489A>T|||||489|WARNING_TRANSCRIPT_MULTIPLE_STOP_CODONS,A|downstream_gene_variant|MODIFIER|GRMZM2G047143|GRMZM2G047143|tr…
10_126515118	0.375	0.625	1	0	0.875	0.125	0.558156	G	A	ANN=A|3_prime_UTR_variant|MODIFIER|GRMZM2G047370|GRMZM2G047370|transcript|GRMZM2G047370_T01|protein_coding|5/5|c.*332G>A|||||332|WARNING_TRANSCRIPT_MULTIPLE_STOP_CODONS,A|3_prime_UTR_variant|MODIFIER|GRMZM2G047143|GRMZM2G047143|transcript|GRMZM2G047143_T02|protein_coding|6/6|c.*478C>T|||||478|WARNING_TRANSCRIPT_MULTIPLE_STOP_CODONS,A|downstream_gene_variant|MODIFIER|GRMZM2G047143|GRMZM2G047143|tr…
10_126515585	0.375	0.625	1	0	0.875	0.125	0.558156	T	C	ANN=C|3_prime_UTR_variant|MODIFIER|GRMZM2G047370|GRMZM2G047370|transcript|GRMZM2G047370_T01|protein_coding|5/5|c.*799T>C|||||799|WARNING_TRANSCRIPT_MULTIPLE_STOP_CODONS,C|3_prime_UTR_variant|MODIFIER|GRMZM2G047143|GRMZM2G047143|transcript|GRMZM2G047143_T01|protein_coding|7/7|c.*11A>G|||||11|WARNING_TRANSCRIPT_MULTIPLE_STOP_CODONS,C|3_prime_UTR_variant|MODIFIER|GRMZM2G047143|GRMZM2G047143|transcri…
10_126515682	0.875	0.125	0	1	0.5	0.5	0.770223	T	C	ANN=C|3_prime_UTR_variant|MODIFIER|GRMZM2G047143|GRMZM2G047143|transcript|GRMZM2G047143_T03|protein_coding|6/6|c.*65A>G|||||65|WARNING_TRANSCRIPT_MULTIPLE_STOP_CODONS,C|downstream_gene_variant|MODIFIER|GRMZM2G047370|GRMZM2G047370|transcript|GRMZM2G047370_T01|protein_coding||c.*896T>C|||||35|WARNING_TRANSCRIPT_MULTIPLE_STOP_CODONS,C|downstream_gene_variant|MODIFIER|GRMZM2G047370|GRMZM2G047370|tran…
10_126515705	0.875	0.125	0	1	0.5	0.5	0.770223	C	A	ANN=A|3_prime_UTR_variant|MODIFIER|GRMZM2G047143|GRMZM2G047143|transcript|GRMZM2G047143_T03|protein_coding|6/6|c.*42G>T|||||42|WARNING_TRANSCRIPT_MULTIPLE_STOP_CODONS,A|downstream_gene_variant|MODIFIER|GRMZM2G047370|GRMZM2G047370|transcript|GRMZM2G047370_T01|protein_coding||c.*919C>A|||||58|WARNING_TRANSCRIPT_MULTIPLE_STOP_CODONS,A|downstream_gene_variant|MODIFIER|GRMZM2G047370|GRMZM2G047370|tran…
10_126674989	0.375	0.625	1	0	0.75	0.25	0.469381	C	A	ANN=A|missense_variant|MODERATE|GRMZM2G437481|GRMZM2G437481|transcript|GRMZM2G437481_T01|protein_coding|4/6|c.498G>T|p.Glu166Asp|498/907|498/669|166/222||WARNING_TRANSCRIPT_MULTIPLE_STOP_CODONS,A|upstream_gene_variant|MODIFIER|GRMZM2G135629|GRMZM2G135629|transcript|GRMZM2G135629_T04|protein_coding||c.-3918G>T|||||3691|WARNING_TRANSCRIPT_MULTIPLE_STOP_CODONS,A|upstream_gene_variant|MODIFIER|GRMZM2…
10_126677216	1	0	0.625	0.375	0.5	0.5	0.472231	G	T	ANN=T|missense_variant|MODERATE|GRMZM2G437481|GRMZM2G437481|transcript|GRMZM2G437481_T01|protein_coding|2/6|c.101C>A|p.Pro34His|101/907|101/669|34/222||WARNING_TRANSCRIPT_MULTIPLE_STOP_CODONS,T|upstream_gene_variant|MODIFIER|GRMZM2G135629|GRMZM2G135629|transcript|GRMZM2G135629_T01|protein_coding||c.-3338C>A|||||3261|WARNING_TRANSCRIPT_MULTIPLE_STOP_CODONS
10_127283599	0.75	0.25	0.25	0.75	0.125	0.875	0.564692	A	G	ANN=G|synonymous_variant|LOW|AC219061.2_FG007|AC219061.2_FG007|transcript|AC219061.2_FGT007|protein_coding|1/1|c.1671T>C|p.His557His|1671/2001|1671/2001|557/666||,G|upstream_gene_variant|MODIFIER|GRMZM2G018689|GRMZM2G018689|transcript|GRMZM2G018689_T01|protein_coding||c.-3839A>G|||||3627|WARNING_TRANSCRIPT_MULTIPLE_STOP_CODONS,G|downstream_gene_variant|MODIFIER|GRMZM2G018353|GRMZM2G018353|transcr…
10_127283830	0.75	0.25	0.25	0.75	0.25	0.75	0.405465	C	A	ANN=A|synonymous_variant|LOW|AC219061.2_FG007|AC219061.2_FG007|transcript|AC219061.2_FGT007|protein_coding|1/1|c.1440G>T|p.Gly480Gly|1440/2001|1440/2001|480/666||,A|upstream_gene_variant|MODIFIER|GRMZM2G018689|GRMZM2G018689|transcript|GRMZM2G018689_T01|protein_coding||c.-3608C>A|||||3396|WARNING_TRANSCRIPT_MULTIPLE_STOP_CODONS,A|downstream_gene_variant|MODIFIER|GRMZM2G018353|GRMZM2G018353|transcr…
10_127283978	0.75	0.25	0.25	0.75	0.125	0.875	0.564692	A	G	ANN=G|missense_variant|MODERATE|AC219061.2_FG007|AC219061.2_FG007|transcript|AC219061.2_FGT007|protein_coding|1/1|c.1292T>C|p.Val431Ala|1292/2001|1292/2001|431/666||,G|upstream_gene_variant|MODIFIER|GRMZM2G018689|GRMZM2G018689|transcript|GRMZM2G018689_T01|protein_coding||c.-3460A>G|||||3248|WARNING_TRANSCRIPT_MULTIPLE_STOP_CODONS,G|downstream_gene_variant|MODIFIER|GRMZM2G018353|GRMZM2G018353|tran…
10_127284199	0.75	0.25	0.25	0.75	0.125	0.875	0.564692	T	C	ANN=C|synonymous_variant|LOW|AC219061.2_FG007|AC219061.2_FG007|transcript|AC219061.2_FGT007|protein_coding|1/1|c.1071A>G|p.Glu357Glu|1071/2001|1071/2001|357/666||,C|upstream_gene_variant|MODIFIER|GRMZM2G018689|GRMZM2G018689|transcript|GRMZM2G018689_T01|protein_coding||c.-3239T>C|||||3027|WARNING_TRANSCRIPT_MULTIPLE_STOP_CODONS,C|downstream_gene_variant|MODIFIER|GRMZM2G018353|GRMZM2G018353|transcr…
10_127284399	0.75	0.25	0.25	0.75	0.125	0.875	0.564692	A	G	ANN=G|synonymous_variant|LOW|AC219061.2_FG007|AC219061.2_FG007|transcript|AC219061.2_FGT007|protein_coding|1/1|c.871T>C|p.Leu291Leu|871/2001|871/2001|291/666||,G|upstream_gene_variant|MODIFIER|GRMZM2G018689|GRMZM2G018689|transcript|GRMZM2G018689_T01|protein_coding||c.-3039A>G|||||2827|WARNING_TRANSCRIPT_MULTIPLE_STOP_CODONS,G|downstream_gene_variant|MODIFIER|GRMZM2G018353|GRMZM2G018353|transcript…
10_127284614	0.75	0.25	0.25	0.75	0.125	0.875	0.564692	A	C	ANN=C|missense_variant|MODERATE|AC219061.2_FG007|AC219061.2_FG007|transcript|AC219061.2_FGT007|protein_coding|1/1|c.656T>G|p.Ile219Ser|656/2001|656/2001|219/666||,C|upstream_gene_variant|MODIFIER|GRMZM2G018689|GRMZM2G018689|transcript|GRMZM2G018689_T01|protein_coding||c.-2824A>C|||||2612|WARNING_TRANSCRIPT_MULTIPLE_STOP_CODONS,C|downstream_gene_variant|MODIFIER|GRMZM2G018441|GRMZM2G018441|transcr…
10_127371521	0.375	0.625	1	0	0.875	0.125	0.687911	T	C	ANN=C|downstream_gene_variant|MODIFIER|GRMZM2G006428|GRMZM2G006428|transcript|GRMZM2G006428_T01|protein_coding||c.*367T>C|||||2|WARNING_TRANSCRIPT_MULTIPLE_STOP_CODONS,C|downstream_gene_variant|MODIFIER|GRMZM2G006428|GRMZM2G006428|transcript|GRMZM2G006428_T02|protein_coding||c.*1139T>C|||||20|WARNING_TRANSCRIPT_MULTIPLE_STOP_CODONS,C|intergenic_region|MODIFIER|GRMZM2G006428-GRMZM2G006216|GRMZM2G0…
10_127592382	1	0	0.375	0.625	0.375	0.625	0.839215	C	T	ANN=T|synonymous_variant|LOW|GRMZM2G105004|GRMZM2G105004|transcript|GRMZM2G105004_T01|protein_coding|1/5|c.33C>T|p.Gly11Gly|156/3977|33/2836|11/944||WARNING_TRANSCRIPT_MULTIPLE_STOP_CODONS,T|synonymous_variant|LOW|GRMZM2G105004|GRMZM2G105004|transcript|GRMZM2G105004_T02|protein_coding|1/5|c.33C>T|p.Gly11Gly|161/3268|33/2818|11/938||WARNING_TRANSCRIPT_MULTIPLE_STOP_CODONS
10_127592634	0.875	0.125	0.25	0.75	0.5	0.5	0.453121	A	G	ANN=G|synonymous_variant|LOW|GRMZM2G105004|GRMZM2G105004|transcript|GRMZM2G105004_T01|protein_coding|1/5|c.285A>G|p.Thr95Thr|408/3977|285/2836|95/944||WARNING_TRANSCRIPT_MULTIPLE_STOP_CODONS,G|synonymous_variant|LOW|GRMZM2G105004|GRMZM2G105004|transcript|GRMZM2G105004_T02|protein_coding|1/5|c.285A>G|p.Thr95Thr|413/3268|285/2818|95/938||WARNING_TRANSCRIPT_MULTIPLE_STOP_CODONS
10_127595380	0.375	0.625	1	0	0.75	0.25	0.517037	A	T	ANN=T|stop_gained|HIGH|GRMZM2G105004|GRMZM2G105004|transcript|GRMZM2G105004_T01|protein_coding|5/5|c.1963A>T|p.Lys655*|2086/3977|1963/2836|655/944||WARNING_TRANSCRIPT_MULTIPLE_STOP_CODONS,T|stop_gained|HIGH|GRMZM2G105004|GRMZM2G105004|transcript|GRMZM2G105004_T02|protein_coding|5/5|c.1945A>T|p.Lys649*|2073/3268|1945/2818|649/938||WARNING_TRANSCRIPT_MULTIPLE_STOP_CODONS
10_127596528	0.375	0.625	0.875	0.125	0.875	0.125	0.459532	A	G	ANN=G|3_prime_UTR_variant|MODIFIER|GRMZM2G105004|GRMZM2G105004|transcript|GRMZM2G105004_T01|protein_coding|5/5|c.*275A>G|||||275|WARNING_TRANSCRIPT_MULTIPLE_STOP_CODONS,G|3_prime_UTR_variant|MODIFIER|GRMZM2G105004|GRMZM2G105004|transcript|GRMZM2G105004_T02|protein_coding|5/5|c.*275A>G|||||275|WARNING_TRANSCRIPT_MULTIPLE_STOP_CODONS
10_127949164	1	0	0.5	0.5	0.5	0.5	0.693147	G	A	ANN=A|intergenic_region|MODIFIER|AC233888.1_FG002-AC233888.1_FG001|AC233888.1_FG002-AC233888.1_FG001|intergenic_region|AC233888.1_FG002-AC233888.1_FG001|||n.127949164G>A||||||
10_127949335	1	0	0.5	0.5	0.5	0.5	0.693147	G	C	ANN=C|intergenic_region|MODIFIER|AC233888.1_FG002-AC233888.1_FG001|AC233888.1_FG002-AC233888.1_FG001|intergenic_region|AC233888.1_FG002-AC233888.1_FG001|||n.127949335G>C||||||
10_127949419	1	0	0.625	0.375	0.5	0.5	0.549306	T	C	ANN=C|intergenic_region|MODIFIER|AC233888.1_FG002-AC233888.1_FG001|AC233888.1_FG002-AC233888.1_FG001|intergenic_region|AC233888.1_FG002-AC233888.1_FG001|||n.127949419T>C||||||
10_127950090	1	0	0.5	0.5	0.5	0.5	0.693147	G	A	ANN=A|intergenic_region|MODIFIER|AC233888.1_FG002-AC233888.1_FG001|AC233888.1_FG002-AC233888.1_FG001|intergenic_region|AC233888.1_FG002-AC233888.1_FG001|||n.127950090G>A||||||
10_127950103	1	0	0.5	0.5	0.5	0.5	0.693147	A	C	ANN=C|intergenic_region|MODIFIER|AC233888.1_FG002-AC233888.1_FG001|AC233888.1_FG002-AC233888.1_FG001|intergenic_region|AC233888.1_FG002-AC233888.1_FG001|||n.127950103A>C||||||
10_127950293	1	0	0.5	0.5	0.5	0.5	0.693147	C	T	ANN=T|intergenic_region|MODIFIER|AC233888.1_FG002-AC233888.1_FG001|AC233888.1_FG002-AC233888.1_FG001|intergenic_region|AC233888.1_FG002-AC233888.1_FG001|||n.127950293C>T||||||
10_127950442	1	0	0.5	0.5	0.5	0.5	0.693147	C	T	ANN=T|intergenic_region|MODIFIER|AC233888.1_FG002-AC233888.1_FG001|AC233888.1_FG002-AC233888.1_FG001|intergenic_region|AC233888.1_FG002-AC233888.1_FG001|||n.127950442C>T||||||
10_127955474	1	0	0.625	0.375	0.5	0.5	0.549306	C	A	ANN=A|upstream_gene_variant|MODIFIER|AC233888.1_FG001|AC233888.1_FG001|transcript|AC233888.1_FGT001|protein_coding||c.-1912C>A|||||1912|WARNING_TRANSCRIPT_INCOMPLETE,A|intergenic_region|MODIFIER|AC233888.1_FG002-AC233888.1_FG001|AC233888.1_FG002-AC233888.1_FG001|intergenic_region|AC233888.1_FG002-AC233888.1_FG001|||n.127955474C>A||||||
10_127955544	1	0	0.5	0.5	0.5	0.5	0.693147	G	T	ANN=T|upstream_gene_variant|MODIFIER|AC233888.1_FG001|AC233888.1_FG001|transcript|AC233888.1_FGT001|protein_coding||c.-1842G>T|||||1842|WARNING_TRANSCRIPT_INCOMPLETE,T|intergenic_region|MODIFIER|AC233888.1_FG002-AC233888.1_FG001|AC233888.1_FG002-AC233888.1_FG001|intergenic_region|AC233888.1_FG002-AC233888.1_FG001|||n.127955544G>T||||||
10_127955560	1	0	0.5	0.5	0.5	0.5	0.693147	T	C	ANN=C|upstream_gene_variant|MODIFIER|AC233888.1_FG001|AC233888.1_FG001|transcript|AC233888.1_FGT001|protein_coding||c.-1826T>C|||||1826|WARNING_TRANSCRIPT_INCOMPLETE,C|intergenic_region|MODIFIER|AC233888.1_FG002-AC233888.1_FG001|AC233888.1_FG002-AC233888.1_FG001|intergenic_region|AC233888.1_FG002-AC233888.1_FG001|||n.127955560T>C||||||
10_127961061	0.875	0.125	0.375	0.625	0.375	0.625	0.459532	G	A	ANN=A|downstream_gene_variant|MODIFIER|AC233888.1_FG001|AC233888.1_FG001|transcript|AC233888.1_FGT001|protein_coding||c.*1283G>A|||||1283|WARNING_TRANSCRIPT_INCOMPLETE,A|intergenic_region|MODIFIER|AC233888.1_FG001-GRMZM2G125452|AC233888.1_FG001-GRMZM2G125452|intergenic_region|AC233888.1_FG001-GRMZM2G125452|||n.127961061G>A||||||
10_127961105	0.875	0.125	0.375	0.625	0.375	0.625	0.459532	A	T	ANN=T|downstream_gene_variant|MODIFIER|AC233888.1_FG001|AC233888.1_FG001|transcript|AC233888.1_FGT001|protein_coding||c.*1327A>T|||||1327|WARNING_TRANSCRIPT_INCOMPLETE,T|intergenic_region|MODIFIER|AC233888.1_FG001-GRMZM2G125452|AC233888.1_FG001-GRMZM2G125452|intergenic_region|AC233888.1_FG001-GRMZM2G125452|||n.127961105A>T||||||
10_127961313	0.75	0.25	0.375	0.625	0.125	0.875	0.424336	A	G	ANN=G|downstream_gene_variant|MODIFIER|AC233888.1_FG001|AC233888.1_FG001|transcript|AC233888.1_FGT001|protein_coding||c.*1535A>G|||||1535|WARNING_TRANSCRIPT_INCOMPLETE,G|intergenic_region|MODIFIER|AC233888.1_FG001-GRMZM2G125452|AC233888.1_FG001-GRMZM2G125452|intergenic_region|AC233888.1_FG001-GRMZM2G125452|||n.127961313A>G||||||
10_127961628	0.875	0.125	0.375	0.625	0.125	0.875	0.759462	T	C	ANN=C|downstream_gene_variant|MODIFIER|AC233888.1_FG001|AC233888.1_FG001|transcript|AC233888.1_FGT001|protein_coding||c.*1850T>C|||||1850|WARNING_TRANSCRIPT_INCOMPLETE,C|intergenic_region|MODIFIER|AC233888.1_FG001-GRMZM2G125452|AC233888.1_FG001-GRMZM2G125452|intergenic_region|AC233888.1_FG001-GRMZM2G125452|||n.127961628T>C||||||
10_127993746	1	0	0.5	0.5	0.25	0.75	0.909965	C	T	ANN=T|downstream_gene_variant|MODIFIER|GRMZM2G125452|GRMZM2G125452|transcript|GRMZM2G125452_T03|protein_coding||c.*3532G>A|||||2991|,T|downstream_gene_variant|MODIFIER|GRMZM2G125452|GRMZM2G125452|transcript|GRMZM2G125452_T01|protein_coding||c.*1590G>A|||||1209|,T|downstream_gene_variant|MODIFIER|GRMZM2G125452|GRMZM2G125452|transcript|GRMZM2G125452_T02|protein_coding||c.*1590G>A|||||1274|,T|interg…
10_127993871	1	0	0.5	0.5	0.25	0.75	0.909965	G	A	ANN=A|downstream_gene_variant|MODIFIER|GRMZM2G125452|GRMZM2G125452|transcript|GRMZM2G125452_T03|protein_coding||c.*3407C>T|||||2866|,A|downstream_gene_variant|MODIFIER|GRMZM2G125452|GRMZM2G125452|transcript|GRMZM2G125452_T01|protein_coding||c.*1465C>T|||||1084|,A|downstream_gene_variant|MODIFIER|GRMZM2G125452|GRMZM2G125452|transcript|GRMZM2G125452_T02|protein_coding||c.*1465C>T|||||1149|,A|interg…
10_127994670	1	0	0.5	0.5	0.25	0.75	0.909965	C	A	ANN=A|downstream_gene_variant|MODIFIER|GRMZM2G125452|GRMZM2G125452|transcript|GRMZM2G125452_T03|protein_coding||c.*2608G>T|||||2067|,A|downstream_gene_variant|MODIFIER|GRMZM2G125452|GRMZM2G125452|transcript|GRMZM2G125452_T01|protein_coding||c.*666G>T|||||285|,A|downstream_gene_variant|MODIFIER|GRMZM2G125452|GRMZM2G125452|transcript|GRMZM2G125452_T02|protein_coding||c.*666G>T|||||350|,A|intergenic…
10_127995879	1	0	0.5	0.5	0.25	0.75	0.909965	T	A	ANN=A|5_prime_UTR_premature_start_codon_gain_variant|LOW|GRMZM2G125452|GRMZM2G125452|transcript|GRMZM2G125452_T02|protein_coding|1/1|c.-379A>T||||||,A|5_prime_UTR_variant|MODIFIER|GRMZM2G125452|GRMZM2G125452|transcript|GRMZM2G125452_T02|protein_coding|1/1|c.-379A>T|||||379|,A|downstream_gene_variant|MODIFIER|GRMZM2G125452|GRMZM2G125452|transcript|GRMZM2G125452_T03|protein_coding||c.*1399A>T|||||8…
10_127996240	1	0	0.625	0.375	0.25	0.75	0.707232	G	A	ANN=A|upstream_gene_variant|MODIFIER|GRMZM2G125452|GRMZM2G125452|transcript|GRMZM2G125452_T02|protein_coding||c.-740C>T|||||332|,A|downstream_gene_variant|MODIFIER|GRMZM2G125452|GRMZM2G125452|transcript|GRMZM2G125452_T03|protein_coding||c.*1038C>T|||||497|,A|intron_variant|MODIFIER|GRMZM2G125452|GRMZM2G125452|transcript|GRMZM2G125452_T01|protein_coding|2/2|c.244-863C>T||||||
10_127996345	1	0	0.5	0.5	0.25	0.75	0.909965	A	G	ANN=G|upstream_gene_variant|MODIFIER|GRMZM2G125452|GRMZM2G125452|transcript|GRMZM2G125452_T02|protein_coding||c.-845T>C|||||437|,G|downstream_gene_variant|MODIFIER|GRMZM2G125452|GRMZM2G125452|transcript|GRMZM2G125452_T03|protein_coding||c.*933T>C|||||392|,G|intron_variant|MODIFIER|GRMZM2G125452|GRMZM2G125452|transcript|GRMZM2G125452_T01|protein_coding|2/2|c.244-968T>C||||||
10_127996781	1	0	0.5	0.5	0.25	0.75	0.909965	C	A	ANN=A|3_prime_UTR_variant|MODIFIER|GRMZM2G125452|GRMZM2G125452|transcript|GRMZM2G125452_T03|protein_coding|1/1|c.*497G>T|||||497|,A|upstream_gene_variant|MODIFIER|GRMZM2G125452|GRMZM2G125452|transcript|GRMZM2G125452_T02|protein_coding||c.-1281G>T|||||873|,A|intron_variant|MODIFIER|GRMZM2G125452|GRMZM2G125452|transcript|GRMZM2G125452_T01|protein_coding|2/2|c.243+595G>T||||||
10_127999002	1	0	0.5	0.5	0.125	0.875	1.15129	T	A	ANN=A|upstream_gene_variant|MODIFIER|GRMZM2G125452|GRMZM2G125452|transcript|GRMZM2G125452_T03|protein_coding||c.-1293A>T|||||1281|,A|upstream_gene_variant|MODIFIER|GRMZM2G125452|GRMZM2G125452|transcript|GRMZM2G125452_T01|protein_coding||c.-1293A>T|||||1281|,A|upstream_gene_variant|MODIFIER|GRMZM2G125452|GRMZM2G125452|transcript|GRMZM2G125452_T02|protein_coding||c.-3502A>T|||||3094|,A|intergenic_r…
10_128004159	1	0	0.75	0.25	0.375	0.625	0.446909	A	G	ANN=G|upstream_gene_variant|MODIFIER|AC216229.3_FG002|AC216229.3_FG002|transcript|AC216229.3_FGT002|protein_coding||c.-420A>G|||||420|WARNING_TRANSCRIPT_MULTIPLE_STOP_CODONS,G|upstream_gene_variant|MODIFIER|GRMZM2G125635|GRMZM2G125635|transcript|GRMZM2G125635_T01|protein_coding||c.-6238A>G|||||4711|,G|intergenic_region|MODIFIER|GRMZM2G125452-AC216229.3_FG002|GRMZM2G125452-AC216229.3_FG002|interge…
10_128012991	0	1	0.25	0.75	0.75	0.25	0.485389	C	T	ANN=T|downstream_gene_variant|MODIFIER|GRMZM2G125635|GRMZM2G125635|transcript|GRMZM2G125635_T01|protein_coding||c.*1413C>T|||||1104|,T|downstream_gene_variant|MODIFIER|GRMZM2G062390|GRMZM2G062390|transcript|GRMZM2G062390_T01|protein_coding||c.*3322G>A|||||3004|WARNING_TRANSCRIPT_INCOMPLETE,T|intergenic_region|MODIFIER|GRMZM2G125635-GRMZM2G062390|GRMZM2G125635-GRMZM2G062390|intergenic_region|GRMZM…
10_128014576	0	1	0.25	0.75	0.75	0.25	0.485389	G	A	ANN=A|downstream_gene_variant|MODIFIER|GRMZM2G125635|GRMZM2G125635|transcript|GRMZM2G125635_T01|protein_coding||c.*2998G>A|||||2689|,A|downstream_gene_variant|MODIFIER|GRMZM2G062390|GRMZM2G062390|transcript|GRMZM2G062390_T01|protein_coding||c.*1737C>T|||||1419|WARNING_TRANSCRIPT_INCOMPLETE,A|intergenic_region|MODIFIER|GRMZM2G125635-GRMZM2G062390|GRMZM2G125635-GRMZM2G062390|intergenic_region|GRMZM…
10_128323216	1	0	0.625	0.375	0.625	0.375	0.405465	A	T	ANN=T|3_prime_UTR_variant|MODIFIER|GRMZM2G124411|GRMZM2G124411|transcript|GRMZM2G124411_T04|protein_coding|4/4|c.*356T>A|||||356|WARNING_TRANSCRIPT_MULTIPLE_STOP_CODONS,T|3_prime_UTR_variant|MODIFIER|GRMZM2G124411|GRMZM2G124411|transcript|GRMZM2G124411_T05|protein_coding|4/4|c.*356T>A|||||356|WARNING_TRANSCRIPT_MULTIPLE_STOP_CODONS,T|3_prime_UTR_variant|MODIFIER|GRMZM2G124411|GRMZM2G124411|transc…
10_128323338	1	0	0.5	0.5	0.5	0.5	0.693147	G	A	ANN=A|3_prime_UTR_variant|MODIFIER|GRMZM2G124411|GRMZM2G124411|transcript|GRMZM2G124411_T04|protein_coding|4/4|c.*234C>T|||||234|WARNING_TRANSCRIPT_MULTIPLE_STOP_CODONS,A|3_prime_UTR_variant|MODIFIER|GRMZM2G124411|GRMZM2G124411|transcript|GRMZM2G124411_T05|protein_coding|4/4|c.*234C>T|||||234|WARNING_TRANSCRIPT_MULTIPLE_STOP_CODONS,A|3_prime_UTR_variant|MODIFIER|GRMZM2G124411|GRMZM2G124411|transc…
10_128323433	1	0	0.625	0.375	0.625	0.375	0.405465	G	A	ANN=A|3_prime_UTR_variant|MODIFIER|GRMZM2G124411|GRMZM2G124411|transcript|GRMZM2G124411_T04|protein_coding|4/4|c.*139C>T|||||139|WARNING_TRANSCRIPT_MULTIPLE_STOP_CODONS,A|3_prime_UTR_variant|MODIFIER|GRMZM2G124411|GRMZM2G124411|transcript|GRMZM2G124411_T05|protein_coding|4/4|c.*139C>T|||||139|WARNING_TRANSCRIPT_MULTIPLE_STOP_CODONS,A|3_prime_UTR_variant|MODIFIER|GRMZM2G124411|GRMZM2G124411|transc…
10_128323595	1	0	0.625	0.375	0.625	0.375	0.405465	C	T	ANN=T|stop_gained|HIGH|GRMZM2G124411|GRMZM2G124411|transcript|GRMZM2G124411_T04|protein_coding|4/4|c.522G>A|p.Trp174*|1070/1511|522/545|174/180||WARNING_TRANSCRIPT_MULTIPLE_STOP_CODONS,T|stop_gained|HIGH|GRMZM2G124411|GRMZM2G124411|transcript|GRMZM2G124411_T05|protein_coding|4/4|c.429G>A|p.Trp143*|636/1077|429/452|143/149||WARNING_TRANSCRIPT_MULTIPLE_STOP_CODONS,T|stop_gained|HIGH|GRMZM2G124411|G…
10_128592055	0.75	0.25	0.25	0.75	0.25	0.75	0.405465	G	A	ANN=A|upstream_gene_variant|MODIFIER|GRMZM2G000245|GRMZM2G000245|transcript|GRMZM2G000245_T01|protein_coding||c.-1423C>T|||||1102|WARNING_TRANSCRIPT_MULTIPLE_STOP_CODONS,A|intergenic_region|MODIFIER|GRMZM2G000245-GRMZM2G000223|GRMZM2G000245-GRMZM2G000223|intergenic_region|GRMZM2G000245-GRMZM2G000223|||n.128592055G>A||||||
10_128592111	0.75	0.25	0.25	0.75	0.25	0.75	0.405465	G	A	ANN=A|upstream_gene_variant|MODIFIER|GRMZM2G000245|GRMZM2G000245|transcript|GRMZM2G000245_T01|protein_coding||c.-1479C>T|||||1158|WARNING_TRANSCRIPT_MULTIPLE_STOP_CODONS,A|intergenic_region|MODIFIER|GRMZM2G000245-GRMZM2G000223|GRMZM2G000245-GRMZM2G000223|intergenic_region|GRMZM2G000245-GRMZM2G000223|||n.128592111G>A||||||
10_128592142	0.75	0.25	0.25	0.75	0.25	0.75	0.405465	C	T	ANN=T|upstream_gene_variant|MODIFIER|GRMZM2G000245|GRMZM2G000245|transcript|GRMZM2G000245_T01|protein_coding||c.-1510G>A|||||1189|WARNING_TRANSCRIPT_MULTIPLE_STOP_CODONS,T|intergenic_region|MODIFIER|GRMZM2G000245-GRMZM2G000223|GRMZM2G000245-GRMZM2G000223|intergenic_region|GRMZM2G000245-GRMZM2G000223|||n.128592142C>T||||||
10_128592627	0.875	0.125	0.5	0.5	0.25	0.75	0.453121	G	A	ANN=A|upstream_gene_variant|MODIFIER|GRMZM2G000245|GRMZM2G000245|transcript|GRMZM2G000245_T01|protein_coding||c.-1995C>T|||||1674|WARNING_TRANSCRIPT_MULTIPLE_STOP_CODONS,A|intergenic_region|MODIFIER|GRMZM2G000245-GRMZM2G000223|GRMZM2G000245-GRMZM2G000223|intergenic_region|GRMZM2G000245-GRMZM2G000223|||n.128592627G>A||||||
10_128592743	0.75	0.25	0.25	0.75	0.25	0.75	0.405465	G	T	ANN=T|upstream_gene_variant|MODIFIER|GRMZM2G000245|GRMZM2G000245|transcript|GRMZM2G000245_T01|protein_coding||c.-2111C>A|||||1790|WARNING_TRANSCRIPT_MULTIPLE_STOP_CODONS,T|intergenic_region|MODIFIER|GRMZM2G000245-GRMZM2G000223|GRMZM2G000245-GRMZM2G000223|intergenic_region|GRMZM2G000245-GRMZM2G000223|||n.128592743G>T||||||
10_128592923	0.75	0.25	0.25	0.75	0.25	0.75	0.405465	A	T	ANN=T|upstream_gene_variant|MODIFIER|GRMZM2G000245|GRMZM2G000245|transcript|GRMZM2G000245_T01|protein_coding||c.-2291T>A|||||1970|WARNING_TRANSCRIPT_MULTIPLE_STOP_CODONS,T|intergenic_region|MODIFIER|GRMZM2G000245-GRMZM2G000223|GRMZM2G000245-GRMZM2G000223|intergenic_region|GRMZM2G000245-GRMZM2G000223|||n.128592923A>T||||||
10_128592946	0.75	0.25	0.25	0.75	0.25	0.75	0.405465	G	A	ANN=A|upstream_gene_variant|MODIFIER|GRMZM2G000245|GRMZM2G000245|transcript|GRMZM2G000245_T01|protein_coding||c.-2314C>T|||||1993|WARNING_TRANSCRIPT_MULTIPLE_STOP_CODONS,A|intergenic_region|MODIFIER|GRMZM2G000245-GRMZM2G000223|GRMZM2G000245-GRMZM2G000223|intergenic_region|GRMZM2G000245-GRMZM2G000223|||n.128592946G>A||||||
10_128593031	0.5	0.5	0.875	0.125	1	0	0.490415	C	T	ANN=T|upstream_gene_variant|MODIFIER|GRMZM2G000245|GRMZM2G000245|transcript|GRMZM2G000245_T01|protein_coding||c.-2399G>A|||||2078|WARNING_TRANSCRIPT_MULTIPLE_STOP_CODONS,T|intergenic_region|MODIFIER|GRMZM2G000245-GRMZM2G000223|GRMZM2G000245-GRMZM2G000223|intergenic_region|GRMZM2G000245-GRMZM2G000223|||n.128593031C>T||||||
10_128595570	0.75	0.25	0.25	0.75	0.25	0.75	0.405465	T	G	ANN=G|upstream_gene_variant|MODIFIER|GRMZM2G000245|GRMZM2G000245|transcript|GRMZM2G000245_T01|protein_coding||c.-4938A>C|||||4617|WARNING_TRANSCRIPT_MULTIPLE_STOP_CODONS,G|intergenic_region|MODIFIER|GRMZM2G000245-GRMZM2G000223|GRMZM2G000245-GRMZM2G000223|intergenic_region|GRMZM2G000245-GRMZM2G000223|||n.128595570T>G||||||
10_128595912	0.75	0.25	0.25	0.75	0.25	0.75	0.405465	A	C	ANN=C|upstream_gene_variant|MODIFIER|GRMZM2G000245|GRMZM2G000245|transcript|GRMZM2G000245_T01|protein_coding||c.-5280T>G|||||4959|WARNING_TRANSCRIPT_MULTIPLE_STOP_CODONS,C|intergenic_region|MODIFIER|GRMZM2G000245-GRMZM2G000223|GRMZM2G000245-GRMZM2G000223|intergenic_region|GRMZM2G000245-GRMZM2G000223|||n.128595912A>C||||||
10_128596323	0.75	0.25	0.25	0.75	0.25	0.75	0.405465	A	G	ANN=G|intergenic_region|MODIFIER|GRMZM2G000245-GRMZM2G000223|GRMZM2G000245-GRMZM2G000223|intergenic_region|GRMZM2G000245-GRMZM2G000223|||n.128596323A>G||||||
10_128596736	0.875	0.125	0.25	0.75	0.25	0.75	0.72392	T	C	ANN=C|intergenic_region|MODIFIER|GRMZM2G000245-GRMZM2G000223|GRMZM2G000245-GRMZM2G000223|intergenic_region|GRMZM2G000245-GRMZM2G000223|||n.128596736T>C||||||
10_128597598	0.75	0.25	0.25	0.75	0.25	0.75	0.405465	G	A	ANN=A|intergenic_region|MODIFIER|GRMZM2G000245-GRMZM2G000223|GRMZM2G000245-GRMZM2G000223|intergenic_region|GRMZM2G000245-GRMZM2G000223|||n.128597598G>A||||||
10_128597862	0.75	0.25	0.25	0.75	0.25	0.75	0.405465	C	T	ANN=T|intergenic_region|MODIFIER|GRMZM2G000245-GRMZM2G000223|GRMZM2G000245-GRMZM2G000223|intergenic_region|GRMZM2G000245-GRMZM2G000223|||n.128597862C>T||||||
10_128598327	0.75	0.25	0.125	0.875	0.25	0.75	0.564692	T	C	ANN=C|intergenic_region|MODIFIER|GRMZM2G000245-GRMZM2G000223|GRMZM2G000245-GRMZM2G000223|intergenic_region|GRMZM2G000245-GRMZM2G000223|||n.128598327T>C||||||
10_128598976	0.75	0.25	0.25	0.75	0.25	0.75	0.405465	A	C	ANN=C|intergenic_region|MODIFIER|GRMZM2G000245-GRMZM2G000223|GRMZM2G000245-GRMZM2G000223|intergenic_region|GRMZM2G000245-GRMZM2G000223|||n.128598976A>C||||||
10_128599148	0.75	0.25	0.25	0.75	0.25	0.75	0.405465	G	A	ANN=A|intergenic_region|MODIFIER|GRMZM2G000245-GRMZM2G000223|GRMZM2G000245-GRMZM2G000223|intergenic_region|GRMZM2G000245-GRMZM2G000223|||n.128599148G>A||||||
10_128599660	0.75	0.25	0.25	0.75	0.25	0.75	0.405465	G	A	ANN=A|intergenic_region|MODIFIER|GRMZM2G000245-GRMZM2G000223|GRMZM2G000245-GRMZM2G000223|intergenic_region|GRMZM2G000245-GRMZM2G000223|||n.128599660G>A||||||
10_128599689	0.75	0.25	0.25	0.75	0.25	0.75	0.405465	A	G	ANN=G|intergenic_region|MODIFIER|GRMZM2G000245-GRMZM2G000223|GRMZM2G000245-GRMZM2G000223|intergenic_region|GRMZM2G000245-GRMZM2G000223|||n.128599689A>G||||||
10_128680870	1	0	0.375	0.625	0.75	0.25	0.446909	C	T	ANN=T|intergenic_region|MODIFIER|GRMZM2G000223-GRMZM2G071518|GRMZM2G000223-GRMZM2G071518|intergenic_region|GRMZM2G000223-GRMZM2G071518|||n.128680870C>T||||||
10_128681660	0.75	0.25	0.25	0.75	0.25	0.75	0.405465	G	A	ANN=A|intergenic_region|MODIFIER|GRMZM2G000223-GRMZM2G071518|GRMZM2G000223-GRMZM2G071518|intergenic_region|GRMZM2G000223-GRMZM2G071518|||n.128681660G>A||||||
10_128682192	0.75	0.25	0.25	0.75	0.25	0.75	0.405465	A	C	ANN=C|intergenic_region|MODIFIER|GRMZM2G000223-GRMZM2G071518|GRMZM2G000223-GRMZM2G071518|intergenic_region|GRMZM2G000223-GRMZM2G071518|||n.128682192A>C||||||
10_128684459	0.75	0.25	0.25	0.75	0.25	0.75	0.405465	G	A	ANN=A|intergenic_region|MODIFIER|GRMZM2G000223-GRMZM2G071518|GRMZM2G000223-GRMZM2G071518|intergenic_region|GRMZM2G000223-GRMZM2G071518|||n.128684459G>A||||||
10_128713215	0.75	0.25	0.25	0.75	0.25	0.75	0.405465	A	G	ANN=G|intron_variant|MODIFIER|GRMZM2G071518|GRMZM2G071518|transcript|GRMZM2G071518_T01|protein_coding|4/20|c.318+12A>G||||||WARNING_TRANSCRIPT_MULTIPLE_STOP_CODONS
10_128713918	0.75	0.25	0.25	0.75	0.25	0.75	0.405465	G	A	ANN=A|intron_variant|MODIFIER|GRMZM2G071518|GRMZM2G071518|transcript|GRMZM2G071518_T01|protein_coding|5/20|c.450+502G>A||||||WARNING_TRANSCRIPT_MULTIPLE_STOP_CODONS
10_128714108	0.75	0.25	0.25	0.75	0.25	0.75	0.405465	A	G	ANN=G|intron_variant|MODIFIER|GRMZM2G071518|GRMZM2G071518|transcript|GRMZM2G071518_T01|protein_coding|5/20|c.450+692A>G||||||WARNING_TRANSCRIPT_MULTIPLE_STOP_CODONS
10_128714438	0.75	0.25	0.25	0.75	0.125	0.875	0.564692	T	C	ANN=C|intron_variant|MODIFIER|GRMZM2G071518|GRMZM2G071518|transcript|GRMZM2G071518_T01|protein_coding|5/20|c.451-736T>C||||||WARNING_TRANSCRIPT_MULTIPLE_STOP_CODONS
10_128714560	0.75	0.25	0.25	0.75	0.25	0.75	0.405465	A	G	ANN=G|intron_variant|MODIFIER|GRMZM2G071518|GRMZM2G071518|transcript|GRMZM2G071518_T01|protein_coding|5/20|c.451-614A>G||||||WARNING_TRANSCRIPT_MULTIPLE_STOP_CODONS
10_128718298	1	0	0.75	0.25	0.375	0.625	0.413339	T	C	ANN=C|synonymous_variant|LOW|GRMZM2G071518|GRMZM2G071518|transcript|GRMZM2G071518_T01|protein_coding|18/21|c.1710T>C|p.Asp570Asp|1793/2637|1710/2108|570/701||WARNING_TRANSCRIPT_MULTIPLE_STOP_CODONS,C|upstream_gene_variant|MODIFIER|GRMZM2G071360|GRMZM2G071360|transcript|GRMZM2G071360_T01|protein_coding||c.-1896T>C|||||1429|WARNING_TRANSCRIPT_MULTIPLE_STOP_CODONS,C|upstream_gene_variant|MODIFIER|GR…
10_128718333	1	0	0.75	0.25	0.375	0.625	0.413339	T	C	ANN=C|upstream_gene_variant|MODIFIER|GRMZM2G071360|GRMZM2G071360|transcript|GRMZM2G071360_T01|protein_coding||c.-1861T>C|||||1394|WARNING_TRANSCRIPT_MULTIPLE_STOP_CODONS,C|upstream_gene_variant|MODIFIER|GRMZM2G071360|GRMZM2G071360|transcript|GRMZM2G071360_T03|protein_coding||c.-1861T>C|||||1394|,C|upstream_gene_variant|MODIFIER|GRMZM2G071360|GRMZM2G071360|transcript|GRMZM2G071360_T02|protein_codi…
10_128720433	0.25	0.75	0.875	0.125	0.625	0.375	0.424336	C	G	ANN=G|synonymous_variant|LOW|GRMZM2G071360|GRMZM2G071360|transcript|GRMZM2G071360_T03|protein_coding|1/1|c.240C>G|p.Ser80Ser|707/1214|240/312|80/103||,G|upstream_gene_variant|MODIFIER|GRMZM2G071264|GRMZM2G071264|transcript|GRMZM2G071264_T02|protein_coding||c.-4323C>G|||||4215|,G|downstream_gene_variant|MODIFIER|GRMZM2G071518|GRMZM2G071518|transcript|GRMZM2G071518_T01|protein_coding||c.*1395C>G|||…
10_128766694	1	0	0.5	0.5	0.625	0.375	0.549306	G	T	ANN=T|intergenic_region|MODIFIER|GRMZM2G071264-GRMZM2G074689|GRMZM2G071264-GRMZM2G074689|intergenic_region|GRMZM2G071264-GRMZM2G074689|||n.128766694G>T||||||
10_128770635	1	0	0.5	0.5	0.625	0.375	0.549306	C	T	ANN=T|intergenic_region|MODIFIER|GRMZM2G071264-GRMZM2G074689|GRMZM2G071264-GRMZM2G074689|intergenic_region|GRMZM2G071264-GRMZM2G074689|||n.128770635C>T||||||
10_128772431	0.375	0.625	1	0	0.75	0.25	0.469381	T	C	ANN=C|intergenic_region|MODIFIER|GRMZM2G071264-GRMZM2G074689|GRMZM2G071264-GRMZM2G074689|intergenic_region|GRMZM2G071264-GRMZM2G074689|||n.128772431T>C||||||
10_128774454	0.25	0.75	1	0	0.75	0.25	0.752038	G	A	ANN=A|intergenic_region|MODIFIER|GRMZM2G071264-GRMZM2G074689|GRMZM2G071264-GRMZM2G074689|intergenic_region|GRMZM2G071264-GRMZM2G074689|||n.128774454G>A||||||
10_128775156	0	1	0.375	0.625	0.5	0.5	0.405465	T	C	ANN=C|intergenic_region|MODIFIER|GRMZM2G071264-GRMZM2G074689|GRMZM2G071264-GRMZM2G074689|intergenic_region|GRMZM2G071264-GRMZM2G074689|||n.128775156T>C||||||
10_128838902	0.125	0.875	0.5	0.5	0.75	0.25	0.453121	C	T	ANN=T|upstream_gene_variant|MODIFIER|GRMZM2G074689|GRMZM2G074689|transcript|GRMZM2G074689_T06|protein_coding||c.-1047C>T|||||1014|,T|intron_variant|MODIFIER|GRMZM2G074689|GRMZM2G074689|transcript|GRMZM2G074689_T01|protein_coding|6/10|c.668-46C>T||||||WARNING_TRANSCRIPT_MULTIPLE_STOP_CODONS,T|intron_variant|MODIFIER|GRMZM2G074689|GRMZM2G074689|transcript|GRMZM2G074689_T05|protein_coding|6/9|c.668-…
10_128888622	0.25	0.75	0.75	0.25	0.75	0.25	0.405465	A	T	ANN=T|upstream_gene_variant|MODIFIER|GRMZM2G335521|GRMZM2G335521|transcript|GRMZM2G335521_T01|protein_coding||c.-2086T>A|||||2083|,T|intron_variant|MODIFIER|GRMZM2G013619|GRMZM2G013619|transcript|GRMZM2G013619_T01|protein_coding|1/4|c.263-245T>A||||||WARNING_TRANSCRIPT_MULTIPLE_STOP_CODONS
10_128910827	0.375	0.625	1	0	0.875	0.125	0.558156	C	T	ANN=T|intergenic_region|MODIFIER|GRMZM2G013619-GRMZM2G101393|GRMZM2G013619-GRMZM2G101393|intergenic_region|GRMZM2G013619-GRMZM2G101393|||n.128910827C>T||||||
10_128910868	0.375	0.625	1	0	0.875	0.125	0.558156	T	C	ANN=C|intergenic_region|MODIFIER|GRMZM2G013619-GRMZM2G101393|GRMZM2G013619-GRMZM2G101393|intergenic_region|GRMZM2G013619-GRMZM2G101393|||n.128910868T>C||||||
10_128942482	0.25	0.75	1	0	0.75	0.25	0.613223	A	C	ANN=C|intergenic_region|MODIFIER|GRMZM2G013619-GRMZM2G101393|GRMZM2G013619-GRMZM2G101393|intergenic_region|GRMZM2G013619-GRMZM2G101393|||n.128942482A>C||||||
10_129098790	1	0	0.625	0.375	0.5	0.5	0.549306	A	G	ANN=G|intergenic_region|MODIFIER|GRMZM5G838754-GRMZM2G330519|GRMZM5G838754-GRMZM2G330519|intergenic_region|GRMZM5G838754-GRMZM2G330519|||n.129098790A>G||||||
10_12923291	0.875	0.125	0.125	0.875	0.5	0.5	0.569717	T	C	ANN=C|downstream_gene_variant|MODIFIER|GRMZM2G015869|GRMZM2G015869|transcript|GRMZM2G015869_T01|protein_coding||c.*4559A>G|||||4245|WARNING_TRANSCRIPT_MULTIPLE_STOP_CODONS,C|downstream_gene_variant|MODIFIER|GRMZM2G015869|GRMZM2G015869|transcript|GRMZM2G015869_T02|protein_coding||c.*5020A>G|||||4264|WARNING_TRANSCRIPT_MULTIPLE_STOP_CODONS,C|intergenic_region|MODIFIER|GRMZM2G704289-GRMZM2G015869|GR…
10_12923309	0.875	0.125	0.125	0.875	0.5	0.5	0.569717	C	T	ANN=T|downstream_gene_variant|MODIFIER|GRMZM2G015869|GRMZM2G015869|transcript|GRMZM2G015869_T01|protein_coding||c.*4541G>A|||||4227|WARNING_TRANSCRIPT_MULTIPLE_STOP_CODONS,T|downstream_gene_variant|MODIFIER|GRMZM2G015869|GRMZM2G015869|transcript|GRMZM2G015869_T02|protein_coding||c.*5002G>A|||||4246|WARNING_TRANSCRIPT_MULTIPLE_STOP_CODONS,T|intergenic_region|MODIFIER|GRMZM2G704289-GRMZM2G015869|GR…
10_12923345	0.875	0.125	0.125	0.875	0.5	0.5	0.569717	A	G	ANN=G|downstream_gene_variant|MODIFIER|GRMZM2G015869|GRMZM2G015869|transcript|GRMZM2G015869_T01|protein_coding||c.*4505T>C|||||4191|WARNING_TRANSCRIPT_MULTIPLE_STOP_CODONS,G|downstream_gene_variant|MODIFIER|GRMZM2G015869|GRMZM2G015869|transcript|GRMZM2G015869_T02|protein_coding||c.*4966T>C|||||4210|WARNING_TRANSCRIPT_MULTIPLE_STOP_CODONS,G|intergenic_region|MODIFIER|GRMZM2G704289-GRMZM2G015869|GR…
10_12923376	0.875	0.125	0.125	0.875	0.5	0.5	0.569717	G	A	ANN=A|downstream_gene_variant|MODIFIER|GRMZM2G015869|GRMZM2G015869|transcript|GRMZM2G015869_T01|protein_coding||c.*4474C>T|||||4160|WARNING_TRANSCRIPT_MULTIPLE_STOP_CODONS,A|downstream_gene_variant|MODIFIER|GRMZM2G015869|GRMZM2G015869|transcript|GRMZM2G015869_T02|protein_coding||c.*4935C>T|||||4179|WARNING_TRANSCRIPT_MULTIPLE_STOP_CODONS,A|intergenic_region|MODIFIER|GRMZM2G704289-GRMZM2G015869|GR…
10_12923390	0.875	0.125	0.125	0.875	0.5	0.5	0.569717	T	C	ANN=C|downstream_gene_variant|MODIFIER|GRMZM2G015869|GRMZM2G015869|transcript|GRMZM2G015869_T01|protein_coding||c.*4460A>G|||||4146|WARNING_TRANSCRIPT_MULTIPLE_STOP_CODONS,C|downstream_gene_variant|MODIFIER|GRMZM2G015869|GRMZM2G015869|transcript|GRMZM2G015869_T02|protein_coding||c.*4921A>G|||||4165|WARNING_TRANSCRIPT_MULTIPLE_STOP_CODONS,C|intergenic_region|MODIFIER|GRMZM2G704289-GRMZM2G015869|GR…
10_12923402	0.875	0.125	0.125	0.875	0.5	0.5	0.569717	C	A	ANN=A|downstream_gene_variant|MODIFIER|GRMZM2G015869|GRMZM2G015869|transcript|GRMZM2G015869_T01|protein_coding||c.*4448G>T|||||4134|WARNING_TRANSCRIPT_MULTIPLE_STOP_CODONS,A|downstream_gene_variant|MODIFIER|GRMZM2G015869|GRMZM2G015869|transcript|GRMZM2G015869_T02|protein_coding||c.*4909G>T|||||4153|WARNING_TRANSCRIPT_MULTIPLE_STOP_CODONS,A|intergenic_region|MODIFIER|GRMZM2G704289-GRMZM2G015869|GR…
10_12925147	0.875	0.125	0.125	0.875	0.5	0.5	0.569717	G	A	ANN=A|downstream_gene_variant|MODIFIER|GRMZM2G015869|GRMZM2G015869|transcript|GRMZM2G015869_T01|protein_coding||c.*2703C>T|||||2389|WARNING_TRANSCRIPT_MULTIPLE_STOP_CODONS,A|downstream_gene_variant|MODIFIER|GRMZM2G015869|GRMZM2G015869|transcript|GRMZM2G015869_T02|protein_coding||c.*3164C>T|||||2408|WARNING_TRANSCRIPT_MULTIPLE_STOP_CODONS,A|intergenic_region|MODIFIER|GRMZM2G704289-GRMZM2G015869|GR…
10_12925153	0.875	0.125	0.125	0.875	0.5	0.5	0.569717	T	C	ANN=C|downstream_gene_variant|MODIFIER|GRMZM2G015869|GRMZM2G015869|transcript|GRMZM2G015869_T01|protein_coding||c.*2697A>G|||||2383|WARNING_TRANSCRIPT_MULTIPLE_STOP_CODONS,C|downstream_gene_variant|MODIFIER|GRMZM2G015869|GRMZM2G015869|transcript|GRMZM2G015869_T02|protein_coding||c.*3158A>G|||||2402|WARNING_TRANSCRIPT_MULTIPLE_STOP_CODONS,C|intergenic_region|MODIFIER|GRMZM2G704289-GRMZM2G015869|GR…
10_12925418	0.875	0.125	0.125	0.875	0.5	0.5	0.569717	A	C	ANN=C|downstream_gene_variant|MODIFIER|GRMZM2G015869|GRMZM2G015869|transcript|GRMZM2G015869_T01|protein_coding||c.*2432T>G|||||2118|WARNING_TRANSCRIPT_MULTIPLE_STOP_CODONS,C|downstream_gene_variant|MODIFIER|GRMZM2G015869|GRMZM2G015869|transcript|GRMZM2G015869_T02|protein_coding||c.*2893T>G|||||2137|WARNING_TRANSCRIPT_MULTIPLE_STOP_CODONS,C|intergenic_region|MODIFIER|GRMZM2G704289-GRMZM2G015869|GR…
10_129486607	0	1	0.375	0.625	0.5	0.5	0.472231	A	G	ANN=G|missense_variant|MODERATE|GRMZM2G099729|GRMZM2G099729|transcript|GRMZM2G099729_T02|protein_coding|3/3|c.139T>C|p.Ser47Pro|963/1016|139/192|47/63||WARNING_TRANSCRIPT_NO_STOP_CODON,G|synonymous_variant|LOW|GRMZM2G099729|GRMZM2G099729|transcript|GRMZM2G099729_T01|protein_coding|5/8|c.495T>C|p.Asn165Asn|707/1500|495/793|165/263||WARNING_TRANSCRIPT_MULTIPLE_STOP_CODONS,G|downstream_gene_variant|…
10_13011703	0.75	0.25	0.25	0.75	0.25	0.75	0.405465	G	A	ANN=A|intron_variant|MODIFIER|GRMZM2G006493|GRMZM2G006493|transcript|GRMZM2G006493_T02|protein_coding|7/10|c.778-1799C>T||||||,A|intron_variant|MODIFIER|GRMZM2G006493|GRMZM2G006493|transcript|GRMZM2G006493_T05|protein_coding|1/3|c.-150-1799C>T||||||,A|intron_variant|MODIFIER|GRMZM2G006493|GRMZM2G006493|transcript|GRMZM2G006493_T06|protein_coding|1/4|c.-150-1799C>T||||||,A|intron_variant|MODIFIER|…
10_13011704	0.75	0.25	0.25	0.75	0.25	0.75	0.405465	G	A	ANN=A|intron_variant|MODIFIER|GRMZM2G006493|GRMZM2G006493|transcript|GRMZM2G006493_T02|protein_coding|7/10|c.778-1800C>T||||||,A|intron_variant|MODIFIER|GRMZM2G006493|GRMZM2G006493|transcript|GRMZM2G006493_T05|protein_coding|1/3|c.-150-1800C>T||||||,A|intron_variant|MODIFIER|GRMZM2G006493|GRMZM2G006493|transcript|GRMZM2G006493_T06|protein_coding|1/4|c.-150-1800C>T||||||,A|intron_variant|MODIFIER|…
10_13011718	0.75	0.25	0.25	0.75	0.25	0.75	0.405465	C	T	ANN=T|intron_variant|MODIFIER|GRMZM2G006493|GRMZM2G006493|transcript|GRMZM2G006493_T02|protein_coding|7/10|c.778-1814G>A||||||,T|intron_variant|MODIFIER|GRMZM2G006493|GRMZM2G006493|transcript|GRMZM2G006493_T05|protein_coding|1/3|c.-150-1814G>A||||||,T|intron_variant|MODIFIER|GRMZM2G006493|GRMZM2G006493|transcript|GRMZM2G006493_T06|protein_coding|1/4|c.-150-1814G>A||||||,T|intron_variant|MODIFIER|…
10_13013177	0.75	0.25	0.25	0.75	0.125	0.875	0.564692	A	G	ANN=G|intron_variant|MODIFIER|GRMZM2G006493|GRMZM2G006493|transcript|GRMZM2G006493_T02|protein_coding|7/10|c.778-3273T>C||||||,G|intron_variant|MODIFIER|GRMZM2G006493|GRMZM2G006493|transcript|GRMZM2G006493_T05|protein_coding|1/3|c.-150-3273T>C||||||,G|intron_variant|MODIFIER|GRMZM2G006493|GRMZM2G006493|transcript|GRMZM2G006493_T06|protein_coding|1/4|c.-150-3273T>C||||||,G|intron_variant|MODIFIER|…
10_13013421	0.75	0.25	0.25	0.75	0.25	0.75	0.405465	C	T	ANN=T|intron_variant|MODIFIER|GRMZM2G006493|GRMZM2G006493|transcript|GRMZM2G006493_T02|protein_coding|7/10|c.778-3517G>A||||||,T|intron_variant|MODIFIER|GRMZM2G006493|GRMZM2G006493|transcript|GRMZM2G006493_T05|protein_coding|1/3|c.-150-3517G>A||||||,T|intron_variant|MODIFIER|GRMZM2G006493|GRMZM2G006493|transcript|GRMZM2G006493_T06|protein_coding|1/4|c.-150-3517G>A||||||,T|intron_variant|MODIFIER|…
10_13014057	0.75	0.25	0.25	0.75	0.25	0.75	0.405465	C	A	ANN=A|downstream_gene_variant|MODIFIER|GRMZM2G006493|GRMZM2G006493|transcript|GRMZM2G006493_T04|protein_coding||c.*4830G>T|||||4755|,A|intron_variant|MODIFIER|GRMZM2G006493|GRMZM2G006493|transcript|GRMZM2G006493_T02|protein_coding|7/10|c.777+3565G>T||||||,A|intron_variant|MODIFIER|GRMZM2G006493|GRMZM2G006493|transcript|GRMZM2G006493_T05|protein_coding|1/3|c.-151+3565G>T||||||,A|intron_variant|MOD…
10_13014073	0.75	0.25	0.25	0.75	0.25	0.75	0.405465	C	G	ANN=G|downstream_gene_variant|MODIFIER|GRMZM2G006493|GRMZM2G006493|transcript|GRMZM2G006493_T04|protein_coding||c.*4814G>C|||||4739|,G|intron_variant|MODIFIER|GRMZM2G006493|GRMZM2G006493|transcript|GRMZM2G006493_T02|protein_coding|7/10|c.777+3549G>C||||||,G|intron_variant|MODIFIER|GRMZM2G006493|GRMZM2G006493|transcript|GRMZM2G006493_T05|protein_coding|1/3|c.-151+3549G>C||||||,G|intron_variant|MOD…
10_13015490	0.75	0.25	0.25	0.75	0.25	0.75	0.405465	G	A	ANN=A|downstream_gene_variant|MODIFIER|GRMZM2G006493|GRMZM2G006493|transcript|GRMZM2G006493_T04|protein_coding||c.*3397C>T|||||3322|,A|intron_variant|MODIFIER|GRMZM2G006493|GRMZM2G006493|transcript|GRMZM2G006493_T02|protein_coding|7/10|c.777+2132C>T||||||,A|intron_variant|MODIFIER|GRMZM2G006493|GRMZM2G006493|transcript|GRMZM2G006493_T05|protein_coding|1/3|c.-151+2132C>T||||||,A|intron_variant|MOD…
10_13016734	0.75	0.25	0.25	0.75	0.25	0.75	0.405465	T	C	ANN=C|downstream_gene_variant|MODIFIER|GRMZM2G006493|GRMZM2G006493|transcript|GRMZM2G006493_T04|protein_coding||c.*2153A>G|||||2078|,C|intron_variant|MODIFIER|GRMZM2G006493|GRMZM2G006493|transcript|GRMZM2G006493_T02|protein_coding|7/10|c.777+888A>G||||||,C|intron_variant|MODIFIER|GRMZM2G006493|GRMZM2G006493|transcript|GRMZM2G006493_T05|protein_coding|1/3|c.-151+888A>G||||||,C|intron_variant|MODIF…
10_13016868	0.75	0.25	0.25	0.75	0.25	0.75	0.405465	C	T	ANN=T|downstream_gene_variant|MODIFIER|GRMZM2G006493|GRMZM2G006493|transcript|GRMZM2G006493_T04|protein_coding||c.*2019G>A|||||1944|,T|intron_variant|MODIFIER|GRMZM2G006493|GRMZM2G006493|transcript|GRMZM2G006493_T02|protein_coding|7/10|c.777+754G>A||||||,T|intron_variant|MODIFIER|GRMZM2G006493|GRMZM2G006493|transcript|GRMZM2G006493_T05|protein_coding|1/3|c.-151+754G>A||||||,T|intron_variant|MODIF…
10_13017119	0.75	0.25	0.25	0.75	0.25	0.75	0.405465	T	C	ANN=C|downstream_gene_variant|MODIFIER|GRMZM2G006493|GRMZM2G006493|transcript|GRMZM2G006493_T04|protein_coding||c.*1768A>G|||||1693|,C|intron_variant|MODIFIER|GRMZM2G006493|GRMZM2G006493|transcript|GRMZM2G006493_T02|protein_coding|7/10|c.777+503A>G||||||,C|intron_variant|MODIFIER|GRMZM2G006493|GRMZM2G006493|transcript|GRMZM2G006493_T05|protein_coding|1/3|c.-151+503A>G||||||,C|intron_variant|MODIF…
10_13017131	0.75	0.25	0.25	0.75	0.25	0.75	0.405465	T	A	ANN=A|downstream_gene_variant|MODIFIER|GRMZM2G006493|GRMZM2G006493|transcript|GRMZM2G006493_T04|protein_coding||c.*1756A>T|||||1681|,A|intron_variant|MODIFIER|GRMZM2G006493|GRMZM2G006493|transcript|GRMZM2G006493_T02|protein_coding|7/10|c.777+491A>T||||||,A|intron_variant|MODIFIER|GRMZM2G006493|GRMZM2G006493|transcript|GRMZM2G006493_T05|protein_coding|1/3|c.-151+491A>T||||||,A|intron_variant|MODIF…
10_13017216	0.75	0.25	0.25	0.75	0.25	0.75	0.405465	G	A	ANN=A|downstream_gene_variant|MODIFIER|GRMZM2G006493|GRMZM2G006493|transcript|GRMZM2G006493_T04|protein_coding||c.*1671C>T|||||1596|,A|intron_variant|MODIFIER|GRMZM2G006493|GRMZM2G006493|transcript|GRMZM2G006493_T02|protein_coding|7/10|c.777+406C>T||||||,A|intron_variant|MODIFIER|GRMZM2G006493|GRMZM2G006493|transcript|GRMZM2G006493_T05|protein_coding|1/3|c.-151+406C>T||||||,A|intron_variant|MODIF…
10_13017434	0.75	0.25	0.25	0.75	0.25	0.75	0.405465	A	C	ANN=C|downstream_gene_variant|MODIFIER|GRMZM2G006493|GRMZM2G006493|transcript|GRMZM2G006493_T04|protein_coding||c.*1453T>G|||||1378|,C|intron_variant|MODIFIER|GRMZM2G006493|GRMZM2G006493|transcript|GRMZM2G006493_T02|protein_coding|7/10|c.777+188T>G||||||,C|intron_variant|MODIFIER|GRMZM2G006493|GRMZM2G006493|transcript|GRMZM2G006493_T05|protein_coding|1/3|c.-151+188T>G||||||,C|intron_variant|MODIF…
10_13017445	0.75	0.25	0.25	0.75	0.25	0.75	0.405465	G	T	ANN=T|downstream_gene_variant|MODIFIER|GRMZM2G006493|GRMZM2G006493|transcript|GRMZM2G006493_T04|protein_coding||c.*1442C>A|||||1367|,T|intron_variant|MODIFIER|GRMZM2G006493|GRMZM2G006493|transcript|GRMZM2G006493_T02|protein_coding|7/10|c.777+177C>A||||||,T|intron_variant|MODIFIER|GRMZM2G006493|GRMZM2G006493|transcript|GRMZM2G006493_T05|protein_coding|1/3|c.-151+177C>A||||||,T|intron_variant|MODIF…
10_13017734	0.75	0.25	0.25	0.75	0.25	0.75	0.405465	G	A	ANN=A|5_prime_UTR_variant|MODIFIER|GRMZM2G006493|GRMZM2G006493|transcript|GRMZM2G006493_T05|protein_coding|1/4|c.-263C>T|||||9042|,A|5_prime_UTR_variant|MODIFIER|GRMZM2G006493|GRMZM2G006493|transcript|GRMZM2G006493_T06|protein_coding|1/5|c.-263C>T|||||9042|,A|downstream_gene_variant|MODIFIER|GRMZM2G006493|GRMZM2G006493|transcript|GRMZM2G006493_T04|protein_coding||c.*1153C>T|||||1078|,A|intron_var…
10_13018142	0.75	0.25	0.25	0.75	0.25	0.75	0.405465	A	G	ANN=G|upstream_gene_variant|MODIFIER|GRMZM2G006493|GRMZM2G006493|transcript|GRMZM2G006493_T05|protein_coding||c.-9450T>C|||||348|,G|upstream_gene_variant|MODIFIER|GRMZM2G006493|GRMZM2G006493|transcript|GRMZM2G006493_T06|protein_coding||c.-9450T>C|||||348|,G|downstream_gene_variant|MODIFIER|GRMZM2G006493|GRMZM2G006493|transcript|GRMZM2G006493_T04|protein_coding||c.*745T>C|||||670|,G|intron_variant…
10_13018145	0.75	0.25	0.25	0.75	0.25	0.75	0.405465	C	G	ANN=G|upstream_gene_variant|MODIFIER|GRMZM2G006493|GRMZM2G006493|transcript|GRMZM2G006493_T05|protein_coding||c.-9453G>C|||||351|,G|upstream_gene_variant|MODIFIER|GRMZM2G006493|GRMZM2G006493|transcript|GRMZM2G006493_T06|protein_coding||c.-9453G>C|||||351|,G|downstream_gene_variant|MODIFIER|GRMZM2G006493|GRMZM2G006493|transcript|GRMZM2G006493_T04|protein_coding||c.*742G>C|||||667|,G|intron_variant…
10_13019057	0.75	0.25	0.25	0.75	0.25	0.75	0.405465	A	T	ANN=T|upstream_gene_variant|MODIFIER|GRMZM2G006493|GRMZM2G006493|transcript|GRMZM2G006493_T05|protein_coding||c.-10365T>A|||||1263|,T|upstream_gene_variant|MODIFIER|GRMZM2G006493|GRMZM2G006493|transcript|GRMZM2G006493_T06|protein_coding||c.-10365T>A|||||1263|,T|intron_variant|MODIFIER|GRMZM2G006493|GRMZM2G006493|transcript|GRMZM2G006493_T02|protein_coding|3/10|c.547-24T>A||||||,T|intron_variant|M…
10_13019203	0.75	0.25	0.25	0.75	0.25	0.75	0.405465	T	C	ANN=C|upstream_gene_variant|MODIFIER|GRMZM2G006493|GRMZM2G006493|transcript|GRMZM2G006493_T05|protein_coding||c.-10511A>G|||||1409|,C|upstream_gene_variant|MODIFIER|GRMZM2G006493|GRMZM2G006493|transcript|GRMZM2G006493_T06|protein_coding||c.-10511A>G|||||1409|,C|intron_variant|MODIFIER|GRMZM2G006493|GRMZM2G006493|transcript|GRMZM2G006493_T02|protein_coding|3/10|c.547-170A>G||||||,C|intron_variant|…
10_13019425	0.75	0.25	0.25	0.75	0.25	0.75	0.405465	C	T	ANN=T|synonymous_variant|LOW|GRMZM2G006493|GRMZM2G006493|transcript|GRMZM2G006493_T02|protein_coding|3/11|c.537G>A|p.Ser179Ser|648/1979|537/1635|179/544||,T|synonymous_variant|LOW|GRMZM2G006493|GRMZM2G006493|transcript|GRMZM2G006493_T01|protein_coding|3/10|c.537G>A|p.Ser179Ser|648/1920|537/1575|179/524||,T|synonymous_variant|LOW|GRMZM2G006493|GRMZM2G006493|transcript|GRMZM2G006493_T03|protein_cod…
10_13019988	0.75	0.25	0.25	0.75	0.25	0.75	0.405465	G	C	ANN=C|upstream_gene_variant|MODIFIER|GRMZM2G006493|GRMZM2G006493|transcript|GRMZM2G006493_T05|protein_coding||c.-11296C>G|||||2194|,C|upstream_gene_variant|MODIFIER|GRMZM2G006493|GRMZM2G006493|transcript|GRMZM2G006493_T06|protein_coding||c.-11296C>G|||||2194|,C|intron_variant|MODIFIER|GRMZM2G006493|GRMZM2G006493|transcript|GRMZM2G006493_T02|protein_coding|2/10|c.496-522C>G||||||,C|intron_variant|…
10_130400040	1	0	0.75	0.25	0.375	0.625	0.413339	A	C	ANN=C|3_prime_UTR_variant|MODIFIER|GRMZM2G072107|GRMZM2G072107|transcript|GRMZM2G072107_T01|protein_coding|14/14|c.*101A>C|||||101|WARNING_TRANSCRIPT_MULTIPLE_STOP_CODONS,C|3_prime_UTR_variant|MODIFIER|GRMZM2G072107|GRMZM2G072107|transcript|GRMZM2G072107_T02|protein_coding|14/14|c.*101A>C|||||101|WARNING_TRANSCRIPT_MULTIPLE_STOP_CODONS,C|upstream_gene_variant|MODIFIER|GRMZM2G072223|GRMZM2G072223|…
10_130400075	1	0	0.75	0.25	0.375	0.625	0.413339	T	C	ANN=C|3_prime_UTR_variant|MODIFIER|GRMZM2G072107|GRMZM2G072107|transcript|GRMZM2G072107_T01|protein_coding|14/14|c.*136T>C|||||136|WARNING_TRANSCRIPT_MULTIPLE_STOP_CODONS,C|3_prime_UTR_variant|MODIFIER|GRMZM2G072107|GRMZM2G072107|transcript|GRMZM2G072107_T02|protein_coding|14/14|c.*136T>C|||||136|WARNING_TRANSCRIPT_MULTIPLE_STOP_CODONS,C|upstream_gene_variant|MODIFIER|GRMZM2G072223|GRMZM2G072223|…
10_130400926	0.875	0.125	0.5	0.5	0.25	0.75	0.453121	C	T	ANN=T|upstream_gene_variant|MODIFIER|GRMZM2G072223|GRMZM2G072223|transcript|GRMZM2G072223_T01|protein_coding||c.-747C>T|||||46|,T|downstream_gene_variant|MODIFIER|GRMZM2G072107|GRMZM2G072107|transcript|GRMZM2G072107_T01|protein_coding||c.*987C>T|||||770|WARNING_TRANSCRIPT_MULTIPLE_STOP_CODONS,T|downstream_gene_variant|MODIFIER|GRMZM2G525770|GRMZM2G525770|transcript|GRMZM2G525770_T01|protein_codin…
10_130642388	1	0	0.625	0.375	0.5	0.5	0.472231	A	G	ANN=G|upstream_gene_variant|MODIFIER|GRMZM2G043813|GRMZM2G043813|transcript|GRMZM2G043813_T01|protein_coding||c.-639A>G|||||304|WARNING_TRANSCRIPT_INCOMPLETE,G|intergenic_region|MODIFIER|GRMZM2G005859-GRMZM2G043813|GRMZM2G005859-GRMZM2G043813|intergenic_region|GRMZM2G005859-GRMZM2G043813|||n.130642388A>G||||||
10_130930478	0.125	0.875	0.625	0.375	0.875	0.125	0.759462	G	A	ANN=A|downstream_gene_variant|MODIFIER|GRMZM5G896859|GRMZM5G896859|transcript|GRMZM5G896859_T02|protein_coding||c.*2484G>A|||||2305|WARNING_TRANSCRIPT_MULTIPLE_STOP_CODONS,A|downstream_gene_variant|MODIFIER|GRMZM5G827485|GRMZM5G827485|transcript|GRMZM5G827485_T01|protein_coding||c.*5317C>T|||||4814|,A|downstream_gene_variant|MODIFIER|GRMZM5G896859|GRMZM5G896859|transcript|GRMZM5G896859_T01|protei…
10_130931431	1	0	0.625	0.375	0.625	0.375	0.405465	T	A	ANN=A|downstream_gene_variant|MODIFIER|GRMZM5G896859|GRMZM5G896859|transcript|GRMZM5G896859_T02|protein_coding||c.*3437T>A|||||3258|WARNING_TRANSCRIPT_MULTIPLE_STOP_CODONS,A|downstream_gene_variant|MODIFIER|GRMZM5G827485|GRMZM5G827485|transcript|GRMZM5G827485_T01|protein_coding||c.*4364A>T|||||3861|,A|downstream_gene_variant|MODIFIER|GRMZM5G896859|GRMZM5G896859|transcript|GRMZM5G896859_T01|protei…
10_130932518	1	0	0.5	0.5	0.25	0.75	0.909965	A	G	ANN=G|3_prime_UTR_variant|MODIFIER|GRMZM5G828581|GRMZM5G828581|transcript|GRMZM5G828581_T01|protein_coding|4/6|c.*400A>G|||||400|,G|downstream_gene_variant|MODIFIER|GRMZM5G896859|GRMZM5G896859|transcript|GRMZM5G896859_T02|protein_coding||c.*4524A>G|||||4345|WARNING_TRANSCRIPT_MULTIPLE_STOP_CODONS,G|downstream_gene_variant|MODIFIER|GRMZM5G827485|GRMZM5G827485|transcript|GRMZM5G827485_T01|protein_c…
10_130933712	0.875	0.125	0.375	0.625	0.25	0.75	0.591726	A	T	ANN=T|downstream_gene_variant|MODIFIER|GRMZM5G827485|GRMZM5G827485|transcript|GRMZM5G827485_T01|protein_coding||c.*2083T>A|||||1580|,T|intron_variant|MODIFIER|GRMZM5G828581|GRMZM5G828581|transcript|GRMZM5G828581_T02|protein_coding|7/7|c.930+57A>T||||||WARNING_TRANSCRIPT_MULTIPLE_STOP_CODONS,T|intron_variant|MODIFIER|GRMZM5G828581|GRMZM5G828581|transcript|GRMZM5G828581_T01|protein_coding|5/5|c.*10…
10_130934350	0.875	0.125	0.375	0.625	0.25	0.75	0.591726	G	A	ANN=A|missense_variant|MODERATE|GRMZM5G828581|GRMZM5G828581|transcript|GRMZM5G828581_T02|protein_coding|8/8|c.985G>A|p.Glu329Lys|1132/1355|985/1017|329/338||WARNING_TRANSCRIPT_MULTIPLE_STOP_CODONS,A|3_prime_UTR_variant|MODIFIER|GRMZM5G828581|GRMZM5G828581|transcript|GRMZM5G828581_T01|protein_coding|6/6|c.*1095G>A|||||2232|,A|downstream_gene_variant|MODIFIER|GRMZM5G827485|GRMZM5G827485|transcript|…
10_130937567	0.875	0.125	0.375	0.625	0.25	0.75	0.591726	C	T	ANN=T|missense_variant|MODERATE|GRMZM5G827485|GRMZM5G827485|transcript|GRMZM5G827485_T01|protein_coding|1/1|c.535G>A|p.Gly179Ser|641/2916|535/2307|179/768||,T|downstream_gene_variant|MODIFIER|GRMZM5G828581|GRMZM5G828581|transcript|GRMZM5G828581_T02|protein_coding||c.*3185C>T|||||2994|WARNING_TRANSCRIPT_MULTIPLE_STOP_CODONS,T|downstream_gene_variant|MODIFIER|GRMZM5G828581|GRMZM5G828581|transcript|…
10_130940190	1	0	0.625	0.375	0.375	0.625	0.630565	T	C	ANN=C|upstream_gene_variant|MODIFIER|GRMZM5G827485|GRMZM5G827485|transcript|GRMZM5G827485_T01|protein_coding||c.-2089A>G|||||1983|,C|intergenic_region|MODIFIER|GRMZM5G827485-GRMZM2G306643|GRMZM5G827485-GRMZM2G306643|intergenic_region|GRMZM5G827485-GRMZM2G306643|||n.130940190T>C||||||
10_130941287	1	0	0.75	0.25	0.375	0.625	0.446909	C	T	ANN=T|upstream_gene_variant|MODIFIER|GRMZM5G827485|GRMZM5G827485|transcript|GRMZM5G827485_T01|protein_coding||c.-3186G>A|||||3080|,T|intergenic_region|MODIFIER|GRMZM5G827485-GRMZM2G306643|GRMZM5G827485-GRMZM2G306643|intergenic_region|GRMZM5G827485-GRMZM2G306643|||n.130941287C>T||||||
10_131018858	0.875	0.125	0.375	0.625	0.25	0.75	0.591726	A	G	ANN=G|intergenic_region|MODIFIER|GRMZM2G005284-GRMZM2G146809|GRMZM2G005284-GRMZM2G146809|intergenic_region|GRMZM2G005284-GRMZM2G146809|||n.131018858A>G||||||
10_131020648	0.875	0.125	0.375	0.625	0.25	0.75	0.591726	T	A	ANN=A|intergenic_region|MODIFIER|GRMZM2G005284-GRMZM2G146809|GRMZM2G005284-GRMZM2G146809|intergenic_region|GRMZM2G005284-GRMZM2G146809|||n.131020648T>A||||||
10_13166481	0	1	0.625	0.375	0.375	0.625	0.583802	G	A	ANN=A|3_prime_UTR_variant|MODIFIER|GRMZM2G303655|GRMZM2G303655|transcript|GRMZM2G303655_T01|protein_coding|21/21|c.*139C>T|||||139|WARNING_TRANSCRIPT_MULTIPLE_STOP_CODONS,A|downstream_gene_variant|MODIFIER|GRMZM2G174565|GRMZM2G174565|transcript|GRMZM2G174565_T01|protein_coding||c.*4390G>A|||||3960|WARNING_TRANSCRIPT_MULTIPLE_STOP_CODONS
10_13166545	0	1	0.75	0.25	0.625	0.375	1.02154	T	C	ANN=C|3_prime_UTR_variant|MODIFIER|GRMZM2G303655|GRMZM2G303655|transcript|GRMZM2G303655_T01|protein_coding|21/21|c.*75A>G|||||75|WARNING_TRANSCRIPT_MULTIPLE_STOP_CODONS,C|downstream_gene_variant|MODIFIER|GRMZM2G174565|GRMZM2G174565|transcript|GRMZM2G174565_T01|protein_coding||c.*4454T>C|||||4024|WARNING_TRANSCRIPT_MULTIPLE_STOP_CODONS
10_13167155	0	1	0.75	0.25	0.875	0.125	1.61342	C	T	ANN=T|downstream_gene_variant|MODIFIER|GRMZM2G174565|GRMZM2G174565|transcript|GRMZM2G174565_T01|protein_coding||c.*5064C>T|||||4634|WARNING_TRANSCRIPT_MULTIPLE_STOP_CODONS,T|intron_variant|MODIFIER|GRMZM2G303655|GRMZM2G303655|transcript|GRMZM2G303655_T01|protein_coding|20/20|c.1911+223G>A||||||WARNING_TRANSCRIPT_MULTIPLE_STOP_CODONS
10_13167158	1	0	0.375	0.625	0.625	0.375	0.506727	G	C	ANN=C|downstream_gene_variant|MODIFIER|GRMZM2G174565|GRMZM2G174565|transcript|GRMZM2G174565_T01|protein_coding||c.*5067G>C|||||4637|WARNING_TRANSCRIPT_MULTIPLE_STOP_CODONS,C|intron_variant|MODIFIER|GRMZM2G303655|GRMZM2G303655|transcript|GRMZM2G303655_T01|protein_coding|20/20|c.1911+220C>G||||||WARNING_TRANSCRIPT_MULTIPLE_STOP_CODONS
10_13167173	0	1	0.625	0.375	0.875	0.125	1.39108	G	A	ANN=A|downstream_gene_variant|MODIFIER|GRMZM2G174565|GRMZM2G174565|transcript|GRMZM2G174565_T01|protein_coding||c.*5082G>A|||||4652|WARNING_TRANSCRIPT_MULTIPLE_STOP_CODONS,A|intron_variant|MODIFIER|GRMZM2G303655|GRMZM2G303655|transcript|GRMZM2G303655_T01|protein_coding|20/20|c.1911+205C>T||||||WARNING_TRANSCRIPT_MULTIPLE_STOP_CODONS
10_13167372	0	1	0.75	0.25	0.875	0.125	1.61342	G	A	ANN=A|splice_region_variant&intron_variant|LOW|GRMZM2G303655|GRMZM2G303655|transcript|GRMZM2G303655_T01|protein_coding|20/20|c.1911+6C>T||||||WARNING_TRANSCRIPT_MULTIPLE_STOP_CODONS,A|downstream_gene_variant|MODIFIER|GRMZM2G174565|GRMZM2G174565|transcript|GRMZM2G174565_T01|protein_coding||c.*5281G>A|||||4851|WARNING_TRANSCRIPT_MULTIPLE_STOP_CODONS
10_13168214	1	0	0.5	0.5	0.5	0.5	0.472231	A	G	ANN=G|intron_variant|MODIFIER|GRMZM2G303655|GRMZM2G303655|transcript|GRMZM2G303655_T01|protein_coding|16/20|c.1482+50T>C||||||WARNING_TRANSCRIPT_MULTIPLE_STOP_CODONS
10_13168345	0	1	0.75	0.25	0.875	0.125	1.61342	A	G	ANN=G|intron_variant|MODIFIER|GRMZM2G303655|GRMZM2G303655|transcript|GRMZM2G303655_T01|protein_coding|15/20|c.1417-16T>C||||||WARNING_TRANSCRIPT_MULTIPLE_STOP_CODONS
10_13168622	1	0	0.5	0.5	0.5	0.5	0.472231	A	G	ANN=G|intron_variant|MODIFIER|GRMZM2G303655|GRMZM2G303655|transcript|GRMZM2G303655_T01|protein_coding|14/20|c.1344+32T>C||||||WARNING_TRANSCRIPT_MULTIPLE_STOP_CODONS
10_13169294	0	1	0.75	0.25	0.875	0.125	1.61342	T	C	ANN=C|intron_variant|MODIFIER|GRMZM2G303655|GRMZM2G303655|transcript|GRMZM2G303655_T01|protein_coding|11/20|c.1012-114A>G||||||WARNING_TRANSCRIPT_MULTIPLE_STOP_CODONS
10_13170084	1	0	0.375	0.625	0.5	0.5	0.583802	A	G	ANN=G|intron_variant|MODIFIER|GRMZM2G303655|GRMZM2G303655|transcript|GRMZM2G303655_T01|protein_coding|10/20|c.901-386T>C||||||WARNING_TRANSCRIPT_MULTIPLE_STOP_CODONS
10_13170180	0	1	0.75	0.25	0.875	0.125	1.61342	C	T	ANN=T|intron_variant|MODIFIER|GRMZM2G303655|GRMZM2G303655|transcript|GRMZM2G303655_T01|protein_coding|10/20|c.901-482G>A||||||WARNING_TRANSCRIPT_MULTIPLE_STOP_CODONS
10_13175716	1	0	0.375	0.625	0.5	0.5	0.583802	C	G	ANN=G|intron_variant|MODIFIER|GRMZM2G303655|GRMZM2G303655|transcript|GRMZM2G303655_T01|protein_coding|6/20|c.558+154G>C||||||WARNING_TRANSCRIPT_MULTIPLE_STOP_CODONS
10_13175744	1	0	0.375	0.625	0.5	0.5	0.583802	G	A	ANN=A|intron_variant|MODIFIER|GRMZM2G303655|GRMZM2G303655|transcript|GRMZM2G303655_T01|protein_coding|6/20|c.558+126C>T||||||WARNING_TRANSCRIPT_MULTIPLE_STOP_CODONS
10_13175799	1	0	0.375	0.625	0.5	0.5	0.583802	C	T	ANN=T|intron_variant|MODIFIER|GRMZM2G303655|GRMZM2G303655|transcript|GRMZM2G303655_T01|protein_coding|6/20|c.558+71G>A||||||WARNING_TRANSCRIPT_MULTIPLE_STOP_CODONS
10_13176019	1	0	0.375	0.625	0.5	0.5	0.583802	C	G	ANN=G|intron_variant|MODIFIER|GRMZM2G303655|GRMZM2G303655|transcript|GRMZM2G303655_T01|protein_coding|5/20|c.436-27G>C||||||WARNING_TRANSCRIPT_MULTIPLE_STOP_CODONS
10_13176099	1	0	0.5	0.5	0.5	0.5	0.472231	A	G	ANN=G|intron_variant|MODIFIER|GRMZM2G303655|GRMZM2G303655|transcript|GRMZM2G303655_T01|protein_coding|5/20|c.436-107T>C||||||WARNING_TRANSCRIPT_MULTIPLE_STOP_CODONS
10_13176205	1	0	0.375	0.625	0.5	0.5	0.583802	T	A	ANN=A|intron_variant|MODIFIER|GRMZM2G303655|GRMZM2G303655|transcript|GRMZM2G303655_T01|protein_coding|5/20|c.435+127A>T||||||WARNING_TRANSCRIPT_MULTIPLE_STOP_CODONS
10_13177845	1	0	0.375	0.625	0.5	0.5	0.583802	T	G	ANN=G|intron_variant|MODIFIER|GRMZM2G303655|GRMZM2G303655|transcript|GRMZM2G303655_T01|protein_coding|1/20|c.12-807A>C||||||WARNING_TRANSCRIPT_MULTIPLE_STOP_CODONS
10_13178203	1	0	0.5	0.5	0.5	0.5	0.472231	T	C	ANN=C|intron_variant|MODIFIER|GRMZM2G303655|GRMZM2G303655|transcript|GRMZM2G303655_T01|protein_coding|1/20|c.12-1165A>G||||||WARNING_TRANSCRIPT_MULTIPLE_STOP_CODONS
10_13181642	1	0	0.375	0.625	0.5	0.5	0.583802	A	C	ANN=C|upstream_gene_variant|MODIFIER|GRMZM2G303655|GRMZM2G303655|transcript|GRMZM2G303655_T01|protein_coding||c.-785T>G|||||627|WARNING_TRANSCRIPT_MULTIPLE_STOP_CODONS,C|intergenic_region|MODIFIER|GRMZM2G303655-GRMZM2G426486|GRMZM2G303655-GRMZM2G426486|intergenic_region|GRMZM2G303655-GRMZM2G426486|||n.13181642A>C||||||
10_13182753	0	1	0.75	0.25	0.625	0.375	1.09861	C	T	ANN=T|upstream_gene_variant|MODIFIER|GRMZM2G303655|GRMZM2G303655|transcript|GRMZM2G303655_T01|protein_coding||c.-1896G>A|||||1738|WARNING_TRANSCRIPT_MULTIPLE_STOP_CODONS,T|intergenic_region|MODIFIER|GRMZM2G303655-GRMZM2G426486|GRMZM2G303655-GRMZM2G426486|intergenic_region|GRMZM2G303655-GRMZM2G426486|||n.13182753C>T||||||
10_131909532	0.125	0.875	0.75	0.25	0.5	0.5	0.453121	T	A	ANN=A|upstream_gene_variant|MODIFIER|GRMZM2G400570|GRMZM2G400570|transcript|GRMZM2G400570_T01|protein_coding||c.-4670A>T|||||4670|WARNING_TRANSCRIPT_MULTIPLE_STOP_CODONS,A|upstream_gene_variant|MODIFIER|GRMZM5G812538|GRMZM5G812538|transcript|GRMZM5G812538_T01|protein_coding||c.-2125A>T|||||2117|,A|downstream_gene_variant|MODIFIER|GRMZM5G893444|GRMZM5G893444|transcript|GRMZM5G893444_T01|protein_co…
10_131912007	1	0	0.625	0.375	0.375	0.625	0.506727	G	A	ANN=A|upstream_gene_variant|MODIFIER|GRMZM5G812538|GRMZM5G812538|transcript|GRMZM5G812538_T01|protein_coding||c.-4600C>T|||||4592|,A|intron_variant|MODIFIER|GRMZM5G893444|GRMZM5G893444|transcript|GRMZM5G893444_T01|protein_coding|5/5|c.1056-25C>T||||||WARNING_TRANSCRIPT_MULTIPLE_STOP_CODONS
10_13194613	0	1	0.75	0.25	0.5	0.5	0.843199	A	C	ANN=C|upstream_gene_variant|MODIFIER|GRMZM2G426486|GRMZM2G426486|transcript|GRMZM2G426486_T01|protein_coding||c.-4600T>G|||||2980|WARNING_TRANSCRIPT_MULTIPLE_STOP_CODONS,C|intergenic_region|MODIFIER|GRMZM2G426486-GRMZM2G160279|GRMZM2G426486-GRMZM2G160279|intergenic_region|GRMZM2G426486-GRMZM2G160279|||n.13194613A>C||||||
10_13194853	0	1	0.75	0.25	0.5	0.5	0.843199	T	A	ANN=A|upstream_gene_variant|MODIFIER|GRMZM2G426486|GRMZM2G426486|transcript|GRMZM2G426486_T01|protein_coding||c.-4840A>T|||||3220|WARNING_TRANSCRIPT_MULTIPLE_STOP_CODONS,A|intergenic_region|MODIFIER|GRMZM2G426486-GRMZM2G160279|GRMZM2G426486-GRMZM2G160279|intergenic_region|GRMZM2G426486-GRMZM2G160279|||n.13194853T>A||||||
10_13195134	0	1	0.625	0.375	0.5	0.5	0.727644	A	G	ANN=G|upstream_gene_variant|MODIFIER|GRMZM2G426486|GRMZM2G426486|transcript|GRMZM2G426486_T01|protein_coding||c.-5121T>C|||||3501|WARNING_TRANSCRIPT_MULTIPLE_STOP_CODONS,G|intergenic_region|MODIFIER|GRMZM2G426486-GRMZM2G160279|GRMZM2G426486-GRMZM2G160279|intergenic_region|GRMZM2G426486-GRMZM2G160279|||n.13195134A>G||||||
10_13196700	1	0	0.375	0.625	0.5	0.5	0.583802	T	G	ANN=G|intergenic_region|MODIFIER|GRMZM2G426486-GRMZM2G160279|GRMZM2G426486-GRMZM2G160279|intergenic_region|GRMZM2G426486-GRMZM2G160279|||n.13196700T>G||||||
10_13197513	1	0	0.375	0.625	0.5	0.5	0.583802	T	C	ANN=C|intergenic_region|MODIFIER|GRMZM2G426486-GRMZM2G160279|GRMZM2G426486-GRMZM2G160279|intergenic_region|GRMZM2G426486-GRMZM2G160279|||n.13197513T>C||||||
10_13198616	1	0	0.375	0.625	0.5	0.5	0.583802	A	G	ANN=G|intergenic_region|MODIFIER|GRMZM2G426486-GRMZM2G160279|GRMZM2G426486-GRMZM2G160279|intergenic_region|GRMZM2G426486-GRMZM2G160279|||n.13198616A>G||||||
10_132054526	0.875	0.125	0.5	0.5	0.25	0.75	0.462295	G	C	ANN=C|upstream_gene_variant|MODIFIER|GRMZM2G465091|GRMZM2G465091|transcript|GRMZM2G465091_T01|protein_coding||c.-1356G>C|||||1277|,C|downstream_gene_variant|MODIFIER|GRMZM2G164743|GRMZM2G164743|transcript|GRMZM2G164743_T01|protein_coding||c.*1760G>C|||||1269|WARNING_TRANSCRIPT_MULTIPLE_STOP_CODONS,C|downstream_gene_variant|MODIFIER|GRMZM2G164743|GRMZM2G164743|transcript|GRMZM2G164743_T02|protein_…
10_132446623	0.25	0.75	0.625	0.375	0.875	0.125	0.424336	A	G	ANN=G|3_prime_UTR_variant|MODIFIER|GRMZM2G046841|GRMZM2G046841|transcript|GRMZM2G046841_T01|protein_coding|1/1|c.*94T>C|||||94|
10_132462444	1	0	0.75	0.25	0.375	0.625	0.446909	G	A	ANN=A|intergenic_region|MODIFIER|GRMZM2G046841-GRMZM2G040902|GRMZM2G046841-GRMZM2G040902|intergenic_region|GRMZM2G046841-GRMZM2G040902|||n.132462444G>A||||||
10_132462454	1	0	0.75	0.25	0.375	0.625	0.446909	C	T	ANN=T|intergenic_region|MODIFIER|GRMZM2G046841-GRMZM2G040902|GRMZM2G046841-GRMZM2G040902|intergenic_region|GRMZM2G046841-GRMZM2G040902|||n.132462454C>T||||||
10_132462502	1	0	0.75	0.25	0.375	0.625	0.446909	C	T	ANN=T|intergenic_region|MODIFIER|GRMZM2G046841-GRMZM2G040902|GRMZM2G046841-GRMZM2G040902|intergenic_region|GRMZM2G046841-GRMZM2G040902|||n.132462502C>T||||||
10_132462509	1	0	0.75	0.25	0.375	0.625	0.446909	G	A	ANN=A|intergenic_region|MODIFIER|GRMZM2G046841-GRMZM2G040902|GRMZM2G046841-GRMZM2G040902|intergenic_region|GRMZM2G046841-GRMZM2G040902|||n.132462509G>A||||||
10_132462523	1	0	0.75	0.25	0.375	0.625	0.446909	G	A	ANN=A|intergenic_region|MODIFIER|GRMZM2G046841-GRMZM2G040902|GRMZM2G046841-GRMZM2G040902|intergenic_region|GRMZM2G046841-GRMZM2G040902|||n.132462523G>A||||||
10_132462530	1	0	0.75	0.25	0.375	0.625	0.446909	C	T	ANN=T|intergenic_region|MODIFIER|GRMZM2G046841-GRMZM2G040902|GRMZM2G046841-GRMZM2G040902|intergenic_region|GRMZM2G046841-GRMZM2G040902|||n.132462530C>T||||||
10_132530969	0.25	0.75	0.625	0.375	0.875	0.125	0.420851	A	G	ANN=G|3_prime_UTR_variant|MODIFIER|GRMZM2G040902|GRMZM2G040902|transcript|GRMZM2G040902_T03|protein_coding|2/2|c.*75A>G|||||75|,G|downstream_gene_variant|MODIFIER|GRMZM2G040803|GRMZM2G040803|transcript|GRMZM2G040803_T01|protein_coding||c.*3526T>C|||||3014|,G|downstream_gene_variant|MODIFIER|GRMZM2G040803|GRMZM2G040803|transcript|GRMZM2G040803_T02|protein_coding||c.*3526T>C|||||3014|,G|intron_vari…
10_132530986	0.25	0.75	0.625	0.375	0.875	0.125	0.420851	T	C	ANN=C|3_prime_UTR_variant|MODIFIER|GRMZM2G040902|GRMZM2G040902|transcript|GRMZM2G040902_T03|protein_coding|2/2|c.*92T>C|||||92|,C|downstream_gene_variant|MODIFIER|GRMZM2G040803|GRMZM2G040803|transcript|GRMZM2G040803_T01|protein_coding||c.*3509A>G|||||2997|,C|downstream_gene_variant|MODIFIER|GRMZM2G040803|GRMZM2G040803|transcript|GRMZM2G040803_T02|protein_coding||c.*3509A>G|||||2997|,C|intron_vari…
10_132531447	0.25	0.75	0.625	0.375	0.875	0.125	0.420851	C	T	ANN=T|5_prime_UTR_variant|MODIFIER|GRMZM2G040902|GRMZM2G040902|transcript|GRMZM2G040902_T02|protein_coding|3/5|c.-1117C>T|||||1117|,T|downstream_gene_variant|MODIFIER|GRMZM2G040803|GRMZM2G040803|transcript|GRMZM2G040803_T01|protein_coding||c.*3048G>A|||||2536|,T|downstream_gene_variant|MODIFIER|GRMZM2G040902|GRMZM2G040902|transcript|GRMZM2G040902_T03|protein_coding||c.*553C>T|||||203|,T|downstrea…
10_132531490	0.25	0.75	0.625	0.375	0.875	0.125	0.420851	C	T	ANN=T|5_prime_UTR_variant|MODIFIER|GRMZM2G040902|GRMZM2G040902|transcript|GRMZM2G040902_T02|protein_coding|3/5|c.-1074C>T|||||1074|,T|downstream_gene_variant|MODIFIER|GRMZM2G040803|GRMZM2G040803|transcript|GRMZM2G040803_T01|protein_coding||c.*3005G>A|||||2493|,T|downstream_gene_variant|MODIFIER|GRMZM2G040902|GRMZM2G040902|transcript|GRMZM2G040902_T03|protein_coding||c.*596C>T|||||246|,T|downstrea…
10_132531528	0.25	0.75	0.625	0.375	0.875	0.125	0.420851	G	T	ANN=T|5_prime_UTR_variant|MODIFIER|GRMZM2G040902|GRMZM2G040902|transcript|GRMZM2G040902_T02|protein_coding|3/5|c.-1036G>T|||||1036|,T|downstream_gene_variant|MODIFIER|GRMZM2G040803|GRMZM2G040803|transcript|GRMZM2G040803_T01|protein_coding||c.*2967C>A|||||2455|,T|downstream_gene_variant|MODIFIER|GRMZM2G040902|GRMZM2G040902|transcript|GRMZM2G040902_T03|protein_coding||c.*634G>T|||||284|,T|downstrea…
10_132531923	0.875	0.125	0.5	0.5	0.25	0.75	0.453121	C	T	ANN=T|5_prime_UTR_premature_start_codon_gain_variant|LOW|GRMZM2G040902|GRMZM2G040902|transcript|GRMZM2G040902_T02|protein_coding|3/5|c.-641C>T||||||,T|5_prime_UTR_variant|MODIFIER|GRMZM2G040902|GRMZM2G040902|transcript|GRMZM2G040902_T02|protein_coding|3/5|c.-641C>T|||||641|,T|downstream_gene_variant|MODIFIER|GRMZM2G040803|GRMZM2G040803|transcript|GRMZM2G040803_T01|protein_coding||c.*2572G>A|||||2…
10_132531965	0.25	0.75	0.625	0.375	0.875	0.125	0.420851	G	A	ANN=A|5_prime_UTR_variant|MODIFIER|GRMZM2G040902|GRMZM2G040902|transcript|GRMZM2G040902_T02|protein_coding|3/5|c.-599G>A|||||599|,A|downstream_gene_variant|MODIFIER|GRMZM2G040803|GRMZM2G040803|transcript|GRMZM2G040803_T01|protein_coding||c.*2530C>T|||||2018|,A|downstream_gene_variant|MODIFIER|GRMZM2G040902|GRMZM2G040902|transcript|GRMZM2G040902_T03|protein_coding||c.*1071G>A|||||721|,A|downstream…
10_132532046	0.25	0.75	0.625	0.375	0.875	0.125	0.420851	A	T	ANN=T|5_prime_UTR_variant|MODIFIER|GRMZM2G040902|GRMZM2G040902|transcript|GRMZM2G040902_T02|protein_coding|3/5|c.-518A>T|||||518|,T|downstream_gene_variant|MODIFIER|GRMZM2G040803|GRMZM2G040803|transcript|GRMZM2G040803_T01|protein_coding||c.*2449T>A|||||1937|,T|downstream_gene_variant|MODIFIER|GRMZM2G040902|GRMZM2G040902|transcript|GRMZM2G040902_T03|protein_coding||c.*1152A>T|||||802|,T|downstream…
10_132532054	0.25	0.75	0.625	0.375	0.875	0.125	0.420851	T	G	ANN=G|5_prime_UTR_variant|MODIFIER|GRMZM2G040902|GRMZM2G040902|transcript|GRMZM2G040902_T02|protein_coding|3/5|c.-510T>G|||||510|,G|downstream_gene_variant|MODIFIER|GRMZM2G040803|GRMZM2G040803|transcript|GRMZM2G040803_T01|protein_coding||c.*2441A>C|||||1929|,G|downstream_gene_variant|MODIFIER|GRMZM2G040902|GRMZM2G040902|transcript|GRMZM2G040902_T03|protein_coding||c.*1160T>G|||||810|,G|downstream…
10_132532071	0.875	0.125	0.5	0.5	0.25	0.75	0.453121	C	A	ANN=A|5_prime_UTR_variant|MODIFIER|GRMZM2G040902|GRMZM2G040902|transcript|GRMZM2G040902_T02|protein_coding|3/5|c.-493C>A|||||493|,A|downstream_gene_variant|MODIFIER|GRMZM2G040803|GRMZM2G040803|transcript|GRMZM2G040803_T01|protein_coding||c.*2424G>T|||||1912|,A|downstream_gene_variant|MODIFIER|GRMZM2G040902|GRMZM2G040902|transcript|GRMZM2G040902_T03|protein_coding||c.*1177C>A|||||827|,A|downstream…
10_132532091	0.875	0.125	0.5	0.5	0.25	0.75	0.453121	A	C	ANN=C|5_prime_UTR_variant|MODIFIER|GRMZM2G040902|GRMZM2G040902|transcript|GRMZM2G040902_T02|protein_coding|3/5|c.-473A>C|||||473|,C|downstream_gene_variant|MODIFIER|GRMZM2G040803|GRMZM2G040803|transcript|GRMZM2G040803_T01|protein_coding||c.*2404T>G|||||1892|,C|downstream_gene_variant|MODIFIER|GRMZM2G040902|GRMZM2G040902|transcript|GRMZM2G040902_T03|protein_coding||c.*1197A>C|||||847|,C|downstream…
10_132532105	0.875	0.125	0.5	0.5	0.25	0.75	0.453121	T	C	ANN=C|5_prime_UTR_premature_start_codon_gain_variant|LOW|GRMZM2G040902|GRMZM2G040902|transcript|GRMZM2G040902_T02|protein_coding|3/5|c.-459T>C||||||,C|5_prime_UTR_variant|MODIFIER|GRMZM2G040902|GRMZM2G040902|transcript|GRMZM2G040902_T02|protein_coding|3/5|c.-459T>C|||||459|,C|downstream_gene_variant|MODIFIER|GRMZM2G040803|GRMZM2G040803|transcript|GRMZM2G040803_T01|protein_coding||c.*2390A>G|||||1…
10_132532442	0.875	0.125	0.5	0.5	0.25	0.75	0.453121	T	C	ANN=C|5_prime_UTR_variant|MODIFIER|GRMZM2G040902|GRMZM2G040902|transcript|GRMZM2G040902_T02|protein_coding|3/5|c.-122T>C|||||122|,C|downstream_gene_variant|MODIFIER|GRMZM2G040803|GRMZM2G040803|transcript|GRMZM2G040803_T01|protein_coding||c.*2053A>G|||||1541|,C|downstream_gene_variant|MODIFIER|GRMZM2G040902|GRMZM2G040902|transcript|GRMZM2G040902_T03|protein_coding||c.*1548T>C|||||1198|,C|downstrea…
10_132532828	0	1	0.375	0.625	0.875	0.125	0.945922	G	A	ANN=A|downstream_gene_variant|MODIFIER|GRMZM2G040803|GRMZM2G040803|transcript|GRMZM2G040803_T01|protein_coding||c.*1667C>T|||||1155|,A|downstream_gene_variant|MODIFIER|GRMZM2G040902|GRMZM2G040902|transcript|GRMZM2G040902_T03|protein_coding||c.*1934G>A|||||1584|,A|downstream_gene_variant|MODIFIER|GRMZM2G040803|GRMZM2G040803|transcript|GRMZM2G040803_T02|protein_coding||c.*1667C>T|||||1155|,A|intron…
10_132532995	1	0	0.75	0.25	0.375	0.625	0.446909	A	G	ANN=G|splice_region_variant&intron_variant|LOW|GRMZM2G040902|GRMZM2G040902|transcript|GRMZM2G040902_T01|protein_coding|6/6|c.804+8A>G||||||,G|splice_region_variant&intron_variant|LOW|GRMZM2G040902|GRMZM2G040902|transcript|GRMZM2G040902_T02|protein_coding|4/4|c.327+8A>G||||||,G|downstream_gene_variant|MODIFIER|GRMZM2G040803|GRMZM2G040803|transcript|GRMZM2G040803_T01|protein_coding||c.*1500T>C|||||…
10_132534145	0.375	0.625	1	0	0.875	0.125	0.558156	T	C	ANN=C|3_prime_UTR_variant|MODIFIER|GRMZM2G040803|GRMZM2G040803|transcript|GRMZM2G040803_T01|protein_coding|2/2|c.*350A>G|||||350|,C|3_prime_UTR_variant|MODIFIER|GRMZM2G040803|GRMZM2G040803|transcript|GRMZM2G040803_T02|protein_coding|2/2|c.*350A>G|||||350|,C|downstream_gene_variant|MODIFIER|GRMZM2G040902|GRMZM2G040902|transcript|GRMZM2G040902_T01|protein_coding||c.*770T>C|||||462|,C|downstream_gen…
10_133298299	0.875	0.125	0	1	0.5	0.5	0.794618	A	G	ANN=G|synonymous_variant|LOW|GRMZM2G123719|GRMZM2G123719|transcript|GRMZM2G123719_T01|protein_coding|3/4|c.1945T>C|p.Leu649Leu|2056/2611|1945/2304|649/767||WARNING_TRANSCRIPT_MULTIPLE_STOP_CODONS,G|downstream_gene_variant|MODIFIER|GRMZM2G425072|GRMZM2G425072|transcript|GRMZM2G425072_T01|protein_coding||c.*3367A>G|||||2963|
10_133303438	1	0	0.375	0.625	0.625	0.375	0.583802	C	T	ANN=T|upstream_gene_variant|MODIFIER|GRMZM2G123719|GRMZM2G123719|transcript|GRMZM2G123719_T01|protein_coding||c.-2402G>A|||||2291|WARNING_TRANSCRIPT_MULTIPLE_STOP_CODONS,T|intergenic_region|MODIFIER|GRMZM2G123719-GRMZM2G001035|GRMZM2G123719-GRMZM2G001035|intergenic_region|GRMZM2G123719-GRMZM2G001035|||n.133303438C>T||||||
10_133349089	0	1	0.75	0.25	0.25	0.75	0.528895	G	A	ANN=A|3_prime_UTR_variant|MODIFIER|GRMZM2G054418|GRMZM2G054418|transcript|GRMZM2G054418_T02|protein_coding|14/14|c.*92C>T|||||92|WARNING_TRANSCRIPT_MULTIPLE_STOP_CODONS,A|3_prime_UTR_variant|MODIFIER|GRMZM2G054418|GRMZM2G054418|transcript|GRMZM2G054418_T01|protein_coding|14/14|c.*92C>T|||||92|WARNING_TRANSCRIPT_MULTIPLE_STOP_CODONS
10_133350283	0.375	0.625	0.875	0.125	0.875	0.125	0.459532	T	A	ANN=A|synonymous_variant|LOW|GRMZM2G054418|GRMZM2G054418|transcript|GRMZM2G054418_T02|protein_coding|12/14|c.1998A>T|p.Val666Val|2333/3342|1998/2825|666/940||WARNING_TRANSCRIPT_MULTIPLE_STOP_CODONS,A|synonymous_variant|LOW|GRMZM2G054418|GRMZM2G054418|transcript|GRMZM2G054418_T01|protein_coding|12/14|c.1998A>T|p.Val666Val|2333/3327|1998/2810|666/935||WARNING_TRANSCRIPT_MULTIPLE_STOP_CODONS
10_133353461	0.125	0.875	1	0	0.375	0.625	0.554832	G	T	ANN=T|intron_variant|MODIFIER|GRMZM2G054418|GRMZM2G054418|transcript|GRMZM2G054418_T02|protein_coding|2/13|c.250+97C>A||||||WARNING_TRANSCRIPT_MULTIPLE_STOP_CODONS,T|intron_variant|MODIFIER|GRMZM2G054418|GRMZM2G054418|transcript|GRMZM2G054418_T01|protein_coding|2/13|c.250+97C>A||||||WARNING_TRANSCRIPT_MULTIPLE_STOP_CODONS
10_133392483	0.75	0.25	0	1	0.375	0.625	0.540131	A	G	ANN=G|missense_variant|MODERATE|GRMZM2G054615|GRMZM2G054615|transcript|GRMZM2G054615_T01|protein_coding|2/3|c.229A>G|p.Thr77Ala|340/1780|229/1317|77/438||,G|missense_variant|MODERATE|GRMZM2G054615|GRMZM2G054615|transcript|GRMZM2G054615_T02|protein_coding|2/4|c.229A>G|p.Thr77Ala|340/1421|229/989|77/328||WARNING_TRANSCRIPT_INCOMPLETE
10_133530791	0.375	0.625	0.875	0.125	0.875	0.125	0.459532	T	A	ANN=A|downstream_gene_variant|MODIFIER|GRMZM2G098442|GRMZM2G098442|transcript|GRMZM2G098442_T01|protein_coding||c.*2900T>A|||||2758|,A|intergenic_region|MODIFIER|GRMZM2G098442-GRMZM2G155502|GRMZM2G098442-GRMZM2G155502|intergenic_region|GRMZM2G098442-GRMZM2G155502|||n.133530791T>A||||||
10_133530814	0.375	0.625	0.875	0.125	0.875	0.125	0.459532	T	G	ANN=G|downstream_gene_variant|MODIFIER|GRMZM2G098442|GRMZM2G098442|transcript|GRMZM2G098442_T01|protein_coding||c.*2923T>G|||||2781|,G|intergenic_region|MODIFIER|GRMZM2G098442-GRMZM2G155502|GRMZM2G098442-GRMZM2G155502|intergenic_region|GRMZM2G098442-GRMZM2G155502|||n.133530814T>G||||||
10_133531236	0.375	0.625	0.875	0.125	0.875	0.125	0.459532	C	A	ANN=A|downstream_gene_variant|MODIFIER|GRMZM2G098442|GRMZM2G098442|transcript|GRMZM2G098442_T01|protein_coding||c.*3345C>A|||||3203|,A|intergenic_region|MODIFIER|GRMZM2G098442-GRMZM2G155502|GRMZM2G098442-GRMZM2G155502|intergenic_region|GRMZM2G098442-GRMZM2G155502|||n.133531236C>A||||||
10_133532078	0.375	0.625	0.875	0.125	0.875	0.125	0.459532	G	A	ANN=A|downstream_gene_variant|MODIFIER|GRMZM2G098442|GRMZM2G098442|transcript|GRMZM2G098442_T01|protein_coding||c.*4187G>A|||||4045|,A|intergenic_region|MODIFIER|GRMZM2G098442-GRMZM2G155502|GRMZM2G098442-GRMZM2G155502|intergenic_region|GRMZM2G098442-GRMZM2G155502|||n.133532078G>A||||||
10_133573661	0.375	0.625	0.875	0.125	0.875	0.125	0.459532	A	G	ANN=G|3_prime_UTR_variant|MODIFIER|GRMZM2G155502|GRMZM2G155502|transcript|GRMZM2G155502_T03|protein_coding|9/9|c.*94T>C|||||94|WARNING_TRANSCRIPT_MULTIPLE_STOP_CODONS,G|3_prime_UTR_variant|MODIFIER|GRMZM2G155502|GRMZM2G155502|transcript|GRMZM2G155502_T02|protein_coding|6/6|c.*94T>C|||||94|WARNING_TRANSCRIPT_MULTIPLE_STOP_CODONS,G|3_prime_UTR_variant|MODIFIER|GRMZM2G155502|GRMZM2G155502|transcript…
10_133573935	0.375	0.625	0.875	0.125	0.875	0.125	0.459532	G	A	ANN=A|synonymous_variant|LOW|GRMZM2G155502|GRMZM2G155502|transcript|GRMZM2G155502_T03|protein_coding|9/9|c.1305C>T|p.Tyr435Tyr|1386/1973|1305/1485|435/494||WARNING_TRANSCRIPT_MULTIPLE_STOP_CODONS,A|synonymous_variant|LOW|GRMZM2G155502|GRMZM2G155502|transcript|GRMZM2G155502_T02|protein_coding|6/6|c.774C>T|p.Tyr258Tyr|1191/1778|774/954|258/317||WARNING_TRANSCRIPT_MULTIPLE_STOP_CODONS,A|synonymous_v…
10_133733339	0.25	0.75	0.75	0.25	0.75	0.25	0.405465	G	A	ANN=A|synonymous_variant|LOW|GRMZM5G800975|GRMZM5G800975|transcript|GRMZM5G800975_T01|protein_coding|1/2|c.45G>A|p.Leu15Leu|147/1331|45/981|15/326||
10_133733399	0.25	0.75	0.75	0.25	0.75	0.25	0.405465	C	T	ANN=T|synonymous_variant|LOW|GRMZM5G800975|GRMZM5G800975|transcript|GRMZM5G800975_T01|protein_coding|1/2|c.105C>T|p.Ala35Ala|207/1331|105/981|35/326||
10_133733450	0.25	0.75	0.75	0.25	0.75	0.25	0.405465	T	G	ANN=G|synonymous_variant|LOW|GRMZM5G800975|GRMZM5G800975|transcript|GRMZM5G800975_T01|protein_coding|1/2|c.156T>G|p.Leu52Leu|258/1331|156/981|52/326||
10_133737307	1	0	0.625	0.375	0.375	0.625	0.583802	T	A	ANN=A|downstream_gene_variant|MODIFIER|GRMZM5G800975|GRMZM5G800975|transcript|GRMZM5G800975_T01|protein_coding||c.*2570T>A|||||2322|,A|intergenic_region|MODIFIER|GRMZM5G800975-GRMZM5G882680|GRMZM5G800975-GRMZM5G882680|intergenic_region|GRMZM5G800975-GRMZM5G882680|||n.133737307T>A||||||
10_133737308	1	0	0.625	0.375	0.375	0.625	0.583802	C	T	ANN=T|downstream_gene_variant|MODIFIER|GRMZM5G800975|GRMZM5G800975|transcript|GRMZM5G800975_T01|protein_coding||c.*2571C>T|||||2323|,T|intergenic_region|MODIFIER|GRMZM5G800975-GRMZM5G882680|GRMZM5G800975-GRMZM5G882680|intergenic_region|GRMZM5G800975-GRMZM5G882680|||n.133737308C>T||||||
10_133846638	1	0	0.5	0.5	0.375	0.625	0.727644	G	A	ANN=A|upstream_gene_variant|MODIFIER|GRMZM2G026391|GRMZM2G026391|transcript|GRMZM2G026391_T02|protein_coding||c.-2265C>T|||||1468|WARNING_TRANSCRIPT_MULTIPLE_STOP_CODONS,A|upstream_gene_variant|MODIFIER|GRMZM2G026391|GRMZM2G026391|transcript|GRMZM2G026391_T01|protein_coding||c.-2430C>T|||||1468|WARNING_TRANSCRIPT_MULTIPLE_STOP_CODONS,A|downstream_gene_variant|MODIFIER|GRMZM2G026335|GRMZM2G026335|…
10_133904098	1	0	0.625	0.375	0.625	0.375	0.405465	G	T	ANN=T|stop_gained|HIGH|GRMZM2G386430|GRMZM2G386430|transcript|GRMZM2G386430_T02|protein_coding|4/7|c.1207G>T|p.Glu403*|1207/5525|1207/5525|403/1840||WARNING_TRANSCRIPT_MULTIPLE_STOP_CODONS,T|stop_gained|HIGH|GRMZM2G386430|GRMZM2G386430|transcript|GRMZM2G386430_T01|protein_coding|4/6|c.1207G>T|p.Glu403*|1207/5186|1207/4952|403/1649||WARNING_TRANSCRIPT_MULTIPLE_STOP_CODONS;LOF=(GRMZM2G386430|GRMZM2…
10_133936429	0.875	0.125	0.5	0.5	0.125	0.875	0.569717	G	A	ANN=A|intergenic_region|MODIFIER|GRMZM2G386430-GRMZM2G404375|GRMZM2G386430-GRMZM2G404375|intergenic_region|GRMZM2G386430-GRMZM2G404375|||n.133936429G>A||||||
10_13398381	1	0	0.375	0.625	0.5	0.5	0.583802	G	A	ANN=A|intergenic_region|MODIFIER|GRMZM2G160279-GRMZM2G035839|GRMZM2G160279-GRMZM2G035839|intergenic_region|GRMZM2G160279-GRMZM2G035839|||n.13398381G>A||||||
10_13398413	1	0	0.375	0.625	0.125	0.875	1.35403	C	T	ANN=T|intergenic_region|MODIFIER|GRMZM2G160279-GRMZM2G035839|GRMZM2G160279-GRMZM2G035839|intergenic_region|GRMZM2G160279-GRMZM2G035839|||n.13398413C>T||||||
10_13398847	1	0	0.375	0.625	0.125	0.875	1.35403	T	A	ANN=A|intergenic_region|MODIFIER|GRMZM2G160279-GRMZM2G035839|GRMZM2G160279-GRMZM2G035839|intergenic_region|GRMZM2G160279-GRMZM2G035839|||n.13398847T>A||||||
10_13398931	0	1	0.75	0.25	0.875	0.125	1.52226	G	T	ANN=T|intergenic_region|MODIFIER|GRMZM2G160279-GRMZM2G035839|GRMZM2G160279-GRMZM2G035839|intergenic_region|GRMZM2G160279-GRMZM2G035839|||n.13398931G>T||||||
10_13398933	0	1	0.75	0.25	0.875	0.125	1.52226	C	G	ANN=G|intergenic_region|MODIFIER|GRMZM2G160279-GRMZM2G035839|GRMZM2G160279-GRMZM2G035839|intergenic_region|GRMZM2G160279-GRMZM2G035839|||n.13398933C>G||||||
10_13398934	0	1	0.75	0.25	0.875	0.125	1.52226	C	T	ANN=T|intergenic_region|MODIFIER|GRMZM2G160279-GRMZM2G035839|GRMZM2G160279-GRMZM2G035839|intergenic_region|GRMZM2G160279-GRMZM2G035839|||n.13398934C>T||||||
10_13399005	1	0	0.375	0.625	0.5	0.5	0.583802	A	C	ANN=C|intergenic_region|MODIFIER|GRMZM2G160279-GRMZM2G035839|GRMZM2G160279-GRMZM2G035839|intergenic_region|GRMZM2G160279-GRMZM2G035839|||n.13399005A>C||||||
10_13399941	1	0	0.25	0.75	0.125	0.875	1.61342	A	C	ANN=C|intergenic_region|MODIFIER|GRMZM2G160279-GRMZM2G035839|GRMZM2G160279-GRMZM2G035839|intergenic_region|GRMZM2G160279-GRMZM2G035839|||n.13399941A>C||||||
10_13400097	1	0	0.375	0.625	0.5	0.5	0.583802	A	G	ANN=G|intergenic_region|MODIFIER|GRMZM2G160279-GRMZM2G035839|GRMZM2G160279-GRMZM2G035839|intergenic_region|GRMZM2G160279-GRMZM2G035839|||n.13400097A>G||||||
10_13400143	0	1	0.75	0.25	0.875	0.125	1.52226	C	A	ANN=A|intergenic_region|MODIFIER|GRMZM2G160279-GRMZM2G035839|GRMZM2G160279-GRMZM2G035839|intergenic_region|GRMZM2G160279-GRMZM2G035839|||n.13400143C>A||||||
10_13400144	1	0	0.5	0.5	0.5	0.5	0.472231	A	G	ANN=G|intergenic_region|MODIFIER|GRMZM2G160279-GRMZM2G035839|GRMZM2G160279-GRMZM2G035839|intergenic_region|GRMZM2G160279-GRMZM2G035839|||n.13400144A>G||||||
10_134080195	1	0	0.625	0.375	0.375	0.625	0.506727	T	A	ANN=A|downstream_gene_variant|MODIFIER|GRMZM2G427106|GRMZM2G427106|transcript|GRMZM2G427106_T01|protein_coding||c.*2036A>T|||||2036|,A|intron_variant|MODIFIER|GRMZM2G427097|GRMZM2G427097|transcript|GRMZM2G427097_T01|protein_coding|3/8|c.444+22T>A||||||WARNING_TRANSCRIPT_MULTIPLE_STOP_CODONS,A|intron_variant|MODIFIER|GRMZM2G427097|GRMZM2G427097|transcript|GRMZM2G427097_T02|protein_coding|3/3|c.444…
10_134114484	0.5	0.5	0.875	0.125	1	0	0.490415	C	T	ANN=T|downstream_gene_variant|MODIFIER|GRMZM2G421212|GRMZM2G421212|transcript|GRMZM2G421212_T01|protein_coding||c.*4445G>A|||||4140|WARNING_TRANSCRIPT_MULTIPLE_STOP_CODONS,T|intergenic_region|MODIFIER|GRMZM2G427106-GRMZM2G421212|GRMZM2G427106-GRMZM2G421212|intergenic_region|GRMZM2G427106-GRMZM2G421212|||n.134114484C>T||||||
10_134457373	0.75	0.25	0.25	0.75	0	1	0.752038	A	C	ANN=C|downstream_gene_variant|MODIFIER|GRMZM2G026983|GRMZM2G026983|transcript|GRMZM2G026983_T01|protein_coding||c.*4049T>G|||||3836|,C|intron_variant|MODIFIER|GRMZM2G027173|GRMZM2G027173|transcript|GRMZM2G027173_T01|protein_coding|4/8|c.378-19T>G||||||WARNING_TRANSCRIPT_MULTIPLE_STOP_CODONS,C|intron_variant|MODIFIER|GRMZM2G027173|GRMZM2G027173|transcript|GRMZM2G027173_T02|protein_coding|4/7|c.378…
10_134457386	0.75	0.25	0.25	0.75	0.25	0.75	0.405465	G	A	ANN=A|downstream_gene_variant|MODIFIER|GRMZM2G026983|GRMZM2G026983|transcript|GRMZM2G026983_T01|protein_coding||c.*4036C>T|||||3823|,A|intron_variant|MODIFIER|GRMZM2G027173|GRMZM2G027173|transcript|GRMZM2G027173_T01|protein_coding|4/8|c.378-32C>T||||||WARNING_TRANSCRIPT_MULTIPLE_STOP_CODONS,A|intron_variant|MODIFIER|GRMZM2G027173|GRMZM2G027173|transcript|GRMZM2G027173_T02|protein_coding|4/7|c.378…
10_134457388	0.75	0.25	0.25	0.75	0.25	0.75	0.405465	C	T	ANN=T|downstream_gene_variant|MODIFIER|GRMZM2G026983|GRMZM2G026983|transcript|GRMZM2G026983_T01|protein_coding||c.*4034G>A|||||3821|,T|intron_variant|MODIFIER|GRMZM2G027173|GRMZM2G027173|transcript|GRMZM2G027173_T01|protein_coding|4/8|c.378-34G>A||||||WARNING_TRANSCRIPT_MULTIPLE_STOP_CODONS,T|intron_variant|MODIFIER|GRMZM2G027173|GRMZM2G027173|transcript|GRMZM2G027173_T02|protein_coding|4/7|c.378…
10_134524058	0.5	0.5	1	0	0.875	0.125	0.490415	T	C	ANN=C|intron_variant|MODIFIER|GRMZM2G063972|GRMZM2G063972|transcript|GRMZM2G063972_T01|protein_coding|4/10|c.900-317T>C||||||WARNING_TRANSCRIPT_MULTIPLE_STOP_CODONS,C|intron_variant|MODIFIER|GRMZM2G063972|GRMZM2G063972|transcript|GRMZM2G063972_T02|protein_coding|4/10|c.*38-315T>C||||||WARNING_TRANSCRIPT_MULTIPLE_STOP_CODONS
10_134524671	0.5	0.5	1	0	0.875	0.125	0.490415	G	T	ANN=T|intron_variant|MODIFIER|GRMZM2G063972|GRMZM2G063972|transcript|GRMZM2G063972_T01|protein_coding|5/10|c.987-114G>T||||||WARNING_TRANSCRIPT_MULTIPLE_STOP_CODONS,T|intron_variant|MODIFIER|GRMZM2G063972|GRMZM2G063972|transcript|GRMZM2G063972_T02|protein_coding|5/10|c.*127-113G>T||||||WARNING_TRANSCRIPT_MULTIPLE_STOP_CODONS
10_134527690	0.125	0.875	0.875	0.125	0.75	0.25	0.931677	G	T	ANN=T|intron_variant|MODIFIER|GRMZM2G063972|GRMZM2G063972|transcript|GRMZM2G063972_T01|protein_coding|10/10|c.1412+201G>T||||||WARNING_TRANSCRIPT_MULTIPLE_STOP_CODONS,T|intron_variant|MODIFIER|GRMZM2G063972|GRMZM2G063972|transcript|GRMZM2G063972_T02|protein_coding|10/10|c.*558+201G>T||||||WARNING_TRANSCRIPT_MULTIPLE_STOP_CODONS
10_134527730	0	1	0.875	0.125	0.375	0.625	0.921526	C	T	ANN=T|intron_variant|MODIFIER|GRMZM2G063972|GRMZM2G063972|transcript|GRMZM2G063972_T01|protein_coding|10/10|c.1413-197C>T||||||WARNING_TRANSCRIPT_MULTIPLE_STOP_CODONS,T|intron_variant|MODIFIER|GRMZM2G063972|GRMZM2G063972|transcript|GRMZM2G063972_T02|protein_coding|10/10|c.*559-196C>T||||||WARNING_TRANSCRIPT_MULTIPLE_STOP_CODONS
10_134675387	0.125	0.875	0.75	0.25	0.625	0.375	0.591726	T	C	ANN=C|synonymous_variant|LOW|GRMZM2G018314|GRMZM2G018314|transcript|GRMZM2G018314_T01|protein_coding|4/8|c.2163T>C|p.Tyr721Tyr|2163/3165|2163/3165|721/1054||WARNING_TRANSCRIPT_MULTIPLE_STOP_CODONS,C|upstream_gene_variant|MODIFIER|GRMZM2G322506|GRMZM2G322506|transcript|GRMZM2G322506_T01|protein_coding||c.-2994T>C|||||2994|WARNING_TRANSCRIPT_MULTIPLE_STOP_CODONS
10_134675390	0.125	0.875	0.75	0.25	0.625	0.375	0.591726	T	C	ANN=C|synonymous_variant|LOW|GRMZM2G018314|GRMZM2G018314|transcript|GRMZM2G018314_T01|protein_coding|4/8|c.2166T>C|p.Asn722Asn|2166/3165|2166/3165|722/1054||WARNING_TRANSCRIPT_MULTIPLE_STOP_CODONS,C|upstream_gene_variant|MODIFIER|GRMZM2G322506|GRMZM2G322506|transcript|GRMZM2G322506_T01|protein_coding||c.-2991T>C|||||2991|WARNING_TRANSCRIPT_MULTIPLE_STOP_CODONS
10_135024172	0.375	0.625	0.875	0.125	1	0	0.687911	T	C	ANN=C|missense_variant|MODERATE|GRMZM2G031326|GRMZM2G031326|transcript|GRMZM2G031326_T01|protein_coding|15/15|c.1726A>G|p.Ser576Gly|1814/2128|1726/1767|576/588||WARNING_TRANSCRIPT_MULTIPLE_STOP_CODONS
10_135070968	0.5	0.5	0.875	0.125	1	0	0.490415	A	G	ANN=G|intron_variant|MODIFIER|GRMZM2G322634|GRMZM2G322634|transcript|GRMZM2G322634_T01|protein_coding|2/4|c.417-802T>C||||||
10_135071411	0.5	0.5	0.875	0.125	1	0	0.490415	G	A	ANN=A|intron_variant|MODIFIER|GRMZM2G322634|GRMZM2G322634|transcript|GRMZM2G322634_T01|protein_coding|2/4|c.416+654C>T||||||
10_135071701	0.5	0.5	0.875	0.125	1	0	0.490415	C	A	ANN=A|intron_variant|MODIFIER|GRMZM2G322634|GRMZM2G322634|transcript|GRMZM2G322634_T01|protein_coding|2/4|c.416+364G>T||||||
10_135192331	1	0	0.625	0.375	0.625	0.375	0.405465	G	A	ANN=A|missense_variant|MODERATE|AC233979.1_FG009|AC233979.1_FG009|transcript|AC233979.1_FGT009|protein_coding|4/6|c.490G>A|p.Gly164Arg|490/1459|490/1459|164/485||WARNING_TRANSCRIPT_MULTIPLE_STOP_CODONS,A|upstream_gene_variant|MODIFIER|AC233979.1_FG010|AC233979.1_FG010|transcript|AC233979.1_FGT010|protein_coding||c.-3304G>A|||||3304|
10_135192337	1	0	0.625	0.375	0.625	0.375	0.405465	C	T	ANN=T|missense_variant|MODERATE|AC233979.1_FG009|AC233979.1_FG009|transcript|AC233979.1_FGT009|protein_coding|4/6|c.496C>T|p.Arg166Cys|496/1459|496/1459|166/485||WARNING_TRANSCRIPT_MULTIPLE_STOP_CODONS,T|upstream_gene_variant|MODIFIER|AC233979.1_FG010|AC233979.1_FG010|transcript|AC233979.1_FGT010|protein_coding||c.-3298C>T|||||3298|
10_135443745	0.125	0.875	0.75	0.25	0.75	0.25	0.72392	C	T	ANN=T|intergenic_region|MODIFIER|GRMZM2G413774-GRMZM2G169690|GRMZM2G413774-GRMZM2G169690|intergenic_region|GRMZM2G413774-GRMZM2G169690|||n.135443745C>T||||||
10_135444021	0.125	0.875	0.75	0.25	0.75	0.25	0.72392	G	A	ANN=A|intergenic_region|MODIFIER|GRMZM2G413774-GRMZM2G169690|GRMZM2G413774-GRMZM2G169690|intergenic_region|GRMZM2G413774-GRMZM2G169690|||n.135444021G>A||||||
10_135444239	1	0	0.375	0.625	0.75	0.25	0.413339	G	T	ANN=T|intergenic_region|MODIFIER|GRMZM2G413774-GRMZM2G169690|GRMZM2G413774-GRMZM2G169690|intergenic_region|GRMZM2G413774-GRMZM2G169690|||n.135444239G>T||||||
10_135444242	0.125	0.875	0.625	0.375	0.75	0.25	0.539046	T	C	ANN=C|intergenic_region|MODIFIER|GRMZM2G413774-GRMZM2G169690|GRMZM2G413774-GRMZM2G169690|intergenic_region|GRMZM2G413774-GRMZM2G169690|||n.135444242T>C||||||
10_135444307	0.125	0.875	0.75	0.25	0.75	0.25	0.72392	G	A	ANN=A|intergenic_region|MODIFIER|GRMZM2G413774-GRMZM2G169690|GRMZM2G413774-GRMZM2G169690|intergenic_region|GRMZM2G413774-GRMZM2G169690|||n.135444307G>A||||||
10_135444349	0.125	0.875	0.5	0.5	0.75	0.25	0.453121	G	A	ANN=A|intergenic_region|MODIFIER|GRMZM2G413774-GRMZM2G169690|GRMZM2G413774-GRMZM2G169690|intergenic_region|GRMZM2G413774-GRMZM2G169690|||n.135444349G>A||||||
10_135444350	0.125	0.875	0.75	0.25	0.75	0.25	0.72392	A	T	ANN=T|intergenic_region|MODIFIER|GRMZM2G413774-GRMZM2G169690|GRMZM2G413774-GRMZM2G169690|intergenic_region|GRMZM2G413774-GRMZM2G169690|||n.135444350A>T||||||
10_13554387	0	1	0.25	0.75	0.625	0.375	0.413339	G	C	ANN=C|downstream_gene_variant|MODIFIER|GRMZM2G125985|GRMZM2G125985|transcript|GRMZM2G125985_T01|protein_coding||c.*3695C>G|||||3363|WARNING_TRANSCRIPT_INCOMPLETE,C|intron_variant|MODIFIER|GRMZM2G126002|GRMZM2G126002|transcript|GRMZM2G126002_T01|protein_coding|3/4|c.690+17G>C||||||WARNING_TRANSCRIPT_MULTIPLE_STOP_CODONS
10_13556714	0	1	0.25	0.75	0.75	0.25	0.528895	T	C	ANN=C|downstream_gene_variant|MODIFIER|GRMZM2G125985|GRMZM2G125985|transcript|GRMZM2G125985_T01|protein_coding||c.*1368A>G|||||1036|WARNING_TRANSCRIPT_INCOMPLETE,C|downstream_gene_variant|MODIFIER|GRMZM2G125931|GRMZM2G125931|transcript|GRMZM2G125931_T01|protein_coding||c.*3207A>G|||||2910|WARNING_TRANSCRIPT_MULTIPLE_STOP_CODONS,C|intron_variant|MODIFIER|GRMZM2G126002|GRMZM2G126002|transcript|GRMZ…
10_135701156	0.375	0.625	1	0	0.875	0.125	0.558156	T	G	ANN=G|upstream_gene_variant|MODIFIER|GRMZM2G086474|GRMZM2G086474|transcript|GRMZM2G086474_T02|protein_coding||c.-1509T>G|||||676|,G|upstream_gene_variant|MODIFIER|GRMZM2G086474|GRMZM2G086474|transcript|GRMZM2G086474_T01|protein_coding||c.-1509T>G|||||676|,G|intergenic_region|MODIFIER|GRMZM2G086530-GRMZM2G086474|GRMZM2G086530-GRMZM2G086474|intergenic_region|GRMZM2G086530-GRMZM2G086474|||n.13570115…
10_13590945	0.25	0.75	0.625	0.375	0.875	0.125	0.420851	G	A	ANN=A|intron_variant|MODIFIER|AC202000.4_FG006|AC202000.4_FG006|transcript|AC202000.4_FGT006|protein_coding|2/3|c.317+88G>A||||||WARNING_TRANSCRIPT_MULTIPLE_STOP_CODONS
10_13590950	0.25	0.75	0.625	0.375	0.875	0.125	0.420851	G	T	ANN=T|intron_variant|MODIFIER|AC202000.4_FG006|AC202000.4_FG006|transcript|AC202000.4_FGT006|protein_coding|2/3|c.317+93G>T||||||WARNING_TRANSCRIPT_MULTIPLE_STOP_CODONS
10_13590951	0.25	0.75	0.625	0.375	0.875	0.125	0.420851	G	T	ANN=T|intron_variant|MODIFIER|AC202000.4_FG006|AC202000.4_FG006|transcript|AC202000.4_FGT006|protein_coding|2/3|c.317+94G>T||||||WARNING_TRANSCRIPT_MULTIPLE_STOP_CODONS
10_136961871	1	0	0.5	0.5	0.625	0.375	0.472231	C	T	ANN=T|downstream_gene_variant|MODIFIER|GRMZM6G798998|GRMZM6G798998|transcript|GRMZM6G798998_T01|protein_coding||c.*4344G>A|||||4170|WARNING_TRANSCRIPT_MULTIPLE_STOP_CODONS,T|intron_variant|MODIFIER|AC235534.1_FG007|AC235534.1_FG007|transcript|AC235534.1_FGT007|protein_coding|6/8|c.1681-922C>T||||||WARNING_TRANSCRIPT_MULTIPLE_STOP_CODONS
10_136963191	0	1	0.625	0.375	0.5	0.5	0.727643	T	A	ANN=A|missense_variant|MODERATE|AC235534.1_FG007|AC235534.1_FG007|transcript|AC235534.1_FGT007|protein_coding|8/9|c.1972T>A|p.Tyr658Asn|1972/2586|1972/2586|658/861||WARNING_TRANSCRIPT_MULTIPLE_STOP_CODONS,A|downstream_gene_variant|MODIFIER|GRMZM6G798998|GRMZM6G798998|transcript|GRMZM6G798998_T01|protein_coding||c.*3024A>T|||||2850|WARNING_TRANSCRIPT_MULTIPLE_STOP_CODONS
10_137688996	0.375	0.625	1	0	0.75	0.25	0.469381	A	G	ANN=G|missense_variant|MODERATE|GRMZM2G155762|GRMZM2G155762|transcript|GRMZM2G155762_T01|protein_coding|5/8|c.1201A>G|p.Ile401Val|1325/1906|1201/1509|401/502||WARNING_TRANSCRIPT_MULTIPLE_STOP_CODONS
10_137689463	0.375	0.625	0.875	0.125	1	0	0.687911	C	G	ANN=G|intron_variant|MODIFIER|GRMZM2G155762|GRMZM2G155762|transcript|GRMZM2G155762_T01|protein_coding|6/7|c.1305+247C>G||||||WARNING_TRANSCRIPT_MULTIPLE_STOP_CODONS
10_137856852	1	0	0.5	0.5	0.625	0.375	0.549306	T	A	ANN=A|intron_variant|MODIFIER|GRMZM2G142832|GRMZM2G142832|transcript|GRMZM2G142832_T01|protein_coding|6/7|c.1232-69T>A||||||WARNING_TRANSCRIPT_MULTIPLE_STOP_CODONS
10_137928261	1	0	0.75	0.25	0.375	0.625	0.413339	G	C	ANN=C|intergenic_region|MODIFIER|GRMZM2G142832-AC193324.3_FG002|GRMZM2G142832-AC193324.3_FG002|intergenic_region|GRMZM2G142832-AC193324.3_FG002|||n.137928261G>C||||||
10_138481412	0.375	0.625	0.75	0.25	1	0	0.469381	C	A	ANN=A|intergenic_region|MODIFIER|GRMZM2G344476-GRMZM5G822829|GRMZM2G344476-GRMZM5G822829|intergenic_region|GRMZM2G344476-GRMZM5G822829|||n.138481412C>A||||||
10_138482105	0	1	0.5	0.5	0.625	0.375	0.727644	A	G	ANN=G|intergenic_region|MODIFIER|GRMZM2G344476-GRMZM5G822829|GRMZM2G344476-GRMZM5G822829|intergenic_region|GRMZM2G344476-GRMZM5G822829|||n.138482105A>G||||||
10_138482139	0	1	0.625	0.375	0.625	0.375	0.916291	T	G	ANN=G|intergenic_region|MODIFIER|GRMZM2G344476-GRMZM5G822829|GRMZM2G344476-GRMZM5G822829|intergenic_region|GRMZM2G344476-GRMZM5G822829|||n.138482139T>G||||||
10_138482273	0	1	0.5	0.5	0.625	0.375	0.727644	C	G	ANN=G|intergenic_region|MODIFIER|GRMZM2G344476-GRMZM5G822829|GRMZM2G344476-GRMZM5G822829|intergenic_region|GRMZM2G344476-GRMZM5G822829|||n.138482273C>G||||||
10_138482274	0	1	0.5	0.5	0.625	0.375	0.727644	G	C	ANN=C|intergenic_region|MODIFIER|GRMZM2G344476-GRMZM5G822829|GRMZM2G344476-GRMZM5G822829|intergenic_region|GRMZM2G344476-GRMZM5G822829|||n.138482274G>C||||||
10_138482278	0	1	0.5	0.5	0.625	0.375	0.727644	T	C	ANN=C|intergenic_region|MODIFIER|GRMZM2G344476-GRMZM5G822829|GRMZM2G344476-GRMZM5G822829|intergenic_region|GRMZM2G344476-GRMZM5G822829|||n.138482278T>C||||||
10_138482282	0	1	0.5	0.5	0.625	0.375	0.727644	C	A	ANN=A|intergenic_region|MODIFIER|GRMZM2G344476-GRMZM5G822829|GRMZM2G344476-GRMZM5G822829|intergenic_region|GRMZM2G344476-GRMZM5G822829|||n.138482282C>A||||||
10_139692844	0	1	0.5	0.5	0.5	0.5	0.538997	A	C	ANN=C|upstream_gene_variant|MODIFIER|AC198515.3_FG011|AC198515.3_FG011|transcript|AC198515.3_FGT011|protein_coding||c.-62A>C|||||62|WARNING_TRANSCRIPT_MULTIPLE_STOP_CODONS,C|intergenic_region|MODIFIER|GRMZM2G104989-AC198515.3_FG011|GRMZM2G104989-AC198515.3_FG011|intergenic_region|GRMZM2G104989-AC198515.3_FG011|||n.139692844A>C||||||
10_140161703	0.75	0.25	0.25	0.75	0.125	0.875	0.564692	G	T	ANN=T|intron_variant|MODIFIER|AC208110.2_FG006|AC208110.2_FG006|transcript|AC208110.2_FGT006|protein_coding|1/6|c.115-48G>T||||||WARNING_TRANSCRIPT_MULTIPLE_STOP_CODONS
10_140172630	0.125	0.875	1	0	0.375	0.625	0.554832	A	C	ANN=C|upstream_gene_variant|MODIFIER|AC208110.2_FG007|AC208110.2_FG007|transcript|AC208110.2_FGT007|protein_coding||c.-4076T>G|||||3963|WARNING_TRANSCRIPT_INCOMPLETE,C|intergenic_region|MODIFIER|AC208110.2_FG007-GRMZM5G866345|AC208110.2_FG007-GRMZM5G866345|intergenic_region|AC208110.2_FG007-GRMZM5G866345|||n.140172630A>C||||||
10_140217946	0.5	0.5	0.875	0.125	1	0	0.490415	G	A	ANN=A|intergenic_region|MODIFIER|AC208110.2_FG007-GRMZM5G866345|AC208110.2_FG007-GRMZM5G866345|intergenic_region|AC208110.2_FG007-GRMZM5G866345|||n.140217946G>A||||||
10_140385549	0.375	0.625	1	0	0.875	0.125	0.558156	A	G	ANN=G|missense_variant|MODERATE|GRMZM2G129169|GRMZM2G129169|transcript|GRMZM2G129169_T04|protein_coding|12/13|c.1442T>C|p.Ile481Thr|1504/2045|1442/1445|481/480||WARNING_TRANSCRIPT_MULTIPLE_STOP_CODONS,G|missense_variant|MODERATE|GRMZM2G129169|GRMZM2G129169|transcript|GRMZM2G129169_T01|protein_coding|12/13|c.1394T>C|p.Ile465Thr|1523/2213|1394/1397|465/464||WARNING_TRANSCRIPT_MULTIPLE_STOP_CODONS,G…
10_140392459	1	0	0.5	0.5	0.5	0.5	0.472231	G	A	ANN=A|upstream_gene_variant|MODIFIER|GRMZM2G129169|GRMZM2G129169|transcript|GRMZM2G129169_T04|protein_coding||c.-2813C>T|||||2751|WARNING_TRANSCRIPT_MULTIPLE_STOP_CODONS,A|upstream_gene_variant|MODIFIER|GRMZM2G129169|GRMZM2G129169|transcript|GRMZM2G129169_T01|protein_coding||c.-2813C>T|||||2684|WARNING_TRANSCRIPT_MULTIPLE_STOP_CODONS,A|upstream_gene_variant|MODIFIER|GRMZM2G129169|GRMZM2G129169|tr…
10_140409466	1	0	0.375	0.625	0.625	0.375	0.583802	T	C	ANN=C|upstream_gene_variant|MODIFIER|GRMZM2G129133|GRMZM2G129133|transcript|GRMZM2G129133_T01|protein_coding||c.-2091A>G|||||1899|WARNING_TRANSCRIPT_MULTIPLE_STOP_CODONS,C|intron_variant|MODIFIER|GRMZM2G109753|GRMZM2G109753|transcript|GRMZM2G109753_T01|protein_coding|7/10|c.660-13389T>C||||||WARNING_TRANSCRIPT_MULTIPLE_STOP_CODONS
10_140420456	0.875	0.125	0.25	0.75	0.5	0.5	0.462295	G	C	ANN=C|splice_region_variant&intron_variant|LOW|GRMZM2G129071|GRMZM2G129071|transcript|GRMZM2G129071_T01|protein_coding|5/5|c.1189-7C>G||||||,C|intron_variant|MODIFIER|GRMZM2G109753|GRMZM2G109753|transcript|GRMZM2G109753_T01|protein_coding|7/10|c.660-2399G>C||||||WARNING_TRANSCRIPT_MULTIPLE_STOP_CODONS
10_140503344	1	0	0.5	0.5	0.5	0.5	0.472231	A	G	ANN=G|intron_variant|MODIFIER|GRMZM2G140924|GRMZM2G140924|transcript|GRMZM2G140924_T01|protein_coding|2/5|c.-13-151A>G||||||,G|intron_variant|MODIFIER|GRMZM2G140924|GRMZM2G140924|transcript|GRMZM2G140924_T02|protein_coding|1/4|c.-13-151A>G||||||
10_140660078	0.125	0.875	0.625	0.375	1	0	1.02438	G	A	ANN=A|missense_variant&splice_region_variant|MODERATE|GRMZM2G142857|GRMZM2G142857|transcript|GRMZM2G142857_T01|protein_coding|3/3|c.485G>A|p.Cys162Tyr|567/1058|485/821|162/272||WARNING_TRANSCRIPT_INCOMPLETE
10_140660130	0.125	0.875	0.625	0.375	1	0	1.02438	G	T	ANN=T|synonymous_variant|LOW|GRMZM2G142857|GRMZM2G142857|transcript|GRMZM2G142857_T01|protein_coding|3/3|c.537G>T|p.Ala179Ala|619/1058|537/821|179/272||WARNING_TRANSCRIPT_INCOMPLETE
10_140705297	0	1	0.625	0.375	0.375	0.625	0.583802	T	A	ANN=A|downstream_gene_variant|MODIFIER|GRMZM2G391042|GRMZM2G391042|transcript|GRMZM2G391042_T02|protein_coding||c.*1632A>T|||||1301|WARNING_TRANSCRIPT_MULTIPLE_STOP_CODONS,A|intron_variant|MODIFIER|GRMZM2G391042|GRMZM2G391042|transcript|GRMZM2G391042_T01|protein_coding|22/33|c.2053-124A>T||||||WARNING_TRANSCRIPT_MULTIPLE_STOP_CODONS
10_140710626	0	1	0.625	0.375	0.375	0.625	0.583802	G	A	ANN=A|intron_variant|MODIFIER|GRMZM2G391042|GRMZM2G391042|transcript|GRMZM2G391042_T01|protein_coding|13/33|c.1181+12C>T||||||WARNING_TRANSCRIPT_MULTIPLE_STOP_CODONS,A|intron_variant|MODIFIER|GRMZM2G391042|GRMZM2G391042|transcript|GRMZM2G391042_T02|protein_coding|13/23|c.1181+12C>T||||||WARNING_TRANSCRIPT_MULTIPLE_STOP_CODONS
10_141000792	0.875	0.125	0.5	0.5	0	1	0.794618	G	T	ANN=T|downstream_gene_variant|MODIFIER|GRMZM2G156174|GRMZM2G156174|transcript|GRMZM2G156174_T01|protein_coding||c.*3867G>T|||||3239|WARNING_TRANSCRIPT_MULTIPLE_STOP_CODONS,T|downstream_gene_variant|MODIFIER|GRMZM2G156145|GRMZM2G156145|transcript|GRMZM2G156145_T02|protein_coding||c.*166C>A|||||166|WARNING_TRANSCRIPT_MULTIPLE_STOP_CODONS,T|intron_variant|MODIFIER|GRMZM2G156145|GRMZM2G156145|transcr…
10_141000797	0.875	0.125	0.5	0.5	0	1	0.794618	A	C	ANN=C|downstream_gene_variant|MODIFIER|GRMZM2G156174|GRMZM2G156174|transcript|GRMZM2G156174_T01|protein_coding||c.*3872A>C|||||3244|WARNING_TRANSCRIPT_MULTIPLE_STOP_CODONS,C|downstream_gene_variant|MODIFIER|GRMZM2G156145|GRMZM2G156145|transcript|GRMZM2G156145_T02|protein_coding||c.*161T>G|||||161|WARNING_TRANSCRIPT_MULTIPLE_STOP_CODONS,C|intron_variant|MODIFIER|GRMZM2G156145|GRMZM2G156145|transcr…
10_141002471	0.875	0.125	0.5	0.5	0	1	0.794618	G	A	ANN=A|synonymous_variant|LOW|GRMZM2G156145|GRMZM2G156145|transcript|GRMZM2G156145_T01|protein_coding|9/13|c.1380C>T|p.Tyr460Tyr|1475/3797|1380/3018|460/1005||WARNING_TRANSCRIPT_MULTIPLE_STOP_CODONS,A|upstream_gene_variant|MODIFIER|GRMZM2G156145|GRMZM2G156145|transcript|GRMZM2G156145_T02|protein_coding||c.-247C>T|||||100|WARNING_TRANSCRIPT_MULTIPLE_STOP_CODONS,A|downstream_gene_variant|MODIFIER|GR…
10_141003046	0.875	0.125	0.5	0.5	0.125	0.875	0.569717	C	T	ANN=T|synonymous_variant|LOW|GRMZM2G156145|GRMZM2G156145|transcript|GRMZM2G156145_T01|protein_coding|7/13|c.990G>A|p.Ala330Ala|1085/3797|990/3018|330/1005||WARNING_TRANSCRIPT_MULTIPLE_STOP_CODONS,T|upstream_gene_variant|MODIFIER|GRMZM2G156145|GRMZM2G156145|transcript|GRMZM2G156145_T02|protein_coding||c.-822G>A|||||675|WARNING_TRANSCRIPT_MULTIPLE_STOP_CODONS
10_141004889	0.875	0.125	0.5	0.5	0	1	0.794618	T	G	ANN=G|upstream_gene_variant|MODIFIER|GRMZM2G156145|GRMZM2G156145|transcript|GRMZM2G156145_T02|protein_coding||c.-2665A>C|||||2518|WARNING_TRANSCRIPT_MULTIPLE_STOP_CODONS,G|intron_variant|MODIFIER|GRMZM2G156145|GRMZM2G156145|transcript|GRMZM2G156145_T01|protein_coding|1/12|c.156-553A>C||||||WARNING_TRANSCRIPT_MULTIPLE_STOP_CODONS
10_141005458	0.375	0.625	0.75	0.25	1	0	0.469381	G	A	ANN=A|upstream_gene_variant|MODIFIER|GRMZM2G156145|GRMZM2G156145|transcript|GRMZM2G156145_T02|protein_coding||c.-3234C>T|||||3087|WARNING_TRANSCRIPT_MULTIPLE_STOP_CODONS,A|intron_variant|MODIFIER|GRMZM2G156145|GRMZM2G156145|transcript|GRMZM2G156145_T01|protein_coding|1/12|c.155+339C>T||||||WARNING_TRANSCRIPT_MULTIPLE_STOP_CODONS
10_1411651	1	0	0.5	0.5	0.5	0.5	0.538997	A	G	ANN=G|3_prime_UTR_variant|MODIFIER|GRMZM2G048067|GRMZM2G048067|transcript|GRMZM2G048067_T01|protein_coding|23/23|c.*324T>C|||||324|WARNING_TRANSCRIPT_MULTIPLE_STOP_CODONS,G|3_prime_UTR_variant|MODIFIER|GRMZM2G048067|GRMZM2G048067|transcript|GRMZM2G048067_T04|protein_coding|2/2|c.*324T>C|||||324|,G|3_prime_UTR_variant|MODIFIER|GRMZM2G048067|GRMZM2G048067|transcript|GRMZM2G048067_T03|protein_coding…
10_1411862	1	0	0.375	0.625	0.375	0.625	0.916291	A	G	ANN=G|3_prime_UTR_variant|MODIFIER|GRMZM2G048067|GRMZM2G048067|transcript|GRMZM2G048067_T01|protein_coding|23/23|c.*113T>C|||||113|WARNING_TRANSCRIPT_MULTIPLE_STOP_CODONS,G|3_prime_UTR_variant|MODIFIER|GRMZM2G048067|GRMZM2G048067|transcript|GRMZM2G048067_T04|protein_coding|2/2|c.*113T>C|||||113|,G|3_prime_UTR_variant|MODIFIER|GRMZM2G048067|GRMZM2G048067|transcript|GRMZM2G048067_T03|protein_coding…
10_141258401	0.25	0.75	0.875	0.125	0.875	0.125	0.606135	A	G	ANN=G|synonymous_variant|LOW|GRMZM2G137009|GRMZM2G137009|transcript|GRMZM2G137009_T01|protein_coding|5/6|c.1362T>C|p.Gly454Gly|1476/1868|1362/1452|454/483||,G|downstream_gene_variant|MODIFIER|GRMZM2G438178|GRMZM2G438178|transcript|GRMZM2G438178_T01|protein_coding||c.*2151A>G|||||2080|WARNING_TRANSCRIPT_MULTIPLE_STOP_CODONS,G|downstream_gene_variant|MODIFIER|GRMZM2G438178|GRMZM2G438178|transcript|…
10_141341834	0.25	0.75	0.875	0.125	0.625	0.375	0.420851	T	C	ANN=C|intron_variant|MODIFIER|GRMZM2G032282|GRMZM2G032282|transcript|GRMZM2G032282_T01|protein_coding|3/5|c.223+177T>C||||||WARNING_TRANSCRIPT_MULTIPLE_STOP_CODONS
10_141371099	1	0	0.25	0.75	0.75	0.25	0.48539	C	T	ANN=T|downstream_gene_variant|MODIFIER|GRMZM2G031586|GRMZM2G031586|transcript|GRMZM2G031586_T01|protein_coding||c.*3888C>T|||||2817|WARNING_TRANSCRIPT_MULTIPLE_STOP_CODONS,T|downstream_gene_variant|MODIFIER|GRMZM2G031586|GRMZM2G031586|transcript|GRMZM2G031586_T02|protein_coding||c.*4908C>T|||||3405|,T|intron_variant|MODIFIER|GRMZM2G031529|GRMZM2G031529|transcript|GRMZM2G031529_T01|protein_coding|…
10_141373977	0.75	0.25	0.125	0.875	0.375	0.625	0.420851	T	G	ANN=G|intron_variant|MODIFIER|GRMZM2G031529|GRMZM2G031529|transcript|GRMZM2G031529_T01|protein_coding|4/14|c.1199-119A>C||||||WARNING_TRANSCRIPT_MULTIPLE_STOP_CODONS
10_141497436	0.375	0.625	0.875	0.125	0.875	0.125	0.459532	T	C	ANN=C|synonymous_variant|LOW|GRMZM2G019986|GRMZM2G019986|transcript|GRMZM2G019986_T01|protein_coding|10/15|c.819A>G|p.Arg273Arg|1295/2242|819/1468|273/488||WARNING_TRANSCRIPT_MULTIPLE_STOP_CODONS,C|synonymous_variant|LOW|GRMZM2G019986|GRMZM2G019986|transcript|GRMZM2G019986_T03|protein_coding|2/7|c.69A>G|p.Arg23Arg|218/1156|69/718|23/238||WARNING_TRANSCRIPT_MULTIPLE_STOP_CODONS,C|synonymous_varian…
10_141517795	0.875	0.125	0.125	0.875	0.375	0.625	0.759462	A	T	ANN=T|missense_variant|MODERATE|GRMZM2G119802|GRMZM2G119802|transcript|GRMZM2G119802_T01|protein_coding|5/5|c.761T>A|p.Val254Glu|1124/2110|761/1299|254/432||,T|downstream_gene_variant|MODIFIER|GRMZM2G119802|GRMZM2G119802|transcript|GRMZM2G119802_T02|protein_coding||c.*930T>A|||||778|
10_141517873	1	0	0.375	0.625	0.75	0.25	0.446909	G	A	ANN=A|missense_variant|MODERATE|GRMZM2G119802|GRMZM2G119802|transcript|GRMZM2G119802_T01|protein_coding|5/5|c.683C>T|p.Ala228Val|1046/2110|683/1299|228/432||,A|downstream_gene_variant|MODIFIER|GRMZM2G119802|GRMZM2G119802|transcript|GRMZM2G119802_T02|protein_coding||c.*852C>T|||||700|
10_141520103	0.25	0.75	0.75	0.25	0.875	0.125	0.564692	C	T	ANN=T|intron_variant|MODIFIER|GRMZM2G119802|GRMZM2G119802|transcript|GRMZM2G119802_T01|protein_coding|1/4|c.-10+189G>A||||||,T|intron_variant|MODIFIER|GRMZM2G119802|GRMZM2G119802|transcript|GRMZM2G119802_T02|protein_coding|1/3|c.-467+189G>A||||||
10_1415244	1	0	0.75	0.25	0.375	0.625	0.446909	G	A	ANN=A|upstream_gene_variant|MODIFIER|GRMZM2G048067|GRMZM2G048067|transcript|GRMZM2G048067_T04|protein_coding||c.-2653C>T|||||2625|,A|intron_variant|MODIFIER|GRMZM2G048067|GRMZM2G048067|transcript|GRMZM2G048067_T01|protein_coding|17/22|c.3184-12C>T||||||WARNING_TRANSCRIPT_MULTIPLE_STOP_CODONS,A|intron_variant|MODIFIER|GRMZM2G048067|GRMZM2G048067|transcript|GRMZM2G048067_T03|protein_coding|11/16|c.…
10_1415521	1	0	0.75	0.25	0.375	0.625	0.446909	G	A	ANN=A|upstream_gene_variant|MODIFIER|GRMZM2G048067|GRMZM2G048067|transcript|GRMZM2G048067_T04|protein_coding||c.-2930C>T|||||2902|,A|intron_variant|MODIFIER|GRMZM2G048067|GRMZM2G048067|transcript|GRMZM2G048067_T01|protein_coding|16/22|c.3059+10C>T||||||WARNING_TRANSCRIPT_MULTIPLE_STOP_CODONS,A|intron_variant|MODIFIER|GRMZM2G048067|GRMZM2G048067|transcript|GRMZM2G048067_T03|protein_coding|10/16|c.…
10_141614458	1	0	0.5	0.5	0.625	0.375	0.472231	T	C	ANN=C|downstream_gene_variant|MODIFIER|GRMZM2G025243|GRMZM2G025243|transcript|GRMZM2G025243_T01|protein_coding||c.*2981T>C|||||2430|WARNING_TRANSCRIPT_MULTIPLE_STOP_CODONS,C|downstream_gene_variant|MODIFIER|GRMZM2G025243|GRMZM2G025243|transcript|GRMZM2G025243_T02|protein_coding||c.*2981T>C|||||2430|WARNING_TRANSCRIPT_MULTIPLE_STOP_CODONS,C|downstream_gene_variant|MODIFIER|GRMZM2G025243|GRMZM2G025…
10_1416151	1	0	0.75	0.25	0.375	0.625	0.446909	G	A	ANN=A|synonymous_variant|LOW|GRMZM2G048067|GRMZM2G048067|transcript|GRMZM2G048067_T01|protein_coding|15/23|c.2550C>T|p.Phe850Phe|2750/4876|2550/4050|850/1349||WARNING_TRANSCRIPT_MULTIPLE_STOP_CODONS,A|synonymous_variant|LOW|GRMZM2G048067|GRMZM2G048067|transcript|GRMZM2G048067_T03|protein_coding|9/17|c.1374C>T|p.Phe458Phe|1658/3784|1374/2874|458/957||WARNING_TRANSCRIPT_MULTIPLE_STOP_CODONS,A|synon…
10_1416216	1	0	0.75	0.25	0.375	0.625	0.446909	G	A	ANN=A|missense_variant|MODERATE|GRMZM2G048067|GRMZM2G048067|transcript|GRMZM2G048067_T01|protein_coding|15/23|c.2485C>T|p.Arg829Trp|2685/4876|2485/4050|829/1349||WARNING_TRANSCRIPT_MULTIPLE_STOP_CODONS,A|missense_variant|MODERATE|GRMZM2G048067|GRMZM2G048067|transcript|GRMZM2G048067_T03|protein_coding|9/17|c.1309C>T|p.Arg437Trp|1593/3784|1309/2874|437/957||WARNING_TRANSCRIPT_MULTIPLE_STOP_CODONS,A…
10_1416315	1	0	0.75	0.25	0.375	0.625	0.446909	T	C	ANN=C|missense_variant|MODERATE|GRMZM2G048067|GRMZM2G048067|transcript|GRMZM2G048067_T01|protein_coding|15/23|c.2386A>G|p.Asn796Asp|2586/4876|2386/4050|796/1349||WARNING_TRANSCRIPT_MULTIPLE_STOP_CODONS,C|missense_variant|MODERATE|GRMZM2G048067|GRMZM2G048067|transcript|GRMZM2G048067_T03|protein_coding|9/17|c.1210A>G|p.Asn404Asp|1494/3784|1210/2874|404/957||WARNING_TRANSCRIPT_MULTIPLE_STOP_CODONS,C…
10_141785673	0.25	0.75	0.75	0.25	0.875	0.125	0.564692	T	C	ANN=C|3_prime_UTR_variant|MODIFIER|GRMZM2G033724|GRMZM2G033724|transcript|GRMZM2G033724_T04|protein_coding|4/5|c.*160T>C|||||160|,C|downstream_gene_variant|MODIFIER|GRMZM2G354834|GRMZM2G354834|transcript|GRMZM2G354834_T01|protein_coding||c.*4382A>G|||||4165|WARNING_TRANSCRIPT_INCOMPLETE,C|intron_variant|MODIFIER|GRMZM2G033724|GRMZM2G033724|transcript|GRMZM2G033724_T02|protein_coding|4/5|c.868+201…
10_141785940	0.25	0.75	0.75	0.25	0.875	0.125	0.564692	T	G	ANN=G|3_prime_UTR_variant|MODIFIER|GRMZM2G033724|GRMZM2G033724|transcript|GRMZM2G033724_T04|protein_coding|4/5|c.*427T>G|||||427|,G|downstream_gene_variant|MODIFIER|GRMZM2G354834|GRMZM2G354834|transcript|GRMZM2G354834_T01|protein_coding||c.*4115A>C|||||3898|WARNING_TRANSCRIPT_INCOMPLETE,G|intron_variant|MODIFIER|GRMZM2G033724|GRMZM2G033724|transcript|GRMZM2G033724_T02|protein_coding|4/5|c.869-207…
10_141786033	0	1	0.25	0.75	0.625	0.375	0.446909	A	T	ANN=T|3_prime_UTR_variant|MODIFIER|GRMZM2G033724|GRMZM2G033724|transcript|GRMZM2G033724_T04|protein_coding|4/5|c.*520A>T|||||520|,T|downstream_gene_variant|MODIFIER|GRMZM2G354834|GRMZM2G354834|transcript|GRMZM2G354834_T01|protein_coding||c.*4022T>A|||||3805|WARNING_TRANSCRIPT_INCOMPLETE,T|intron_variant|MODIFIER|GRMZM2G033724|GRMZM2G033724|transcript|GRMZM2G033724_T02|protein_coding|4/5|c.869-114…
10_141786088	0	1	0.25	0.75	0.625	0.375	0.446909	C	T	ANN=T|3_prime_UTR_variant|MODIFIER|GRMZM2G033724|GRMZM2G033724|transcript|GRMZM2G033724_T04|protein_coding|4/5|c.*575C>T|||||575|,T|downstream_gene_variant|MODIFIER|GRMZM2G354834|GRMZM2G354834|transcript|GRMZM2G354834_T01|protein_coding||c.*3967G>A|||||3750|WARNING_TRANSCRIPT_INCOMPLETE,T|intron_variant|MODIFIER|GRMZM2G033724|GRMZM2G033724|transcript|GRMZM2G033724_T02|protein_coding|4/5|c.869-59C…
10_141786096	0	1	0.25	0.75	0.625	0.375	0.446909	C	T	ANN=T|3_prime_UTR_variant|MODIFIER|GRMZM2G033724|GRMZM2G033724|transcript|GRMZM2G033724_T04|protein_coding|4/5|c.*583C>T|||||583|,T|downstream_gene_variant|MODIFIER|GRMZM2G354834|GRMZM2G354834|transcript|GRMZM2G354834_T01|protein_coding||c.*3959G>A|||||3742|WARNING_TRANSCRIPT_INCOMPLETE,T|intron_variant|MODIFIER|GRMZM2G033724|GRMZM2G033724|transcript|GRMZM2G033724_T02|protein_coding|4/5|c.869-51C…
10_141786097	0	1	0.25	0.75	0.875	0.125	0.702157	C	T	ANN=T|3_prime_UTR_variant|MODIFIER|GRMZM2G033724|GRMZM2G033724|transcript|GRMZM2G033724_T04|protein_coding|4/5|c.*584C>T|||||584|,T|downstream_gene_variant|MODIFIER|GRMZM2G354834|GRMZM2G354834|transcript|GRMZM2G354834_T01|protein_coding||c.*3958G>A|||||3741|WARNING_TRANSCRIPT_INCOMPLETE,T|intron_variant|MODIFIER|GRMZM2G033724|GRMZM2G033724|transcript|GRMZM2G033724_T02|protein_coding|4/5|c.869-50C…
10_141786109	0	1	0.25	0.75	0.625	0.375	0.446909	C	T	ANN=T|3_prime_UTR_variant|MODIFIER|GRMZM2G033724|GRMZM2G033724|transcript|GRMZM2G033724_T04|protein_coding|4/5|c.*596C>T|||||596|,T|downstream_gene_variant|MODIFIER|GRMZM2G354834|GRMZM2G354834|transcript|GRMZM2G354834_T01|protein_coding||c.*3946G>A|||||3729|WARNING_TRANSCRIPT_INCOMPLETE,T|intron_variant|MODIFIER|GRMZM2G033724|GRMZM2G033724|transcript|GRMZM2G033724_T02|protein_coding|4/5|c.869-38C…
10_141786111	0	1	0.25	0.75	0.875	0.125	0.702157	C	T	ANN=T|3_prime_UTR_variant|MODIFIER|GRMZM2G033724|GRMZM2G033724|transcript|GRMZM2G033724_T04|protein_coding|4/5|c.*598C>T|||||598|,T|downstream_gene_variant|MODIFIER|GRMZM2G354834|GRMZM2G354834|transcript|GRMZM2G354834_T01|protein_coding||c.*3944G>A|||||3727|WARNING_TRANSCRIPT_INCOMPLETE,T|intron_variant|MODIFIER|GRMZM2G033724|GRMZM2G033724|transcript|GRMZM2G033724_T02|protein_coding|4/5|c.869-36C…
10_141817641	1	0	0.5	0.5	0.625	0.375	0.549306	A	T	ANN=T|upstream_gene_variant|MODIFIER|GRMZM2G055566|GRMZM2G055566|transcript|GRMZM2G055566_T01|protein_coding||c.-1557T>A|||||1557|,T|intergenic_region|MODIFIER|GRMZM2G055566-GRMZM2G354867|GRMZM2G055566-GRMZM2G354867|intergenic_region|GRMZM2G055566-GRMZM2G354867|||n.141817641A>T||||||
10_141827354	0.25	0.75	0.625	0.375	0.875	0.125	0.420851	T	C	ANN=C|missense_variant|MODERATE|GRMZM2G354867|GRMZM2G354867|transcript|GRMZM2G354867_T01|protein_coding|4/4|c.2021T>C|p.Ile674Thr|2021/3116|2021/3116|674/1037||WARNING_TRANSCRIPT_MULTIPLE_STOP_CODONS,C|downstream_gene_variant|MODIFIER|GRMZM2G055660|GRMZM2G055660|transcript|GRMZM2G055660_T01|protein_coding||c.*2632A>G|||||2243|
10_141835777	0.25	0.75	0.75	0.25	0.75	0.25	0.405465	G	A	ANN=A|3_prime_UTR_variant|MODIFIER|GRMZM2G349988|GRMZM2G349988|transcript|GRMZM2G349988_T01|protein_coding|10/12|c.*439C>T|||||532|WARNING_TRANSCRIPT_MULTIPLE_STOP_CODONS,A|upstream_gene_variant|MODIFIER|GRMZM2G055660|GRMZM2G055660|transcript|GRMZM2G055660_T01|protein_coding||c.-5067C>T|||||4946|
10_141835792	0.25	0.75	0.75	0.25	0.75	0.25	0.405465	G	A	ANN=A|3_prime_UTR_variant|MODIFIER|GRMZM2G349988|GRMZM2G349988|transcript|GRMZM2G349988_T01|protein_coding|10/12|c.*424C>T|||||517|WARNING_TRANSCRIPT_MULTIPLE_STOP_CODONS,A|upstream_gene_variant|MODIFIER|GRMZM2G055660|GRMZM2G055660|transcript|GRMZM2G055660_T01|protein_coding||c.-5082C>T|||||4961|
10_1418450	1	0	0.75	0.25	0.375	0.625	0.446909	A	G	ANN=G|intron_variant|MODIFIER|GRMZM2G048067|GRMZM2G048067|transcript|GRMZM2G048067_T01|protein_coding|8/22|c.1245+16T>C||||||WARNING_TRANSCRIPT_MULTIPLE_STOP_CODONS,G|intron_variant|MODIFIER|GRMZM2G048067|GRMZM2G048067|transcript|GRMZM2G048067_T03|protein_coding|2/16|c.68+16T>C||||||WARNING_TRANSCRIPT_MULTIPLE_STOP_CODONS,G|intron_variant|MODIFIER|GRMZM2G048067|GRMZM2G048067|transcript|GRMZM2G048…
10_141861064	1	0	0.625	0.375	0.625	0.375	0.405465	C	T	ANN=T|synonymous_variant|LOW|GRMZM2G126858|GRMZM2G126858|transcript|GRMZM2G126858_T02|protein_coding|18/22|c.1848G>A|p.Lys616Lys|1848/3174|1848/2817|616/938||WARNING_TRANSCRIPT_MULTIPLE_STOP_CODONS,T|synonymous_variant|LOW|GRMZM2G126858|GRMZM2G126858|transcript|GRMZM2G126858_T01|protein_coding|18/22|c.1848G>A|p.Lys616Lys|1848/3091|1848/2414|616/803||WARNING_TRANSCRIPT_MULTIPLE_STOP_CODONS
10_141861696	1	0	0.625	0.375	0.625	0.375	0.405465	G	C	ANN=C|missense_variant|MODERATE|GRMZM2G126858|GRMZM2G126858|transcript|GRMZM2G126858_T02|protein_coding|16/22|c.1511C>G|p.Ser504Trp|1511/3174|1511/2817|504/938||WARNING_TRANSCRIPT_MULTIPLE_STOP_CODONS,C|missense_variant|MODERATE|GRMZM2G126858|GRMZM2G126858|transcript|GRMZM2G126858_T01|protein_coding|16/22|c.1511C>G|p.Ser504Trp|1511/3091|1511/2414|504/803||WARNING_TRANSCRIPT_MULTIPLE_STOP_CODONS
10_141899728	0	1	0.375	0.625	0.375	0.625	0.405465	C	A	ANN=A|downstream_gene_variant|MODIFIER|GRMZM2G126957|GRMZM2G126957|transcript|GRMZM2G126957_T02|protein_coding||c.*3972C>A|||||2180|WARNING_TRANSCRIPT_MULTIPLE_STOP_CODONS,A|downstream_gene_variant|MODIFIER|GRMZM2G126957|GRMZM2G126957|transcript|GRMZM2G126957_T01|protein_coding||c.*3972C>A|||||2180|WARNING_TRANSCRIPT_INCOMPLETE,A|downstream_gene_variant|MODIFIER|GRMZM2G155837|GRMZM2G155837|transc…
10_141932408	1	0	0.625	0.375	0.625	0.375	0.405465	G	A	ANN=A|downstream_gene_variant|MODIFIER|GRMZM2G054537|GRMZM2G054537|transcript|GRMZM2G054537_T01|protein_coding||c.*405C>T|||||21|WARNING_TRANSCRIPT_MULTIPLE_STOP_CODONS,A|intergenic_region|MODIFIER|GRMZM2G155837-GRMZM2G054537|GRMZM2G155837-GRMZM2G054537|intergenic_region|GRMZM2G155837-GRMZM2G054537|||n.141932408G>A||||||
10_1420004	1	0	0.75	0.25	0.375	0.625	0.446909	A	C	ANN=C|upstream_gene_variant|MODIFIER|GRMZM2G048067|GRMZM2G048067|transcript|GRMZM2G048067_T03|protein_coding||c.-1471T>G|||||1073|WARNING_TRANSCRIPT_MULTIPLE_STOP_CODONS,C|intron_variant|MODIFIER|GRMZM2G048067|GRMZM2G048067|transcript|GRMZM2G048067_T01|protein_coding|2/22|c.434-165T>G||||||WARNING_TRANSCRIPT_MULTIPLE_STOP_CODONS,C|intron_variant|MODIFIER|GRMZM2G048067|GRMZM2G048067|transcript|GRM…
10_142016633	0.5	0.5	0.875	0.125	1	0	0.490415	T	C	ANN=C|synonymous_variant|LOW|GRMZM2G145480|GRMZM2G145480|transcript|GRMZM2G145480_T01|protein_coding|1/1|c.226T>C|p.Leu76Leu|643/1765|226/1098|76/365||,C|upstream_gene_variant|MODIFIER|GRMZM2G145460|GRMZM2G145460|transcript|GRMZM2G145460_T01|protein_coding||c.-3853T>C|||||3320|WARNING_TRANSCRIPT_MULTIPLE_STOP_CODONS,C|upstream_gene_variant|MODIFIER|GRMZM2G145460|GRMZM2G145460|transcript|GRMZM2G14…
10_142016641	0.5	0.5	0.875	0.125	1	0	0.490415	C	T	ANN=T|synonymous_variant|LOW|GRMZM2G145480|GRMZM2G145480|transcript|GRMZM2G145480_T01|protein_coding|1/1|c.234C>T|p.Ile78Ile|651/1765|234/1098|78/365||,T|upstream_gene_variant|MODIFIER|GRMZM2G145460|GRMZM2G145460|transcript|GRMZM2G145460_T01|protein_coding||c.-3845C>T|||||3312|WARNING_TRANSCRIPT_MULTIPLE_STOP_CODONS,T|upstream_gene_variant|MODIFIER|GRMZM2G145460|GRMZM2G145460|transcript|GRMZM2G14…
10_142016642	0.5	0.5	0.875	0.125	1	0	0.490415	G	C	ANN=C|missense_variant|MODERATE|GRMZM2G145480|GRMZM2G145480|transcript|GRMZM2G145480_T01|protein_coding|1/1|c.235G>C|p.Asp79His|652/1765|235/1098|79/365||,C|upstream_gene_variant|MODIFIER|GRMZM2G145460|GRMZM2G145460|transcript|GRMZM2G145460_T01|protein_coding||c.-3844G>C|||||3311|WARNING_TRANSCRIPT_MULTIPLE_STOP_CODONS,C|upstream_gene_variant|MODIFIER|GRMZM2G145460|GRMZM2G145460|transcript|GRMZM2…
10_142032750	1	0	0.375	0.625	0.75	0.25	0.446909	G	T	ANN=T|upstream_gene_variant|MODIFIER|GRMZM2G145175|GRMZM2G145175|transcript|GRMZM2G145175_T02|protein_coding||c.-4665C>A|||||4467|WARNING_TRANSCRIPT_MULTIPLE_STOP_CODONS,T|upstream_gene_variant|MODIFIER|GRMZM2G145175|GRMZM2G145175|transcript|GRMZM2G145175_T01|protein_coding||c.-6008C>A|||||4467|WARNING_TRANSCRIPT_MULTIPLE_STOP_CODONS,T|upstream_gene_variant|MODIFIER|GRMZM2G145175|GRMZM2G145175|tr…
10_142039029	1	0	0.25	0.75	0.625	0.375	0.740802	A	G	ANN=G|intron_variant|MODIFIER|GRMZM2G445617|GRMZM2G445617|transcript|GRMZM2G445617_T01|protein_coding|2/15|c.450+371T>C||||||WARNING_TRANSCRIPT_MULTIPLE_STOP_CODONS,G|intron_variant|MODIFIER|GRMZM2G445617|GRMZM2G445617|transcript|GRMZM2G445617_T02|protein_coding|2/10|c.450+371T>C||||||WARNING_TRANSCRIPT_MULTIPLE_STOP_CODONS
10_1421688	1	0	0.75	0.25	0.375	0.625	0.446909	T	A	ANN=A|upstream_gene_variant|MODIFIER|GRMZM2G048067|GRMZM2G048067|transcript|GRMZM2G048067_T03|protein_coding||c.-3155A>T|||||2757|WARNING_TRANSCRIPT_MULTIPLE_STOP_CODONS,A|intron_variant|MODIFIER|GRMZM2G048067|GRMZM2G048067|transcript|GRMZM2G048067_T01|protein_coding|1/22|c.330+967A>T||||||WARNING_TRANSCRIPT_MULTIPLE_STOP_CODONS,A|intron_variant|MODIFIER|GRMZM2G048067|GRMZM2G048067|transcript|GRM…
10_1422175	1	0	0.75	0.25	0.375	0.625	0.446909	G	T	ANN=T|upstream_gene_variant|MODIFIER|GRMZM2G048067|GRMZM2G048067|transcript|GRMZM2G048067_T03|protein_coding||c.-3642C>A|||||3244|WARNING_TRANSCRIPT_MULTIPLE_STOP_CODONS,T|intron_variant|MODIFIER|GRMZM2G048067|GRMZM2G048067|transcript|GRMZM2G048067_T01|protein_coding|1/22|c.330+480C>A||||||WARNING_TRANSCRIPT_MULTIPLE_STOP_CODONS,T|intron_variant|MODIFIER|GRMZM2G048067|GRMZM2G048067|transcript|GRM…
10_1422181	1	0	0.75	0.25	0.375	0.625	0.446909	A	T	ANN=T|upstream_gene_variant|MODIFIER|GRMZM2G048067|GRMZM2G048067|transcript|GRMZM2G048067_T03|protein_coding||c.-3648T>A|||||3250|WARNING_TRANSCRIPT_MULTIPLE_STOP_CODONS,T|intron_variant|MODIFIER|GRMZM2G048067|GRMZM2G048067|transcript|GRMZM2G048067_T01|protein_coding|1/22|c.330+474T>A||||||WARNING_TRANSCRIPT_MULTIPLE_STOP_CODONS,T|intron_variant|MODIFIER|GRMZM2G048067|GRMZM2G048067|transcript|GRM…
10_1422429	1	0	0.625	0.375	0.5	0.5	0.472231	A	T	ANN=T|upstream_gene_variant|MODIFIER|GRMZM2G048067|GRMZM2G048067|transcript|GRMZM2G048067_T03|protein_coding||c.-3896T>A|||||3498|WARNING_TRANSCRIPT_MULTIPLE_STOP_CODONS,T|intron_variant|MODIFIER|GRMZM2G048067|GRMZM2G048067|transcript|GRMZM2G048067_T01|protein_coding|1/22|c.330+226T>A||||||WARNING_TRANSCRIPT_MULTIPLE_STOP_CODONS,T|intron_variant|MODIFIER|GRMZM2G048067|GRMZM2G048067|transcript|GRM…
10_1422430	1	0	0.625	0.375	0.5	0.5	0.472231	C	T	ANN=T|upstream_gene_variant|MODIFIER|GRMZM2G048067|GRMZM2G048067|transcript|GRMZM2G048067_T03|protein_coding||c.-3897G>A|||||3499|WARNING_TRANSCRIPT_MULTIPLE_STOP_CODONS,T|intron_variant|MODIFIER|GRMZM2G048067|GRMZM2G048067|transcript|GRMZM2G048067_T01|protein_coding|1/22|c.330+225G>A||||||WARNING_TRANSCRIPT_MULTIPLE_STOP_CODONS,T|intron_variant|MODIFIER|GRMZM2G048067|GRMZM2G048067|transcript|GRM…
10_142248192	1	0	0.5	0.5	0.625	0.375	0.472231	T	C	ANN=C|3_prime_UTR_variant|MODIFIER|GRMZM2G029478|GRMZM2G029478|transcript|GRMZM2G029478_T01|protein_coding|3/3|c.*106A>G|||||106|,C|3_prime_UTR_variant|MODIFIER|GRMZM2G029478|GRMZM2G029478|transcript|GRMZM2G029478_T03|protein_coding|1/1|c.*106A>G|||||106|,C|3_prime_UTR_variant|MODIFIER|GRMZM2G029478|GRMZM2G029478|transcript|GRMZM2G029478_T02|protein_coding|2/2|c.*106A>G|||||106|,C|3_prime_UTR_var…
10_1422569	1	0	0.75	0.25	0.375	0.625	0.446909	C	A	ANN=A|upstream_gene_variant|MODIFIER|GRMZM2G048067|GRMZM2G048067|transcript|GRMZM2G048067_T03|protein_coding||c.-4036G>T|||||3638|WARNING_TRANSCRIPT_MULTIPLE_STOP_CODONS,A|intron_variant|MODIFIER|GRMZM2G048067|GRMZM2G048067|transcript|GRMZM2G048067_T01|protein_coding|1/22|c.330+86G>T||||||WARNING_TRANSCRIPT_MULTIPLE_STOP_CODONS,A|intron_variant|MODIFIER|GRMZM2G048067|GRMZM2G048067|transcript|GRMZ…
10_1422587	1	0	0.75	0.25	0.375	0.625	0.446909	G	C	ANN=C|upstream_gene_variant|MODIFIER|GRMZM2G048067|GRMZM2G048067|transcript|GRMZM2G048067_T03|protein_coding||c.-4054C>G|||||3656|WARNING_TRANSCRIPT_MULTIPLE_STOP_CODONS,C|intron_variant|MODIFIER|GRMZM2G048067|GRMZM2G048067|transcript|GRMZM2G048067_T01|protein_coding|1/22|c.330+68C>G||||||WARNING_TRANSCRIPT_MULTIPLE_STOP_CODONS,C|intron_variant|MODIFIER|GRMZM2G048067|GRMZM2G048067|transcript|GRMZ…
10_142349815	0.5	0.5	0.875	0.125	1	0	0.490415	C	T	ANN=T|synonymous_variant|LOW|GRMZM2G121612|GRMZM2G121612|transcript|GRMZM2G121612_T01|protein_coding|4/16|c.1731C>T|p.Ile577Ile|1913/3995|1731/3563|577/1186||WARNING_TRANSCRIPT_MULTIPLE_STOP_CODONS,T|synonymous_variant|LOW|GRMZM2G121612|GRMZM2G121612|transcript|GRMZM2G121612_T02|protein_coding|4/16|c.1731C>T|p.Ile577Ile|1913/3784|1731/3500|577/1165||WARNING_TRANSCRIPT_MULTIPLE_STOP_CODONS
10_142349853	0.5	0.5	0.875	0.125	1	0	0.490415	T	A	ANN=A|missense_variant|MODERATE|GRMZM2G121612|GRMZM2G121612|transcript|GRMZM2G121612_T01|protein_coding|4/16|c.1769T>A|p.Leu590His|1951/3995|1769/3563|590/1186||WARNING_TRANSCRIPT_MULTIPLE_STOP_CODONS,A|missense_variant|MODERATE|GRMZM2G121612|GRMZM2G121612|transcript|GRMZM2G121612_T02|protein_coding|4/16|c.1769T>A|p.Leu590His|1951/3784|1769/3500|590/1165||WARNING_TRANSCRIPT_MULTIPLE_STOP_CODONS
10_142349981	0.5	0.5	0.875	0.125	1	0	0.490415	C	A	ANN=A|intron_variant|MODIFIER|GRMZM2G121612|GRMZM2G121612|transcript|GRMZM2G121612_T01|protein_coding|4/15|c.1822+75C>A||||||WARNING_TRANSCRIPT_MULTIPLE_STOP_CODONS,A|intron_variant|MODIFIER|GRMZM2G121612|GRMZM2G121612|transcript|GRMZM2G121612_T02|protein_coding|4/15|c.1822+75C>A||||||WARNING_TRANSCRIPT_MULTIPLE_STOP_CODONS
10_142351549	0.5	0.5	0.875	0.125	1	0	0.490415	C	T	ANN=T|intron_variant|MODIFIER|GRMZM2G121612|GRMZM2G121612|transcript|GRMZM2G121612_T01|protein_coding|7/15|c.2373+269C>T||||||WARNING_TRANSCRIPT_MULTIPLE_STOP_CODONS,T|intron_variant|MODIFIER|GRMZM2G121612|GRMZM2G121612|transcript|GRMZM2G121612_T02|protein_coding|7/15|c.2373+269C>T||||||WARNING_TRANSCRIPT_MULTIPLE_STOP_CODONS
10_142351603	0.5	0.5	0.875	0.125	1	0	0.490415	G	T	ANN=T|intron_variant|MODIFIER|GRMZM2G121612|GRMZM2G121612|transcript|GRMZM2G121612_T01|protein_coding|7/15|c.2373+323G>T||||||WARNING_TRANSCRIPT_MULTIPLE_STOP_CODONS,T|intron_variant|MODIFIER|GRMZM2G121612|GRMZM2G121612|transcript|GRMZM2G121612_T02|protein_coding|7/15|c.2373+323G>T||||||WARNING_TRANSCRIPT_MULTIPLE_STOP_CODONS
10_142355937	0	1	0.5	0.5	0.375	0.625	0.472231	T	A	ANN=A|intron_variant|MODIFIER|GRMZM2G121612|GRMZM2G121612|transcript|GRMZM2G121612_T01|protein_coding|15/15|c.3433-34T>A||||||WARNING_TRANSCRIPT_MULTIPLE_STOP_CODONS,A|intron_variant|MODIFIER|GRMZM2G121612|GRMZM2G121612|transcript|GRMZM2G121612_T02|protein_coding|15/15|c.3370-34T>A||||||WARNING_TRANSCRIPT_MULTIPLE_STOP_CODONS
10_142394558	1	0	0.625	0.375	0.625	0.375	0.405465	G	A	ANN=A|intron_variant|MODIFIER|GRMZM2G419694|GRMZM2G419694|transcript|GRMZM2G419694_T01|protein_coding|5/6|c.146+227G>A||||||WARNING_TRANSCRIPT_MULTIPLE_STOP_CODONS,A|intron_variant|MODIFIER|GRMZM2G419694|GRMZM2G419694|transcript|GRMZM2G419694_T02|protein_coding|4/5|c.146+227G>A||||||WARNING_TRANSCRIPT_MULTIPLE_STOP_CODONS,A|intron_variant|MODIFIER|GRMZM2G419694|GRMZM2G419694|transcript|GRMZM2G419…
10_142496868	0	1	0.375	0.625	0.375	0.625	0.405465	A	G	ANN=G|downstream_gene_variant|MODIFIER|GRMZM2G396846|GRMZM2G396846|transcript|GRMZM2G396846_T01|protein_coding||c.*2344A>G|||||1980|WARNING_TRANSCRIPT_INCOMPLETE,G|downstream_gene_variant|MODIFIER|GRMZM2G096107|GRMZM2G096107|transcript|GRMZM2G096107_T01|protein_coding||c.*2200T>C|||||1630|WARNING_TRANSCRIPT_MULTIPLE_STOP_CODONS,G|intergenic_region|MODIFIER|GRMZM2G396846-GRMZM2G096107|GRMZM2G39684…
10_142509645	1	0	0.625	0.375	0.5	0.5	0.472231	C	T	ANN=T|upstream_gene_variant|MODIFIER|GRMZM2G403111|GRMZM2G403111|transcript|GRMZM2G403111_T01|protein_coding||c.-2409C>T|||||2205|,T|downstream_gene_variant|MODIFIER|AC217978.3_FG001|AC217978.3_FG001|transcript|AC217978.3_FGT001|protein_coding||c.*2390G>A|||||2390|,T|intron_variant|MODIFIER|GRMZM2G096107|GRMZM2G096107|transcript|GRMZM2G096107_T01|protein_coding|1/19|c.-95+521G>A||||||WARNING_TRAN…
10_142923813	0.875	0.125	0.5	0.5	0.25	0.75	0.462295	C	G	ANN=G|upstream_gene_variant|MODIFIER|GRMZM2G148621|GRMZM2G148621|transcript|GRMZM2G148621_T01|protein_coding||c.-4033C>G|||||3971|WARNING_TRANSCRIPT_MULTIPLE_STOP_CODONS,G|upstream_gene_variant|MODIFIER|GRMZM2G148621|GRMZM2G148621|transcript|GRMZM2G148621_T02|protein_coding||c.-4033C>G|||||3971|,G|intron_variant|MODIFIER|GRMZM2G148594|GRMZM2G148594|transcript|GRMZM2G148594_T01|protein_coding|2/19…
10_142938035	0.375	0.625	0.875	0.125	0.875	0.125	0.459532	T	C	ANN=C|downstream_gene_variant|MODIFIER|GRMZM2G148633|GRMZM2G148633|transcript|GRMZM2G148633_T01|protein_coding||c.*2922T>C|||||2451|,C|downstream_gene_variant|MODIFIER|GRMZM2G448104|GRMZM2G448104|transcript|GRMZM2G448104_T03|protein_coding||c.*1049A>G|||||796|WARNING_TRANSCRIPT_MULTIPLE_STOP_CODONS,C|downstream_gene_variant|MODIFIER|GRMZM2G448104|GRMZM2G448104|transcript|GRMZM2G448104_T01|protein…
10_142939570	0.25	0.75	0.875	0.125	0.625	0.375	0.424336	T	G	ANN=G|missense_variant|MODERATE|GRMZM2G448104|GRMZM2G448104|transcript|GRMZM2G448104_T03|protein_coding|20/21|c.3053A>C|p.Asp1018Ala|3464/4108|3053/3444|1018/1147||WARNING_TRANSCRIPT_MULTIPLE_STOP_CODONS,G|missense_variant|MODERATE|GRMZM2G448104|GRMZM2G448104|transcript|GRMZM2G448104_T01|protein_coding|19/20|c.506A>C|p.Asp169Ala|3588/4257|506/897|169/298||,G|missense_variant|MODERATE|GRMZM2G44810…
10_142939677	0.25	0.75	0.875	0.125	0.625	0.375	0.424336	T	C	ANN=C|downstream_gene_variant|MODIFIER|GRMZM2G148633|GRMZM2G148633|transcript|GRMZM2G148633_T01|protein_coding||c.*4564T>C|||||4093|,C|intron_variant|MODIFIER|GRMZM2G448104|GRMZM2G448104|transcript|GRMZM2G448104_T03|protein_coding|19/20|c.2995-49A>G||||||WARNING_TRANSCRIPT_MULTIPLE_STOP_CODONS,C|intron_variant|MODIFIER|GRMZM2G448104|GRMZM2G448104|transcript|GRMZM2G448104_T01|protein_coding|18/19|…
10_142939926	0.25	0.75	0.875	0.125	0.625	0.375	0.424336	G	A	ANN=A|downstream_gene_variant|MODIFIER|GRMZM2G148633|GRMZM2G148633|transcript|GRMZM2G148633_T01|protein_coding||c.*4813G>A|||||4342|,A|intron_variant|MODIFIER|GRMZM2G448104|GRMZM2G448104|transcript|GRMZM2G448104_T03|protein_coding|19/20|c.2995-298C>T||||||WARNING_TRANSCRIPT_MULTIPLE_STOP_CODONS,A|intron_variant|MODIFIER|GRMZM2G448104|GRMZM2G448104|transcript|GRMZM2G448104_T01|protein_coding|18/19…
10_143646211	1	0	0.25	0.75	0.75	0.25	0.528895	C	A	ANN=A|intergenic_region|MODIFIER|GRMZM5G896983-GRMZM2G016097|GRMZM5G896983-GRMZM2G016097|intergenic_region|GRMZM5G896983-GRMZM2G016097|||n.143646211C>A||||||
10_143646212	1	0	0.25	0.75	0.75	0.25	0.528895	G	A	ANN=A|intergenic_region|MODIFIER|GRMZM5G896983-GRMZM2G016097|GRMZM5G896983-GRMZM2G016097|intergenic_region|GRMZM5G896983-GRMZM2G016097|||n.143646212G>A||||||
10_143646383	1	0	0.25	0.75	0.75	0.25	0.528895	C	T	ANN=T|intergenic_region|MODIFIER|GRMZM5G896983-GRMZM2G016097|GRMZM5G896983-GRMZM2G016097|intergenic_region|GRMZM5G896983-GRMZM2G016097|||n.143646383C>T||||||
10_143648166	1	0	0.375	0.625	0.75	0.25	0.446909	C	T	ANN=T|intergenic_region|MODIFIER|GRMZM5G896983-GRMZM2G016097|GRMZM5G896983-GRMZM2G016097|intergenic_region|GRMZM5G896983-GRMZM2G016097|||n.143648166C>T||||||
10_143663540	1	0	0.375	0.625	0.75	0.25	0.446909	G	T	ANN=T|intergenic_region|MODIFIER|GRMZM5G896983-GRMZM2G016097|GRMZM5G896983-GRMZM2G016097|intergenic_region|GRMZM5G896983-GRMZM2G016097|||n.143663540G>T||||||
10_143663650	1	0	0.375	0.625	0.75	0.25	0.446909	C	T	ANN=T|intergenic_region|MODIFIER|GRMZM5G896983-GRMZM2G016097|GRMZM5G896983-GRMZM2G016097|intergenic_region|GRMZM5G896983-GRMZM2G016097|||n.143663650C>T||||||
10_143665684	1	0	0.625	0.375	0.625	0.375	0.405465	G	A	ANN=A|intergenic_region|MODIFIER|GRMZM5G896983-GRMZM2G016097|GRMZM5G896983-GRMZM2G016097|intergenic_region|GRMZM5G896983-GRMZM2G016097|||n.143665684G>A||||||
10_143666480	1	0	0.5	0.5	0.625	0.375	0.549306	C	T	ANN=T|intergenic_region|MODIFIER|GRMZM5G896983-GRMZM2G016097|GRMZM5G896983-GRMZM2G016097|intergenic_region|GRMZM5G896983-GRMZM2G016097|||n.143666480C>T||||||
10_143667116	1	0	0.5	0.5	0.5	0.5	0.693147	C	T	ANN=T|intergenic_region|MODIFIER|GRMZM5G896983-GRMZM2G016097|GRMZM5G896983-GRMZM2G016097|intergenic_region|GRMZM5G896983-GRMZM2G016097|||n.143667116C>T||||||
10_143667328	1	0	0.5	0.5	0.5	0.5	0.693147	C	T	ANN=T|intergenic_region|MODIFIER|GRMZM5G896983-GRMZM2G016097|GRMZM5G896983-GRMZM2G016097|intergenic_region|GRMZM5G896983-GRMZM2G016097|||n.143667328C>T||||||
10_143667498	1	0	0.5	0.5	0.5	0.5	0.693147	G	A	ANN=A|intergenic_region|MODIFIER|GRMZM5G896983-GRMZM2G016097|GRMZM5G896983-GRMZM2G016097|intergenic_region|GRMZM5G896983-GRMZM2G016097|||n.143667498G>A||||||
10_143669351	1	0	0.5	0.5	0.5	0.5	0.693147	G	A	ANN=A|intergenic_region|MODIFIER|GRMZM5G896983-GRMZM2G016097|GRMZM5G896983-GRMZM2G016097|intergenic_region|GRMZM5G896983-GRMZM2G016097|||n.143669351G>A||||||
10_143942163	0.75	0.25	0.25	0.75	0.125	0.875	0.458145	A	G	ANN=G|intergenic_region|MODIFIER|GRMZM2G037461-GRMZM2G445575|GRMZM2G037461-GRMZM2G445575|intergenic_region|GRMZM2G037461-GRMZM2G445575|||n.143942163A>G||||||
10_144409781	1	0	0.625	0.375	0.375	0.625	0.583802	G	C	ANN=C|downstream_gene_variant|MODIFIER|GRMZM2G127668|GRMZM2G127668|transcript|GRMZM2G127668_T01|protein_coding||c.*2943G>C|||||2798|WARNING_TRANSCRIPT_MULTIPLE_STOP_CODONS,C|downstream_gene_variant|MODIFIER|GRMZM2G127668|GRMZM2G127668|transcript|GRMZM2G127668_T02|protein_coding||c.*3991G>C|||||3895|,C|intron_variant|MODIFIER|GRMZM2G003190|GRMZM2G003190|transcript|GRMZM2G003190_T01|protein_coding|…
10_1448041	1	0	0.5	0.5	0.125	0.875	1.15129	C	A	ANN=A|upstream_gene_variant|MODIFIER|GRMZM2G337929|GRMZM2G337929|transcript|GRMZM2G337929_T01|protein_coding||c.-1137G>T|||||983|WARNING_TRANSCRIPT_MULTIPLE_STOP_CODONS,A|upstream_gene_variant|MODIFIER|GRMZM2G337929|GRMZM2G337929|transcript|GRMZM2G337929_T02|protein_coding||c.-1137G>T|||||983|WARNING_TRANSCRIPT_MULTIPLE_STOP_CODONS,A|intergenic_region|MODIFIER|GRMZM2G337929-GRMZM2G089565|GRMZM2G3…
10_145072863	0.625	0.375	0.125	0.875	0.125	0.875	0.459532	A	T	ANN=T|intergenic_region|MODIFIER|GRMZM2G153017-GRMZM2G153096|GRMZM2G153017-GRMZM2G153096|intergenic_region|GRMZM2G153017-GRMZM2G153096|||n.145072863A>T||||||
10_145119961	0.375	0.625	0.75	0.25	1	0	0.469381	G	A	ANN=A|intergenic_region|MODIFIER|GRMZM2G153096-GRMZM2G370905|GRMZM2G153096-GRMZM2G370905|intergenic_region|GRMZM2G153096-GRMZM2G370905|||n.145119961G>A||||||
10_145120903	0.25	0.75	0.625	0.375	1	0	0.573701	G	T	ANN=T|intergenic_region|MODIFIER|GRMZM2G153096-GRMZM2G370905|GRMZM2G153096-GRMZM2G370905|intergenic_region|GRMZM2G153096-GRMZM2G370905|||n.145120903G>T||||||
10_145120958	0.5	0.5	0.875	0.125	1	0	0.490415	C	T	ANN=T|intergenic_region|MODIFIER|GRMZM2G153096-GRMZM2G370905|GRMZM2G153096-GRMZM2G370905|intergenic_region|GRMZM2G153096-GRMZM2G370905|||n.145120958C>T||||||
10_145126373	1	0	0.625	0.375	0.5	0.5	0.472231	C	T	ANN=T|intergenic_region|MODIFIER|GRMZM2G153096-GRMZM2G370905|GRMZM2G153096-GRMZM2G370905|intergenic_region|GRMZM2G153096-GRMZM2G370905|||n.145126373C>T||||||
10_145128921	0.25	0.75	0.625	0.375	0.875	0.125	0.420851	G	A	ANN=A|intergenic_region|MODIFIER|GRMZM2G153096-GRMZM2G370905|GRMZM2G153096-GRMZM2G370905|intergenic_region|GRMZM2G153096-GRMZM2G370905|||n.145128921G>A||||||
10_145129217	0.25	0.75	0.625	0.375	1	0	0.573701	G	A	ANN=A|intergenic_region|MODIFIER|GRMZM2G153096-GRMZM2G370905|GRMZM2G153096-GRMZM2G370905|intergenic_region|GRMZM2G153096-GRMZM2G370905|||n.145129217G>A||||||
10_145131573	0.25	0.75	0.625	0.375	1	0	0.573701	C	T	ANN=T|intergenic_region|MODIFIER|GRMZM2G153096-GRMZM2G370905|GRMZM2G153096-GRMZM2G370905|intergenic_region|GRMZM2G153096-GRMZM2G370905|||n.145131573C>T||||||
10_145132010	0.25	0.75	0.625	0.375	1	0	0.573701	G	A	ANN=A|intergenic_region|MODIFIER|GRMZM2G153096-GRMZM2G370905|GRMZM2G153096-GRMZM2G370905|intergenic_region|GRMZM2G153096-GRMZM2G370905|||n.145132010G>A||||||
10_145133159	0.25	0.75	0.625	0.375	1	0	0.573701	C	T	ANN=T|intergenic_region|MODIFIER|GRMZM2G153096-GRMZM2G370905|GRMZM2G153096-GRMZM2G370905|intergenic_region|GRMZM2G153096-GRMZM2G370905|||n.145133159C>T||||||
10_145134063	0.5	0.5	0.875	0.125	1	0	0.490415	C	T	ANN=T|upstream_gene_variant|MODIFIER|GRMZM2G370905|GRMZM2G370905|transcript|GRMZM2G370905_T01|protein_coding||c.-4801C>T|||||4801|,T|intergenic_region|MODIFIER|GRMZM2G153096-GRMZM2G370905|GRMZM2G153096-GRMZM2G370905|intergenic_region|GRMZM2G153096-GRMZM2G370905|||n.145134063C>T||||||
10_145137492	0.25	0.75	0.625	0.375	1	0	0.573701	G	A	ANN=A|upstream_gene_variant|MODIFIER|GRMZM2G370905|GRMZM2G370905|transcript|GRMZM2G370905_T01|protein_coding||c.-1372G>A|||||1372|,A|intergenic_region|MODIFIER|GRMZM2G153096-GRMZM2G370905|GRMZM2G153096-GRMZM2G370905|intergenic_region|GRMZM2G153096-GRMZM2G370905|||n.145137492G>A||||||
10_145140590	0.25	0.75	0.625	0.375	0.875	0.125	0.420851	G	A	ANN=A|3_prime_UTR_variant|MODIFIER|GRMZM2G370905|GRMZM2G370905|transcript|GRMZM2G370905_T01|protein_coding|2/2|c.*389G>A|||||389|
10_145141684	0.25	0.75	0.625	0.375	1	0	0.573701	C	T	ANN=T|downstream_gene_variant|MODIFIER|GRMZM2G370905|GRMZM2G370905|transcript|GRMZM2G370905_T01|protein_coding||c.*1483C>T|||||1051|,T|intergenic_region|MODIFIER|GRMZM2G370905-GRMZM2G004924|GRMZM2G370905-GRMZM2G004924|intergenic_region|GRMZM2G370905-GRMZM2G004924|||n.145141684C>T||||||
10_145141771	0.25	0.75	0.625	0.375	1	0	0.573701	G	A	ANN=A|downstream_gene_variant|MODIFIER|GRMZM2G370905|GRMZM2G370905|transcript|GRMZM2G370905_T01|protein_coding||c.*1570G>A|||||1138|,A|intergenic_region|MODIFIER|GRMZM2G370905-GRMZM2G004924|GRMZM2G370905-GRMZM2G004924|intergenic_region|GRMZM2G370905-GRMZM2G004924|||n.145141771G>A||||||
10_145142233	0.25	0.75	0.625	0.375	1	0	0.573701	A	G	ANN=G|downstream_gene_variant|MODIFIER|GRMZM2G370905|GRMZM2G370905|transcript|GRMZM2G370905_T01|protein_coding||c.*2032A>G|||||1600|,G|intergenic_region|MODIFIER|GRMZM2G370905-GRMZM2G004924|GRMZM2G370905-GRMZM2G004924|intergenic_region|GRMZM2G370905-GRMZM2G004924|||n.145142233A>G||||||
10_145161571	0.375	0.625	0.75	0.25	1	0	0.469381	A	G	ANN=G|intergenic_region|MODIFIER|GRMZM2G370905-GRMZM2G004924|GRMZM2G370905-GRMZM2G004924|intergenic_region|GRMZM2G370905-GRMZM2G004924|||n.145161571A>G||||||
10_145377792	0.5	0.5	1	0	0.875	0.125	0.490415	C	T	ANN=T|3_prime_UTR_variant|MODIFIER|GRMZM2G143356|GRMZM2G143356|transcript|GRMZM2G143356_T03|protein_coding|2/2|c.*381C>T|||||381|WARNING_TRANSCRIPT_NO_START_CODON,T|upstream_gene_variant|MODIFIER|GRMZM2G143389|GRMZM2G143389|transcript|GRMZM2G143389_T01|protein_coding||c.-2869G>A|||||2542|WARNING_TRANSCRIPT_INCOMPLETE,T|downstream_gene_variant|MODIFIER|GRMZM2G143402|GRMZM2G143402|transcript|GRMZM2…
10_145562258	0.75	0.25	0.25	0.75	0.125	0.875	0.564692	C	T	ANN=T|intron_variant|MODIFIER|GRMZM2G104199|GRMZM2G104199|transcript|GRMZM2G104199_T02|protein_coding|1/10|c.301+237G>A||||||WARNING_TRANSCRIPT_MULTIPLE_STOP_CODONS,T|intron_variant|MODIFIER|GRMZM2G104199|GRMZM2G104199|transcript|GRMZM2G104199_T01|protein_coding|1/10|c.301+237G>A||||||WARNING_TRANSCRIPT_MULTIPLE_STOP_CODONS
10_145618169	0.375	0.625	0.875	0.125	1	0	0.687911	G	T	ANN=T|missense_variant|MODERATE|GRMZM2G006894|GRMZM2G006894|transcript|GRMZM2G006894_T01|protein_coding|5/14|c.466G>T|p.Ala156Ser|520/3359|466/2880|156/959||WARNING_TRANSCRIPT_MULTIPLE_STOP_CODONS,T|missense_variant|MODERATE|GRMZM2G006894|GRMZM2G006894|transcript|GRMZM2G006894_T02|protein_coding|4/13|c.436G>T|p.Ala146Ser|608/3403|436/2850|146/949||WARNING_TRANSCRIPT_MULTIPLE_STOP_CODONS
10_145907233	0	1	0.375	0.625	0.5	0.5	0.405465	A	G	ANN=G|missense_variant|MODERATE|GRMZM5G885867|GRMZM5G885867|transcript|GRMZM5G885867_T02|protein_coding|4/4|c.1444T>C|p.Cys482Arg|2167/2749|1444/1769|482/588||WARNING_TRANSCRIPT_MULTIPLE_STOP_CODONS,G|upstream_gene_variant|MODIFIER|GRMZM2G098290|GRMZM2G098290|transcript|GRMZM2G098290_T01|protein_coding||c.-1379T>C|||||992|WARNING_TRANSCRIPT_MULTIPLE_STOP_CODONS,G|upstream_gene_variant|MODIFIER|GR…
10_146111654	1	0	0.5	0.5	0.5	0.5	0.472231	T	C	ANN=C|splice_region_variant&intron_variant|LOW|GRMZM2G066981|GRMZM2G066981|transcript|GRMZM2G066981_T01|protein_coding|7/7|c.452+8A>G||||||WARNING_TRANSCRIPT_MULTIPLE_STOP_CODONS,C|splice_region_variant&intron_variant|LOW|GRMZM2G066981|GRMZM2G066981|transcript|GRMZM2G066981_T06|protein_coding|7/7|c.452+8A>G||||||WARNING_TRANSCRIPT_MULTIPLE_STOP_CODONS,C|splice_region_variant&intron_variant|LOW|GR…
10_146113042	0.75	0.25	0.375	0.625	0.125	0.875	0.420851	C	T	ANN=T|upstream_gene_variant|MODIFIER|GRMZM2G368908|GRMZM2G368908|transcript|GRMZM2G368908_T01|protein_coding||c.-4173C>T|||||3963|WARNING_TRANSCRIPT_MULTIPLE_STOP_CODONS,T|upstream_gene_variant|MODIFIER|GRMZM2G066981|GRMZM2G066981|transcript|GRMZM2G066981_T07|protein_coding||c.-169G>A|||||103|WARNING_TRANSCRIPT_MULTIPLE_STOP_CODONS,T|upstream_gene_variant|MODIFIER|GRMZM2G368908|GRMZM2G368908|tran…
10_146113059	0.75	0.25	0.375	0.625	0.125	0.875	0.420851	G	A	ANN=A|upstream_gene_variant|MODIFIER|GRMZM2G368908|GRMZM2G368908|transcript|GRMZM2G368908_T01|protein_coding||c.-4156G>A|||||3946|WARNING_TRANSCRIPT_MULTIPLE_STOP_CODONS,A|upstream_gene_variant|MODIFIER|GRMZM2G066981|GRMZM2G066981|transcript|GRMZM2G066981_T07|protein_coding||c.-186C>T|||||120|WARNING_TRANSCRIPT_MULTIPLE_STOP_CODONS,A|upstream_gene_variant|MODIFIER|GRMZM2G368908|GRMZM2G368908|tran…
10_146114070	0.875	0.125	0.375	0.625	0.125	0.875	0.746803	T	C	ANN=C|upstream_gene_variant|MODIFIER|GRMZM2G368908|GRMZM2G368908|transcript|GRMZM2G368908_T01|protein_coding||c.-3145T>C|||||2935|WARNING_TRANSCRIPT_MULTIPLE_STOP_CODONS,C|upstream_gene_variant|MODIFIER|GRMZM2G066981|GRMZM2G066981|transcript|GRMZM2G066981_T07|protein_coding||c.-1197A>G|||||1131|WARNING_TRANSCRIPT_MULTIPLE_STOP_CODONS,C|upstream_gene_variant|MODIFIER|GRMZM2G368908|GRMZM2G368908|tr…
10_146114794	0.75	0.25	0.375	0.625	0.125	0.875	0.420851	T	A	ANN=A|upstream_gene_variant|MODIFIER|GRMZM2G368908|GRMZM2G368908|transcript|GRMZM2G368908_T01|protein_coding||c.-2421T>A|||||2211|WARNING_TRANSCRIPT_MULTIPLE_STOP_CODONS,A|upstream_gene_variant|MODIFIER|GRMZM2G066981|GRMZM2G066981|transcript|GRMZM2G066981_T07|protein_coding||c.-1921A>T|||||1855|WARNING_TRANSCRIPT_MULTIPLE_STOP_CODONS,A|upstream_gene_variant|MODIFIER|GRMZM2G368908|GRMZM2G368908|tr…
10_146115079	0.875	0.125	0.375	0.625	0.25	0.75	0.480154	C	T	ANN=T|5_prime_UTR_variant|MODIFIER|GRMZM2G066981|GRMZM2G066981|transcript|GRMZM2G066981_T01|protein_coding|2/8|c.-206G>A|||||2206|WARNING_TRANSCRIPT_MULTIPLE_STOP_CODONS,T|5_prime_UTR_variant|MODIFIER|GRMZM2G066981|GRMZM2G066981|transcript|GRMZM2G066981_T03|protein_coding|2/7|c.-161G>A|||||2206|WARNING_TRANSCRIPT_MULTIPLE_STOP_CODONS,T|5_prime_UTR_variant|MODIFIER|GRMZM2G066981|GRMZM2G066981|tran…
10_146115129	0.75	0.25	0.375	0.625	0.125	0.875	0.420851	A	G	ANN=G|upstream_gene_variant|MODIFIER|GRMZM2G368908|GRMZM2G368908|transcript|GRMZM2G368908_T01|protein_coding||c.-2086A>G|||||1876|WARNING_TRANSCRIPT_MULTIPLE_STOP_CODONS,G|upstream_gene_variant|MODIFIER|GRMZM2G066981|GRMZM2G066981|transcript|GRMZM2G066981_T07|protein_coding||c.-2256T>C|||||2190|WARNING_TRANSCRIPT_MULTIPLE_STOP_CODONS,G|upstream_gene_variant|MODIFIER|GRMZM2G368908|GRMZM2G368908|tr…
10_146115419	0.75	0.25	0.375	0.625	0.125	0.875	0.420851	A	G	ANN=G|upstream_gene_variant|MODIFIER|GRMZM2G368908|GRMZM2G368908|transcript|GRMZM2G368908_T01|protein_coding||c.-1796A>G|||||1586|WARNING_TRANSCRIPT_MULTIPLE_STOP_CODONS,G|upstream_gene_variant|MODIFIER|GRMZM2G066981|GRMZM2G066981|transcript|GRMZM2G066981_T07|protein_coding||c.-2546T>C|||||2480|WARNING_TRANSCRIPT_MULTIPLE_STOP_CODONS,G|upstream_gene_variant|MODIFIER|GRMZM2G368908|GRMZM2G368908|tr…
10_146115564	0.75	0.25	0.375	0.625	0.125	0.875	0.420851	T	G	ANN=G|upstream_gene_variant|MODIFIER|GRMZM2G368908|GRMZM2G368908|transcript|GRMZM2G368908_T01|protein_coding||c.-1651T>G|||||1441|WARNING_TRANSCRIPT_MULTIPLE_STOP_CODONS,G|upstream_gene_variant|MODIFIER|GRMZM2G066981|GRMZM2G066981|transcript|GRMZM2G066981_T07|protein_coding||c.-2691A>C|||||2625|WARNING_TRANSCRIPT_MULTIPLE_STOP_CODONS,G|upstream_gene_variant|MODIFIER|GRMZM2G368908|GRMZM2G368908|tr…
[truncated: 52,710 more rows]

## Sheet: GH
pos	refFreq_GH	altFreq_GH	refFreq_ML	altFreq_ML	refFreq_parv	altFreq_parv	PBE	REF	ALT	SIFTannotation
[truncated: 52,404 more rows]

## Sheet: US
pos	refFreq_US	altFreq_US	refFreq_ML	altFreq_ML	refFreq_parv	altFreq_parv	PBE	REF	ALT	SIFTannotation
[truncated: 53,048 more rows]

[truncated: 1 more sheets: AN]
