# Supplementary material for: Molecular Parallelism Underlies Convergent Highland Adaptation of Maize Landraces
Source: Mol Biol Evol. 2021 Apr 27;38(9):3567–80. doi: 10.1093/molbev/msab119 (PMC8382895; doi:10.1093/molbev/msab119)
Supplement: msab119_Supplementary_Data [file msab119_supplementary_data.zip › TableS4_outlierGenes.xlsx]

## Sheet: MH_5%
Table S3. Lists of selected genes based on the top 5% and 1% of PBE values of SNPs either within or 10kb flanking the genes in each of the four highland populations and their annotation.
geneID	chr	start	end	annotation
AC148152.3_FG001	2	232028661	232030497	protein_coding;logic_name=fgenesh
AC155376.2_FG005	8	163719701	163727524	protein_coding;description=Uncharacterized
AC155377.1_FG001	3	220967145	220986200	protein_coding;description=Unconventional
AC155377.1_FG002	3	221063736	221069432	protein_coding;logic_name=fgenesh
AC155434.2_FG005	7	173860841	173863018	protein_coding;description=Uncharacterized
AC155610.2_FG007	3	175729266	175732123	protein_coding;description=Uncharacterized
AC155622.2_FG001	3	4444110	4445303	protein_coding;description=Uncharacterized
AC155622.2_FG004	3	4447449	4448851	protein_coding;description=Uncharacterized
AC155624.2_FG006	1	8260041	8264449	protein_coding;description=Uncharacterized
AC177897.2_FG002	1	260195858	260198235	protein_coding;description=Uncharacterized
AC177899.2_FG009	1	300523677	300525797	protein_coding;logic_name=fgenesh
AC177924.2_FG001	2	71347459	71352265	protein_coding;logic_name=fgenesh
AC182615.4_FG001	3	22054235	22055095	protein_coding;logic_name=fgenesh
AC182617.3_FG001	3	127323462	127329589	protein_coding;description=Uncharacterized
AC183509.1_FG001	3	135593195	135594224	protein_coding;logic_name=fgenesh
AC183915.4_FG001	3	55960709	55964178	protein_coding;logic_name=fgenesh
AC183950.2_FG004	8	162763801	162766540	protein_coding;description=Uncharacterized
AC184116.3_FG001	7	60271979	60272662	protein_coding;logic_name=genebuilder
AC184133.3_FG001	9	73617174	73619221	protein_coding;description=Uncharacterized
AC184771.4_FG003	4	60542052	60542885	protein_coding;description=Uncharacterized
AC185130.2_FG004	5	76123795	76128759	protein_coding;logic_name=fgenesh
AC185217.3_FG007	4	190445705	190446841	protein_coding;description=Uncharacterized
AC185226.4_FG001	4	162608157	162617862	protein_coding;description=Uncharacterized
AC185427.5_FG004	5	139148819	139149298	protein_coding;logic_name=fgenesh
AC185522.2_FG002	4	115485804	115486253	protein_coding;description=Uncharacterized
AC185588.2_FG002	1	297260790	297265049	protein_coding;logic_name=fgenesh
AC185623.4_FG012	4	157673010	157674564	protein_coding;description=Uncharacterized
AC186013.3_FG001	7	59346339	59347058	protein_coding;logic_name=fgenesh
AC186233.3_FG007	1	10191819	10194486	protein_coding;logic_name=fgenesh
AC186329.3_FG006	2	49947661	49948235	protein_coding;logic_name=fgenesh
AC186404.3_FG002	8	68684694	68685543	protein_coding;description=Uncharacterized
AC186417.3_FG004	1	13071385	13073262	protein_coding;logic_name=fgenesh
AC186431.5_FG001	8	61468551	61515300	protein_coding;description=Uncharacterized
AC186606.4_FG003	1	182653546	182654452	protein_coding;description=BZIP
AC186807.4_FG002	8	74221157	74221495	protein_coding;description=Uncharacterized
AC187067.4_FG001	7	175773543	175773998	protein_coding;logic_name=fgenesh
AC187082.3_FG003	7	38948717	38951511	protein_coding;logic_name=fgenesh
AC187092.6_FG003	8	70080491	70080904	protein_coding;description=Uncharacterized
AC187243.3_FG005	8	123144001	123144552	protein_coding;description=Uncharacterized
AC187789.3_FG001	9	30459750	30460007	protein_coding;description=Uncharacterized
AC187802.3_FG008	6	157971733	157973011	protein_coding;description=Uncharacterized
AC188195.2_FG003	10	96529314	96529577	protein_coding;description=Uncharacterized
AC188710.4_FG006	6	129321359	129327432	protein_coding;description=Uncharacterized
AC188752.3_FG008	4	219303959	219305896	protein_coding;description=Uncharacterized
AC189056.3_FG001	10	46715451	46715939	protein_coding;description=Uncharacterized
AC189078.3_FG004	7	65931118	65931600	protein_coding;logic_name=fgenesh
AC189770.3_FG002	9	120942967	120948125	protein_coding;description=Uncharacterized
AC190570.3_FG003	1	230828206	230829885	protein_coding;logic_name=fgenesh
AC190587.3_FG005	9	114054273	114056982	protein_coding;description=Uncharacterized
AC190688.3_FG006	8	169682506	169688260	protein_coding;description=Uncharacterized
AC190757.3_FG001	9	153367740	153370790	protein_coding;description=Uncharacterized
AC190909.3_FG004	5	64363735	64367310	protein_coding;logic_name=fgenesh
AC190999.2_FG004	2	184584417	184594798	protein_coding;logic_name=fgenesh
AC191009.3_FG004	1	298580670	298582821	protein_coding;logic_name=fgenesh
AC191048.2_FG006	5	4152738	4153418	protein_coding;description=Prenylated
AC191073.2_FG003	2	62494211	62496392	protein_coding;logic_name=fgenesh
AC191107.4_FG002	2	169333398	169334185	protein_coding;logic_name=fgenesh
AC191115.3_FG002	2	83958318	83968047	protein_coding;logic_name=fgenesh
AC191305.3_FG002	4	217887578	217888477	protein_coding;description=Uncharacterized
AC191421.3_FG001	9	117412977	117413435	protein_coding;description=Uncharacterized
AC191548.3_FG005	4	29140089	29140577	protein_coding;description=Uncharacterized
AC191551.3_FG003	3	47075947	47079282	protein_coding;logic_name=fgenesh
AC191622.3_FG005	6	167798207	167798665	protein_coding;description=Uncharacterized
AC191731.3_FG001	7	57435370	57436371	protein_coding;logic_name=fgenesh
AC191778.3_FG001	4	17897175	17897693	protein_coding;description=Uncharacterized
AC191782.3_FG001	3	67992822	67993699	protein_coding;logic_name=fgenesh
AC193319.3_FG004	4	85167505	85167993	protein_coding;description=Uncharacterized
AC193379.3_FG001	3	186117860	186125832	protein_coding;logic_name=fgenesh
AC193430.3_FG008	8	142627970	142628734	protein_coding;description=Uncharacterized
AC193591.3_FG001	4	227329606	227330112	protein_coding;description=Uncharacterized
AC193646.3_FG002	9	129985891	129986852	protein_coding;description=Uncharacterized
AC193767.3_FG003	10	148761047	148762234	protein_coding;description=Uncharacterized
AC194259.3_FG001	4	241819171	241822183	protein_coding;description=Uncharacterized
AC194467.3_FG006	10	39191730	39195480	protein_coding;description=Uncharacterized
AC194591.2_FG004	5	97225869	97226664	protein_coding;logic_name=fgenesh
AC194670.2_FG001	4	206659751	206662301	protein_coding;description=Uncharacterized
AC194856.3_FG002	1	116717062	116717268	protein_coding;logic_name=fgenesh
AC194905.2_FG001	1	148239637	148240755	protein_coding;logic_name=fgenesh
AC194965.4_FG001	6	127561040	127564728	protein_coding;description=Uncharacterized
AC194965.4_FG004	6	127629032	127630234	protein_coding;description=Uncharacterized
AC194970.5_FG004	2	208015585	208027031	protein_coding;logic_name=fgenesh
AC195340.3_FG001	5	5434731	5437116	protein_coding;description=Tubulin
AC195340.3_FG002	5	5425210	5428042	protein_coding;description=NADH-ubiquinone
AC195370.3_FG004	7	65768085	65768981	protein_coding;logic_name=fgenesh
AC195580.2_FG010	9	8685562	8685894	protein_coding;description=Uncharacterized
AC195587.4_FG004	6	78774141	78783661	protein_coding;description=Uncharacterized
AC195860.3_FG006	6	164068999	164070828	protein_coding;description=Uncharacterized
AC196048.2_FG001	1	91022488	91023450	protein_coding;logic_name=fgenesh
AC196065.3_FG001	7	53195090	53195533	protein_coding;logic_name=fgenesh
AC196082.3_FG001	8	99465681	99466499	protein_coding;description=Uncharacterized
AC196096.3_FG005	4	55223464	55225643	protein_coding;description=Uncharacterized
AC196171.6_FG002	9	39242764	39244488	protein_coding;description=Uncharacterized
AC196394.3_FG002	1	16626130	16627350	protein_coding;logic_name=fgenesh
AC196412.3_FG001	4	35306163	35307725	protein_coding;description=Uncharacterized
AC196475.3_FG005	4	32272270	32275424	protein_coding;description=Putative
AC197029.3_FG001	7	105679603	105679817	protein_coding;logic_name=fgenesh
AC197109.3_FG004	5	45205696	45208616	protein_coding;logic_name=fgenesh
AC197124.3_FG002	6	112093851	112094946	protein_coding;description=Uncharacterized
AC197545.3_FG002	1	27402072	27407509	protein_coding;logic_name=fgenesh
AC197705.4_FG004	8	117632368	117632889	protein_coding;description=Uncharacterized
AC197764.4_FG003	5	36853650	36854491	protein_coding;logic_name=fgenesh
AC198174.4_FG001	5	199046615	199048542	protein_coding;logic_name=fgenesh
AC198324.3_FG003	4	134479892	134481610	protein_coding;description=Uncharacterized
AC198361.3_FG004	1	233392159	233393644	protein_coding;description=Uncharacterized
AC198371.3_FG003	10	5917605	5918673	protein_coding;description=Uncharacterized
AC198506.3_FG001	10	124447003	124448139	protein_coding;description=Uncharacterized
AC198515.3_FG011	10	139692906	139695582	protein_coding;description=Uncharacterized
AC198700.2_FG004	2	221315242	221316129	protein_coding;logic_name=fgenesh
AC198725.4_FG007	3	217312432	217325455	protein_coding;description=Uncharacterized
AC198725.4_FG009	3	217293881	217296220	protein_coding;description=Uncharacterized
AC198752.4_FG004	4	113127367	113128235	protein_coding;description=Uncharacterized
AC198937.4_FG005	4	83598016	83599406	protein_coding;description=Putative
AC198981.4_FG001	2	176490590	176492125	protein_coding;logic_name=fgenesh
AC198993.3_FG004	4	85305112	85307491	protein_coding;description=Uncharacterized
AC199058.2_FG001	10	19596853	19598823	protein_coding;description=Uncharacterized
AC199067.2_FG004	3	176496421	176497056	protein_coding;description=Putative
AC199194.3_FG002	8	48791267	48791947	protein_coding;description=Uncharacterized
AC199335.3_FG002	10	58283396	58308678	protein_coding;description=Uncharacterized
AC199343.3_FG013	2	6202603	6203877	protein_coding;description=Uncharacterized
AC199488.4_FG003	1	165642153	165642398	protein_coding;logic_name=fgenesh
AC199526.5_FG003	3	58874517	58886337	protein_coding;description=CRS2-associated
AC199571.3_FG004	10	93236286	93238055	protein_coding;description=Putative
AC199932.4_FG002	1	117900409	117900860	protein_coding;logic_name=fgenesh
AC200057.4_FG007	7	140723278	140728024	protein_coding;logic_name=fgenesh
AC200124.3_FG005	6	62906676	62907011	protein_coding;description=Uncharacterized
AC200225.5_FG001	10	52766706	52767222	protein_coding;description=Uncharacterized
AC200234.3_FG006	4	81763560	81767793	protein_coding;description=Uncharacterized
AC201985.4_FG003	6	126834352	126834956	protein_coding;description=Uncharacterized
AC202000.4_FG006	10	13590444	13593085	protein_coding;description=Uncharacterized
AC202076.3_FG009	5	214148978	214149280	protein_coding;logic_name=fgenesh
AC202129.3_FG001	7	17896169	17896528	protein_coding;logic_name=fgenesh
AC202855.3_FG004	4	195800400	195801068	protein_coding;description=Uncharacterized
AC203019.3_FG001	1	262631264	262632024	protein_coding;logic_name=fgenesh
AC203173.3_FG001	8	174704705	174705863	protein_coding;description=Uncharacterized
AC203278.4_FG004	5	69999883	70000737	protein_coding;logic_name=fgenesh
AC203294.3_FG001	8	170828223	170830465	protein_coding;description=Putative
AC203332.3_FG001	10	30804112	30805162	protein_coding;description=Uncharacterized
AC203535.4_FG001	3	157551793	157560623	protein_coding;description=CDC5
AC203535.4_FG002	3	157618651	157620063	protein_coding;description=NAC
AC203571.3_FG001	9	113626764	113627666	protein_coding;description=Uncharacterized
AC203753.4_FG006	7	36536053	36545453	protein_coding;logic_name=fgenesh
AC203761.3_FG002	9	36409630	36419265	protein_coding;description=DNA
AC203957.3_FG004	2	175112514	175113156	protein_coding;description=Uncharacterized
AC203985.4_FG005	10	79384508	79384948	protein_coding;description=Prefoldin
AC204009.3_FG009	3	184687774	184688385	protein_coding;logic_name=fgenesh
AC204050.4_FG006	6	162337747	162339245	protein_coding;description=Uncharacterized
AC204252.3_FG001	4	43378475	43379542	protein_coding;description=Uncharacterized
AC204277.3_FG006	8	118056369	118180779	protein_coding;description=Uncharacterized
AC204292.4_FG006	6	137265858	137268134	protein_coding;description=Putative
AC204472.3_FG002	9	38290695	38291698	protein_coding;description=Uncharacterized
AC204591.3_FG002	1	249670691	249671108	protein_coding;logic_name=genebuilder
AC204641.5_FG001	7	68909594	68914907	protein_coding;logic_name=genebuilder
AC204641.5_FG003	7	68923508	68926759	protein_coding;logic_name=fgenesh
AC204710.4_FG003	4	30508547	30509211	protein_coding;description=Uncharacterized
AC204711.3_FG002	10	102382911	102387969	protein_coding;description=Uncharacterized
AC204711.3_FG003	10	102335033	102336707	protein_coding;description=Uncharacterized
AC204768.3_FG001	7	98942870	98944399	protein_coding;logic_name=fgenesh
AC204772.2_FG002	7	143426117	143426533	protein_coding;logic_name=fgenesh
AC204868.3_FG004	4	187014854	187016151	protein_coding;description=Putative
AC205104.3_FG003	5	45565662	45566842	protein_coding;logic_name=fgenesh
AC205154.3_FG001	4	96664826	96667945	protein_coding;description=Uncharacterized
AC205154.3_FG005	4	96720229	96721346	protein_coding;description=Putative
AC205165.3_FG002	9	29960062	29960433	protein_coding;description=Uncharacterized
AC205251.3_FG002	2	142861578	142862183	protein_coding;logic_name=fgenesh
AC205269.3_FG003	4	116882714	116883281	protein_coding;description=Uncharacterized
AC205376.4_FG003	4	79612511	79613784	protein_coding;description=Uncharacterized
AC205405.3_FG001	2	159578876	159579298	protein_coding;logic_name=fgenesh
AC205466.3_FG003	5	58994459	58995193	protein_coding;logic_name=fgenesh
AC205703.4_FG002	5	181052732	181062141	protein_coding;description=Uncharacterized
AC205888.4_FG004	1	59139737	59143162	protein_coding;logic_name=fgenesh
AC206166.3_FG002	7	104563778	104564176	protein_coding;logic_name=fgenesh
AC206259.3_FG003	1	292737076	292748808	protein_coding;logic_name=genebuilder
AC206262.3_FG004	6	157339390	157339745	protein_coding;description=Uncharacterized
AC206274.3_FG008	6	148285068	148289633	protein_coding;description=Uncharacterized
AC206582.2_FG002	9	28455441	28456057	protein_coding;description=Uncharacterized
AC206700.3_FG003	5	93866208	93867114	protein_coding;logic_name=fgenesh
AC206969.3_FG001	4	38479487	38481294	protein_coding;description=Uncharacterized
AC207024.3_FG002	1	291855260	291856797	protein_coding;logic_name=fgenesh
AC207189.4_FG002	6	131109159	131109434	protein_coding;description=Uncharacterized
AC207225.3_FG001	1	124667753	124669328	protein_coding;logic_name=fgenesh
AC207225.3_FG003	1	124675557	124677280	protein_coding;logic_name=fgenesh
AC207265.3_FG002	9	14841004	14847247	protein_coding;description=Uncharacterized
AC207342.3_FG007	8	135950185	135953458	protein_coding;description=Uncharacterized
AC207533.2_FG002	2	152833439	152833801	protein_coding;logic_name=fgenesh
AC207628.4_FG011	3	202916872	202920796	protein_coding;description=Uncharacterized
AC207722.2_FG009	7	147094052	147095217	protein_coding;description=Chlorophyll
AC207728.2_FG003	6	126526927	126601186	protein_coding;description=Uncharacterized
AC207740.3_FG005	3	4877183	4877432	protein_coding;logic_name=fgenesh
AC208031.3_FG005	7	129908304	129911466	protein_coding;logic_name=fgenesh
AC208079.3_FG001	10	44987348	44987755	protein_coding;description=Uncharacterized
AC208110.2_FG006	10	140161391	140166711	protein_coding;description=Uncharacterized
AC208110.2_FG007	10	140166884	140168667	protein_coding;description=Seed
AC208327.4_FG006	8	126079949	126082796	protein_coding;description=BGGP
AC208337.2_FG003	7	10791433	10797563	protein_coding;logic_name=genebuilder
AC208358.3_FG005	4	60044943	60049728	protein_coding;description=Putative
AC208436.3_FG007	1	45103542	45110167	protein_coding;logic_name=fgenesh
AC208440.3_FG003	1	227507114	227513614	protein_coding;logic_name=fgenesh
AC208445.3_FG001	1	172528055	172528300	protein_coding;logic_name=fgenesh
AC208539.3_FG003	5	202992687	202993220	protein_coding;logic_name=fgenesh
AC208559.3_FG003	4	125133239	125135927	protein_coding;description=Uncharacterized
AC208571.4_FG001	1	50697893	50709672	protein_coding;logic_name=fgenesh
AC208576.3_FG001	1	63593805	63595172	protein_coding;logic_name=fgenesh
AC208678.3_FG002	1	139458564	139459386	protein_coding;logic_name=fgenesh
AC208897.3_FG003	1	27116754	27121572	protein_coding;description=Uncharacterized
AC209050.3_FG001	6	96556663	96560517	protein_coding;description=Uncharacterized
AC209080.3_FG004	3	179427623	179433281	protein_coding;logic_name=genebuilder
AC209208.3_FG002	5	193359341	193362190	protein_coding;description=Aquaporin
AC209624.2_FG003	2	83799693	83800789	protein_coding;logic_name=fgenesh
AC209636.2_FG003	6	146759982	146761061	protein_coding;description=Uncharacterized
AC209810.3_FG002	3	165488281	165489387	protein_coding;description=Uncharacterized
AC209819.3_FG005	8	122571213	122573373	protein_coding;description=Uncharacterized
AC209858.4_FG002	1	11389756	11395748	protein_coding;logic_name=genebuilder
AC209877.3_FG002	9	92786809	92797509	protein_coding;description=Uncharacterized
AC209976.3_FG001	5	92737328	92738273	protein_coding;logic_name=fgenesh
AC210013.4_FG002	5	3486961	3487902	protein_coding;logic_name=genebuilder
AC210013.4_FG003	5	3478271	3483100	protein_coding;description=Cycloartenol-C-24-methyltransferase
AC210013.4_FG008	5	3335131	3344127	protein_coding;logic_name=fgenesh
AC210013.4_FG009	5	3347236	3349618	protein_coding;logic_name=fgenesh
AC210013.4_FG014	5	3408768	3412445	protein_coding;description=Uncharacterized
AC210013.4_FG016	5	3422925	3423865	protein_coding;description=Putative
AC210035.3_FG002	4	107213057	107213860	protein_coding;description=Uncharacterized
AC210173.4_FG002	1	224154660	224156545	protein_coding;logic_name=fgenesh
AC210517.3_FG003	1	122044279	122045463	protein_coding;description=Uncharacterized
AC210595.3_FG004	9	43528361	43531128	protein_coding;description=Uncharacterized
AC210598.3_FG003	5	177285279	177288129	protein_coding;logic_name=fgenesh
AC210663.3_FG004	10	111656143	111656802	protein_coding;description=Uncharacterized
AC210670.4_FG006	7	93774783	93778885	protein_coding;logic_name=fgenesh
AC210734.2_FG008	3	27801191	27802219	protein_coding;logic_name=fgenesh
AC210820.3_FG003	10	31394403	31398791	protein_coding;description=Uncharacterized
AC210834.4_FG009	1	13503810	13504040	protein_coding;logic_name=fgenesh
AC211332.4_FG005	5	36376290	36376790	protein_coding;logic_name=fgenesh
AC211352.3_FG001	5	173521043	173522449	protein_coding;logic_name=fgenesh
AC211357.4_FG004	5	212738276	212741758	protein_coding;description=Uncharacterized
AC211403.4_FG005	3	47601889	47605589	protein_coding;logic_name=fgenesh
AC211479.3_FG007	9	87129327	87130577	protein_coding;description=Uncharacterized
AC211532.3_FG001	6	357383	358652	protein_coding;description=Uncharacterized
AC211658.4_FG002	4	110250320	110250841	protein_coding;description=Uncharacterized
AC211737.3_FG012	5	193210576	193218287	protein_coding;logic_name=fgenesh
AC211744.4_FG001	3	96926425	96926871	protein_coding;logic_name=fgenesh
AC211891.4_FG001	2	148866707	148870524	protein_coding;logic_name=fgenesh
AC211892.4_FG002	1	294983089	294986847	protein_coding;description=Uncharacterized
AC212000.3_FG001	5	37855896	37857653	protein_coding;logic_name=genebuilder
AC212023.4_FG002	1	224805559	224807817	protein_coding;logic_name=fgenesh
AC212068.4_FG005	6	145379991	145382717	protein_coding;description=Uncharacterized
AC212209.2_FG010	1	34118908	34119834	protein_coding;logic_name=fgenesh
AC212219.3_FG005	1	44959525	44965073	protein_coding;description=Uncharacterized
AC212394.4_FG006	6	153381012	153381293	protein_coding;description=Uncharacterized
AC212685.3_FG001	7	48556298	48557471	protein_coding;logic_name=genebuilder
AC212755.4_FG001	4	6248129	6249121	protein_coding;description=Uncharacterized
AC212835.3_FG001	2	21480013	21481662	protein_coding;logic_name=fgenesh
AC213400.4_FG001	5	100450860	100451081	protein_coding;logic_name=fgenesh
AC213431.4_FG005	7	38637719	38640190	protein_coding;logic_name=fgenesh
AC213432.2_FG004	4	186448890	186449447	protein_coding;description=PME/invertase
AC213455.3_FG008	7	158170084	158171897	protein_coding;logic_name=fgenesh
AC213600.3_FG002	3	44316722	44341441	protein_coding;description=Uncharacterized
AC213608.3_FG003	7	61146889	61148514	protein_coding;logic_name=fgenesh
AC213612.3_FG002	9	44486751	44504319	protein_coding;description=Putative
AC213619.3_FG005	2	53451023	53451430	protein_coding;logic_name=fgenesh
AC213654.3_FG001	3	187988343	187989320	protein_coding;description=Uncharacterized
AC213772.2_FG001	3	152096968	152097795	protein_coding;logic_name=fgenesh
AC213981.3_FG001	1	122892269	122892715	protein_coding;logic_name=fgenesh
AC214139.3_FG008	10	18400788	18402453	protein_coding;description=Uncharacterized
AC214168.3_FG001	2	56303461	56307449	protein_coding;logic_name=fgenesh
AC214256.3_FG005	5	3988002	3989486	protein_coding;logic_name=fgenesh
AC214257.4_FG002	4	109085685	109086143	protein_coding;description=Uncharacterized
AC214266.3_FG002	10	42538725	42541154	protein_coding;description=Uncharacterized
AC214267.3_FG010	1	239472075	239474745	protein_coding;logic_name=fgenesh
AC214353.3_FG003	3	102505802	102506444	protein_coding;logic_name=fgenesh
AC214358.3_FG001	6	28986448	28987420	protein_coding;description=Uncharacterized
AC214360.3_FG001	3	110200299	110204076	protein_coding;description=Uncharacterized
AC214438.3_FG002	4	43515438	43515929	protein_coding;description=Uncharacterized
AC214448.3_FG007	3	181844889	181846241	protein_coding;description=Uncharacterized
AC214524.3_FG004	1	77863152	77863394	protein_coding;logic_name=fgenesh
AC214531.3_FG004	4	68666652	68670322	protein_coding;description=Uncharacterized
AC214640.3_FG003	7	145489406	145497887	protein_coding;description=Uncharacterized
AC214648.3_FG005	8	131315533	131316325	protein_coding;description=Putative
AC214753.2_FG002	4	84743414	84751287	protein_coding;description=Uncharacterized
AC214817.3_FG004	6	154514150	154517066	protein_coding;description=Putative
AC214841.3_FG009	1	34519885	34520394	protein_coding;logic_name=fgenesh
AC215260.3_FG004	3	17042096	17042602	protein_coding;description=Regulator
AC215309.3_FG001	1	203284629	203287764	protein_coding;logic_name=fgenesh
AC215309.3_FG004	1	203374158	203378011	protein_coding;logic_name=fgenesh
AC215690.3_FG002	10	106806918	106810315	protein_coding;description=Acyl-[acyl-carrier-protein]
AC215811.3_FG003	5	68433826	68438098	protein_coding;logic_name=fgenesh
AC215875.3_FG001	9	36232367	36233373	protein_coding;description=Uncharacterized
AC215994.3_FG003	2	10396315	10400047	protein_coding;logic_name=fgenesh
AC216067.3_FG002	4	204522927	204524924	protein_coding;description=V-type
AC216229.3_FG002	10	128004579	128005519	protein_coding;description=Uncharacterized
AC216247.3_FG005	1	63577230	63581304	protein_coding;logic_name=fgenesh
AC216264.3_FG001	5	45935740	45938649	protein_coding;logic_name=fgenesh
AC217043.3_FG002	10	125226158	125230941	protein_coding;description=Uncharacterized
AC217051.3_FG005	10	114001277	114001594	protein_coding;description=Uncharacterized
AC217051.3_FG006	10	114050161	114051244	protein_coding;description=Uncharacterized
AC217264.3_FG005	1	246090026	246092492	protein_coding;logic_name=fgenesh
AC217271.3_FG002	4	187885985	187888435	protein_coding;description=Uncharacterized
AC217286.3_FG004	1	174561046	174561486	protein_coding;logic_name=fgenesh
AC217358.3_FG003	1	296984345	296988107	protein_coding;description=Uncharacterized
AC217358.3_FG005	1	296971341	296973619	protein_coding;description=Mitochondrial
AC217401.3_FG003	1	264930909	264935062	protein_coding;description=Uncharacterized
AC217553.3_FG001	2	108080968	108082977	protein_coding;logic_name=fgenesh
AC217553.3_FG008	2	108005161	108008620	protein_coding;logic_name=fgenesh
AC217556.3_FG003	5	37953397	37958890	protein_coding;logic_name=fgenesh
AC217665.3_FG005	4	117430135	117432277	protein_coding;description=Uncharacterized
AC217841.3_FG001	3	77749303	77749803	protein_coding;logic_name=fgenesh
AC217842.3_FG001	2	156421058	156425687	protein_coding;description=Uncharacterized
AC217887.3_FG005	9	122191826	122195365	protein_coding;description=Uncharacterized
AC217947.4_FG002	4	71563277	71568711	protein_coding;description=NADPH--cytochrome
AC217977.3_FG003	1	220558314	220574559	protein_coding;description=Protein
AC218154.3_FG004	10	45517584	45518015	protein_coding;description=Uncharacterized
AC218972.3_FG002	8	170179553	170181041	protein_coding;description=Uncharacterized
AC218973.3_FG003	3	93840474	93841301	protein_coding;logic_name=fgenesh
AC218998.2_FG007	4	6074772	6078633	protein_coding;description=Uncharacterized
AC219006.2_FG007	8	131503426	131513533	protein_coding;description=Uncharacterized
AC219020.4_FG002	6	105920220	105922516	protein_coding;description=Putative
AC219056.2_FG004	2	201821449	201822817	protein_coding;logic_name=fgenesh
AC219061.2_FG007	10	127283269	127285269	protein_coding;description=Uncharacterized
AC220970.4_FG002	5	534533	536542	protein_coding;description=Putative
AC225176.2_FG003	10	122822005	122822740	protein_coding;description=Uncharacterized
AC225193.3_FG003	9	113078265	113081316	protein_coding;description=Uncharacterized
AC225222.2_FG004	1	228072607	228073787	protein_coding;logic_name=fgenesh
AC225309.2_FG003	1	128125105	128128515	protein_coding;logic_name=fgenesh
AC225345.3_FG009	1	49794549	49795502	protein_coding;logic_name=fgenesh
AC225363.3_FG004	10	110602991	110603546	protein_coding;description=Uncharacterized
AC230011.2_FG002	3	113913960	113920267	protein_coding;description=Rust
AC230017.2_FG009	4	202318423	202319666	protein_coding;description=Uncharacterized
AC231180.2_FG006	8	75646247	75647874	protein_coding;description=Uncharacterized
AC231431.1_FG008	9	147456012	147458134	protein_coding;description=Uncharacterized
AC233851.1_FG017	3	189593217	189595138	protein_coding;logic_name=fgenesh
AC233861.1_FG001	2	189738061	189741584	protein_coding;logic_name=genebuilder
AC233865.1_FG001	7	146644672	146644983	protein_coding;description=Histone
AC233865.1_FG004	7	146624593	146627475	protein_coding;logic_name=genebuilder
AC233870.1_FG003	6	167234209	167236984	protein_coding;description=Uncharacterized
AC233882.1_FG003	3	205916618	205926201	protein_coding;logic_name=fgenesh
AC233885.1_FG001	5	15973339	15976945	protein_coding;description=Putative
AC233887.1_FG005	2	56074793	56077042	protein_coding;description=Uncharacterized
AC233887.1_FG006	2	56079508	56084221	protein_coding;logic_name=genebuilder
AC233888.1_FG001	10	127957386	127959778	protein_coding;description=Uncharacterized
AC233888.1_FG002	10	127941747	127942849	protein_coding;description=Uncharacterized
AC233894.1_FG005	5	28353805	28355145	protein_coding;description=Putative
AC233901.1_FG010	9	152972904	152975196	protein_coding;description=Uncharacterized
AC233910.1_FG010	2	198387583	198390322	protein_coding;description=Uncharacterized
AC233914.1_FG001	10	149031744	149032124	protein_coding;description=Uncharacterized
AC233938.1_FG003	5	179122080	179122409	protein_coding;description=Putative
AC233942.1_FG001	6	137492993	137495934	protein_coding;description=Uncharacterized
AC233950.1_FG002	1	265811311	265813044	protein_coding;description=Transcription
AC233966.1_FG001	2	153555620	153557063	protein_coding;logic_name=fgenesh
AC233979.1_FG009	10	135188729	135193853	protein_coding;description=Uncharacterized
AC234149.1_FG002	8	122851972	122852823	protein_coding;description=Uncharacterized
AC234158.1_FG005	9	112508146	112513862	protein_coding;description=Uncharacterized
AC234185.1_FG007	8	72146219	72149279	protein_coding;description=Uncharacterized
AC234187.1_FG003	1	141821112	141821483	protein_coding;logic_name=fgenesh
AC234201.1_FG003	10	149185497	149187444	protein_coding;description=Uncharacterized
AC234203.1_FG004	1	188116698	188123026	protein_coding;logic_name=fgenesh
AC234203.1_FG009	1	188093915	188095642	protein_coding;logic_name=fgenesh
AC234515.1_FG003	5	83593467	83596539	protein_coding;description=Uncharacterized
AC234521.1_FG004	2	22918360	22919097	protein_coding;description=Uncharacterized
AC234524.1_FG005	9	89453646	89455935	protein_coding;description=Uncharacterized
AC235534.1_FG007	10	136957427	136964001	protein_coding;description=Outer
AC235541.1_FG002	2	70334195	70338285	protein_coding;description=Uncharacterized
AC235546.1_FG001	7	19761619	19765853	protein_coding;logic_name=fgenesh
AC235548.1_FG002	5	63452945	63453472	protein_coding;logic_name=fgenesh
AF546188.1_FG002	7	18779575	18780300	protein_coding;logic_name=fgenesh
AF546188.1_FG005	7	18865424	18866146	protein_coding;description=Zein-alpha
AY530952.1_FG001	6	108515235	108519104	protein_coding;description=Uncharacterized
AY542798.1_FG003	1	258931432	258935850	protein_coding;description=Uncharacterized
EF517601.1_FG006	3	34418268	34419093	protein_coding;logic_name=fgenesh
EF517601.1_FG007	3	34426105	34429152	protein_coding;logic_name=fgenesh
EF517601.1_FG009	3	34440861	34441619	protein_coding;logic_name=fgenesh
EF517601.1_FG011	3	34504027	34506815	protein_coding;logic_name=genebuilder
EF517601.1_FG012	3	34547618	34559245	protein_coding;description=Uncharacterized
EF517601.1_FG015	3	34670044	34674766	protein_coding;logic_name=fgenesh
GRMZM2G000052	2	8996296	9001551	protein_coding;description=Lysine-specific
GRMZM2G000092	2	232270718	232276020	protein_coding;logic_name=genebuilder
GRMZM2G000093	2	5691331	5698273	protein_coding;description=Putative
GRMZM2G000126	7	32428	33693	protein_coding;description=Zinc
GRMZM2G000171	5	61724734	61728541	protein_coding;description=BZIP
GRMZM2G000177	8	146966709	146971894	protein_coding;description=Uncharacterized
GRMZM2G000245	10	128583776	128590953	protein_coding;description=Uncharacterized
GRMZM2G000269	5	171696651	171698010	protein_coding;logic_name=genebuilder
GRMZM2G000278	5	171731069	171736269	protein_coding;description=Uncharacterized
GRMZM2G000280	5	204262761	204341577	protein_coding;description=Uncharacterized
GRMZM2G000292	8	8822342	8823845	protein_coding;description=Uncharacterized
GRMZM2G000393	9	14548030	14553129	protein_coding;description=Uncharacterized
GRMZM2G000423	9	14543729	14545527	protein_coding;description=Uncharacterized
GRMZM2G000510	4	32433	63643	protein_coding;description=Thioesterase
GRMZM2G000520	4	155637630	155639087	protein_coding;description=Putative
GRMZM2G000540	1	238877406	238886155	protein_coding;logic_name=genebuilder
GRMZM2G000608	4	202064269	202067037	protein_coding;description=Uncharacterized
GRMZM2G000614	3	201607913	201617577	protein_coding;logic_name=genebuilder
GRMZM2G000632	1	47479167	47484562	protein_coding;description=Uncharacterized
GRMZM2G000645	9	20403490	20413875	protein_coding;description=Uncharacterized
GRMZM2G000670	6	17670978	17672245	protein_coding;description=Uncharacterized
GRMZM2G000686	1	15805373	15808637	protein_coding;description=Uncharacterized
GRMZM2G000739	8	145440728	145444601	protein_coding;description=Uncharacterized
GRMZM2G000777	8	89037640	89038603	protein_coding;description=Late
GRMZM2G000801	4	90651708	90652295	protein_coding;description=Putative
GRMZM2G000812	5	126853038	126855915	protein_coding;description=Uncharacterized
GRMZM2G000823	1	12143635	12148243	protein_coding;logic_name=genebuilder
GRMZM2G000842	6	149721944	149728050	protein_coding;description=Putative
GRMZM2G001024	8	35819104	35821243	protein_coding;description=Putative
GRMZM2G001033	5	182238940	182244390	protein_coding;logic_name=genebuilder
GRMZM2G001084	2	64406192	64419933	protein_coding;description=Uncharacterized
GRMZM2G001116	4	2526283	2530669	protein_coding;description=Uncharacterized
GRMZM2G001255	3	225277773	225280863	protein_coding;description=Uncharacterized
GRMZM2G001265	10	103214136	103232644	protein_coding;description=Palmitoyltransferase
GRMZM2G001272	10	8789860	8796975	protein_coding;description=Tubby-like
GRMZM2G001289	2	8289450	8295761	protein_coding;description=Homeodomain
GRMZM2G001327	6	136879633	136883005	protein_coding;description=Elongation
GRMZM2G001342	4	13787999	13788491	protein_coding;description=Uncharacterized
GRMZM2G001405	2	226372824	226374149	protein_coding;logic_name=genebuilder
GRMZM2G001454	9	51170278	51192250	protein_coding;description=Putative
GRMZM2G001457	3	229220592	229241592	protein_coding;description=Nonphototropic
GRMZM2G001514	8	69108351	69110464	protein_coding;description=Fasciclin-like
GRMZM2G001631	5	19939913	19945652	protein_coding;logic_name=genebuilder
GRMZM2G001724	5	19911336	19915551	protein_coding;description=Uncharacterized
GRMZM2G001764	1	233507305	233511801	protein_coding;description=Uncharacterized
GRMZM2G001850	1	233622699	233624207	protein_coding;logic_name=genebuilder
GRMZM2G001895	1	98344349	98360337	protein_coding;description=Uncharacterized
GRMZM2G001915	8	39585748	39598650	protein_coding;description=Uncharacterized
GRMZM2G001973	2	186764037	186767920	protein_coding;description=Uncharacterized
GRMZM2G001981	3	226960624	226961494	protein_coding;logic_name=genebuilder
GRMZM2G002002	1	20281253	20291576	protein_coding;logic_name=genebuilder
GRMZM2G002023	8	164783953	164789519	protein_coding;description=Uncharacterized
GRMZM2G002142	2	186842961	186845670	protein_coding;logic_name=genebuilder
GRMZM2G002178	1	28926395	28928612	protein_coding;description=Cytochrome
GRMZM2G002199	5	148274266	148278260	protein_coding;logic_name=genebuilder
GRMZM2G002276	3	179837079	179842136	protein_coding;description=Uncharacterized
GRMZM2G002280	2	218535089	218538166	protein_coding;description=Uncharacterized
GRMZM2G002416	8	37415286	37418826	protein_coding;description=Uncharacterized
GRMZM2G002483	10	46005662	46006214	protein_coding;description=Uncharacterized
GRMZM2G002492	1	23936135	23940745	protein_coding;description=Putative
GRMZM2G002499	1	264784183	264785825	protein_coding;logic_name=genebuilder
GRMZM2G002555	4	212012578	212014687	protein_coding;description=D-mannose
GRMZM2G002568	3	224358391	224359216	protein_coding;logic_name=genebuilder
GRMZM2G002614	7	48318818	48335772	protein_coding;logic_name=genebuilder
GRMZM2G002626	3	174731417	174737508	protein_coding;description=Uncharacterized
GRMZM2G002687	1	264809026	264817001	protein_coding;description=Uncharacterized
GRMZM2G002699	1	264819150	264825448	protein_coding;description=Organic
GRMZM2G002807	2	196570628	196574505	protein_coding;description=Triosephosphate
GRMZM2G002828	2	196564816	196569044	protein_coding;description=Transcription
GRMZM2G002894	7	14331500	14346418	protein_coding;description=Uncharacterized
GRMZM2G002959	6	124328526	124334707	protein_coding;description=Glutaryl-CoA
GRMZM2G003023	9	5346391	5349821	protein_coding;description=Uncharacterized
GRMZM2G003028	5	215974497	215977147	protein_coding;description=Uncharacterized
GRMZM2G003033	3	229329224	229335445	protein_coding;description=Uncharacterized
GRMZM2G003059	10	34934947	34936354	protein_coding;description=Putative
GRMZM2G003076	1	83835120	83838665	protein_coding;description=Tobamovirus
GRMZM2G003090	10	34938545	34940066	protein_coding;description=Uncharacterized
GRMZM2G003138	1	66676747	66678709	protein_coding;description=3-ketoacyl-CoA
GRMZM2G003179	7	121444681	121445481	protein_coding;logic_name=genebuilder
GRMZM2G003190	10	144408908	144413411	protein_coding;description=3-oxoacyl-synthase
GRMZM2G003304	1	218768608	218773418	protein_coding;description=Uncharacterized
GRMZM2G003331	2	218004232	218008192	protein_coding;logic_name=genebuilder
GRMZM2G003342	7	118651837	118657404	protein_coding;description=Uncharacterized
GRMZM2G003385	3	185890807	185895517	protein_coding;description=Uncharacterized
GRMZM2G003389	9	82749870	82753231	protein_coding;description=Uncharacterized
GRMZM2G003417	8	38812089	38813102	protein_coding;description=Uncharacterized
GRMZM2G003466	1	20094144	20095477	protein_coding;description=Uncharacterized
GRMZM2G003493	8	161170684	161172595	protein_coding;description=Uncharacterized
GRMZM2G003509	1	173247423	173257862	protein_coding;description=Uncharacterized
GRMZM2G003530	1	68443393	68447720	protein_coding;description=Putative
GRMZM2G003635	1	173238219	173244377	protein_coding;logic_name=genebuilder
GRMZM2G003638	6	1711373	1714516	protein_coding;description=Vacuolar
GRMZM2G003663	4	223648055	223650977	protein_coding;description=Kelch
GRMZM2G003711	7	51811691	51812204	protein_coding;logic_name=genebuilder
GRMZM2G003715	10	78142498	78146839	protein_coding;description=Putative
GRMZM2G003718	9	98431838	98436309	protein_coding;description=Uncharacterized
GRMZM2G003732	10	4641206	4667439	protein_coding;description=Uncharacterized
GRMZM2G003750	10	4667844	4670650	protein_coding;description=Uncharacterized
GRMZM2G003796	2	104162943	104164829	protein_coding;logic_name=genebuilder
GRMZM2G003814	4	26428586	26435580	protein_coding;description=Putative
GRMZM2G003853	8	6857051	6860408	protein_coding;description=3-beta-hydroxysteroid-delta-isomerase
GRMZM2G003869	7	128171458	128175453	protein_coding;description=Uncharacterized
GRMZM2G003875	8	62070100	62074227	protein_coding;description=Phosphoribosylamine--glycine
GRMZM2G003883	3	44224072	44229612	protein_coding;description=Pyruvate
GRMZM2G003979	10	55474205	55475985	protein_coding;description=Uncharacterized
GRMZM2G003984	1	48950103	48996295	protein_coding;logic_name=genebuilder
GRMZM2G003988	4	236227363	236231112	protein_coding;description=Cell
GRMZM2G004092	5	1676247	1679711	protein_coding;description=Putative
GRMZM2G004172	9	149541110	149544567	protein_coding;description=NADH-ubiquinone
GRMZM2G004435	6	1239848	1243099	protein_coding;description=Polygalacturonase%3B
GRMZM2G004445	10	4692725	4696761	protein_coding;description=Putative
GRMZM2G004475	7	98434798	98446186	protein_coding;logic_name=genebuilder
GRMZM2G004480	5	198837997	198840230	protein_coding;logic_name=genebuilder
GRMZM2G004483	9	115786897	115789787	protein_coding;description=Uncharacterized
GRMZM2G004534	10	4697235	4702142	protein_coding;description=Pyruvate
GRMZM2G004572	1	141080538	141086039	protein_coding;description=Uncharacterized
GRMZM2G004641	1	13640026	13643872	protein_coding;description=Uncharacterized
GRMZM2G004653	3	174378621	174384494	protein_coding;description=POT
GRMZM2G004663	3	98208303	98218330	protein_coding;logic_name=genebuilder
GRMZM2G004703	8	119432505	119435152	protein_coding;description=Calmodulin
GRMZM2G004732	10	56764383	56767068	protein_coding;description=Putative
GRMZM2G004768	5	192312748	192320368	protein_coding;description=Peroxisomal
GRMZM2G004949	3	179276762	179282188	protein_coding;logic_name=genebuilder
GRMZM2G004955	5	62784037	62785806	protein_coding;logic_name=genebuilder
GRMZM2G004988	3	135313190	135330761	protein_coding;description=SSXT
GRMZM2G004997	4	26320085	26324458	protein_coding;description=Uncharacterized
GRMZM2G005013	9	9725407	9729582	protein_coding;description=Uncharacterized
GRMZM2G005040	2	10384673	10389573	protein_coding;logic_name=genebuilder
GRMZM2G005052	6	163697734	163699345	protein_coding;description=Uncharacterized
GRMZM2G005066	9	9746518	9747591	protein_coding;description=Anthocyanin
GRMZM2G005107	2	10375614	10379329	protein_coding;description=Uncharacterized
GRMZM2G005126	10	84252239	84259713	protein_coding;description=Uncharacterized
GRMZM2G005170	8	158948952	158965786	protein_coding;description=Uncharacterized
GRMZM2G005199	5	25456687	25500407	protein_coding;description=Uncharacterized
GRMZM2G005207	10	3995050	3997307	protein_coding;description=Putative
GRMZM2G005233	5	166513196	166518315	protein_coding;description=Nudix
GRMZM2G005236	8	165092449	165098186	protein_coding;description=Uncharacterized
GRMZM2G005253	4	31872052	31874711	protein_coding;description=Uncharacterized
GRMZM2G005269	8	51992847	51994072	protein_coding;description=Uncharacterized
GRMZM2G005278	6	96377698	96379656	protein_coding;description=Uncharacterized
GRMZM2G005281	1	240723458	240747322	protein_coding;description=Uncharacterized
GRMZM2G005304	8	142688645	142697014	protein_coding;description=Autophagy
GRMZM2G005419	3	134818584	134820223	protein_coding;description=Putative
GRMZM2G005433	8	158930788	158932239	protein_coding;description=Photosystem
GRMZM2G005444	3	174576849	174589727	protein_coding;description=Embryogenesis-associated
GRMZM2G005540	3	134821485	134822319	protein_coding;logic_name=genebuilder
GRMZM2G005583	4	39353666	39360703	protein_coding;description=Polyneuridine-aldehyde
GRMZM2G005592	5	107795026	107811651	protein_coding;description=Uncharacterized
GRMZM2G005641	7	25509621	25512782	protein_coding;description=Vesicle-associated
GRMZM2G005732	7	174996931	175030487	protein_coding;logic_name=genebuilder
GRMZM2G005737	4	39360976	39365209	protein_coding;description=Nucleic
GRMZM2G005749	3	230083221	230086158	protein_coding;description=Putative
GRMZM2G005815	3	219545854	219552097	protein_coding;description=HSF
GRMZM2G005834	3	230084075	230087764	protein_coding;logic_name=genebuilder
GRMZM2G005909	5	193709210	193710641	protein_coding;description=Putative
GRMZM2G005954	2	184649167	184651569	protein_coding;description=TIFY
GRMZM2G005955	1	212379446	212405575	protein_coding;description=Putative
GRMZM2G005973	6	143320298	143325895	protein_coding;description=Uncharacterized
GRMZM2G006083	10	60489059	60491257	protein_coding;description=Uncharacterized
GRMZM2G006112	9	81918768	81920413	protein_coding;description=Uncharacterized
GRMZM2G006119	7	169255863	169258189	protein_coding;description=Corticosteroid
GRMZM2G006144	5	82592857	82598079	protein_coding;description=Uncharacterized
GRMZM2G006290	8	49013181	49019509	protein_coding;description=Uncharacterized
GRMZM2G006363	4	3896746	3898889	protein_coding;description=Uncharacterized
GRMZM2G006366	1	300149665	300152406	protein_coding;description=Subtilisin-like
GRMZM2G006370	1	45924858	45928209	protein_coding;description=Uncharacterized
GRMZM2G006416	7	145800822	145806570	protein_coding;description=Uncharacterized
GRMZM2G006428	10	127361273	127371519	protein_coding;description=Putative
GRMZM2G006493	10	13006885	13025813	protein_coding;description=Uncharacterized
GRMZM2G006507	4	97559541	97563317	protein_coding;description=Uncharacterized
GRMZM2G006585	8	51608197	51609614	protein_coding;description=PLATZ
GRMZM2G006704	1	147208701	147209328	protein_coding;description=Cytochrome
GRMZM2G006707	5	181690998	181698715	protein_coding;description=Uncharacterized
GRMZM2G006894	10	145614824	145621943	protein_coding;description=Plasma
GRMZM2G006965	7	60855595	60907762	protein_coding;description=Putative
GRMZM2G007021	8	25124803	25127534	protein_coding;description=SEC13
GRMZM2G007060	2	209238835	209244128	protein_coding;description=Uncharacterized
GRMZM2G007103	9	123085403	123089976	protein_coding;description=Putative
GRMZM2G007140	10	60759258	60773761	protein_coding;description=Uncharacterized
GRMZM2G007160	3	170483573	170488678	protein_coding;description=Uncharacterized
GRMZM2G007185	5	41566068	41576953	protein_coding;description=Uncharacterized
GRMZM2G007188	1	22772315	22775568	protein_coding;description=ADP-ribosylation
GRMZM2G007277	4	204887861	204892631	protein_coding;description=Uncharacterized
GRMZM2G007327	1	247018936	247020378	protein_coding;logic_name=genebuilder
GRMZM2G007339	3	206492406	206496408	protein_coding;description=Uncharacterized
GRMZM2G007369	1	246998800	247014971	protein_coding;logic_name=fgenesh
GRMZM2G007372	5	84876427	84879655	protein_coding;description=Uncharacterized
GRMZM2G007441	1	7308073	7309722	protein_coding;description=Uncharacterized
GRMZM2G007453	2	9988448	9994999	protein_coding;description=Uncharacterized
GRMZM2G007555	1	167215863	167225574	protein_coding;logic_name=genebuilder
GRMZM2G007675	1	300713805	300726206	protein_coding;description=Uncharacterized
GRMZM2G007736	4	61432557	61437544	protein_coding;description=Uncharacterized
GRMZM2G007795	4	228198212	228199935	protein_coding;description=Hydroquinone
GRMZM2G007854	4	228239151	228289180	protein_coding;description=ATP
GRMZM2G007867	5	4274417	4279494	protein_coding;description=Uncharacterized
GRMZM2G007915	8	2991132	3047453	protein_coding;description=NEDD8-activating
GRMZM2G007981	4	36525773	36529213	protein_coding;description=Kelch
GRMZM2G008185	2	175482479	175484508	protein_coding;logic_name=genebuilder
GRMZM2G008216	2	170859967	170862507	protein_coding;description=Putative
GRMZM2G008234	7	3186862	3189788	protein_coding;description=Uncharacterized
GRMZM2G008247	10	37762909	37767713	protein_coding;description=Beta-glucosidase2
GRMZM2G008250	1	174871999	174875364	protein_coding;description=Uncharacterized
GRMZM2G008287	10	147697080	147702531	protein_coding;description=Protein
GRMZM2G008309	7	157718341	157719866	protein_coding;description=Fiber
GRMZM2G008316	9	68500532	68502907	protein_coding;description=Uncharacterized
GRMZM2G008356	7	157708697	157716763	protein_coding;description=Uncharacterized
GRMZM2G008444	2	217515873	217518355	protein_coding;description=Putative
GRMZM2G008468	7	162759941	162762977	protein_coding;description=Golgi
GRMZM2G008507	4	10486154	10492230	protein_coding;description=Putative
GRMZM2G008528	7	156548441	156550988	protein_coding;description=Uncharacterized
GRMZM2G008607	1	234369876	234382870	protein_coding;description=Uncharacterized
GRMZM2G008611	10	146184325	146238075	protein_coding;description=Uncharacterized
GRMZM2G008622	10	147669023	147672573	protein_coding;description=Uncharacterized
GRMZM2G008623	2	214508389	214514872	protein_coding;description=Proteasome
GRMZM2G008642	6	129405354	129408103	protein_coding;description=Uncharacterized
GRMZM2G008656	2	34849947	34851009	protein_coding;logic_name=genebuilder
GRMZM2G008730	10	146160923	146163640	protein_coding;description=Uncharacterized
GRMZM2G008862	2	233056277	233063078	protein_coding;logic_name=genebuilder
GRMZM2G008913	4	29963321	29964591	protein_coding;description=Zein-alpha
GRMZM2G009009	1	189221982	189223986	protein_coding;description=Uncharacterized
GRMZM2G009021	7	171221805	171226183	protein_coding;logic_name=genebuilder
GRMZM2G009045	7	125137105	125139291	protein_coding;logic_name=genebuilder
GRMZM2G009091	7	118008633	118016243	protein_coding;description=Uncharacterized
GRMZM2G009144	7	153881458	153882749	protein_coding;description=Uncharacterized
GRMZM2G009189	10	103379779	103380665	protein_coding;description=Uncharacterized
GRMZM2G009223	7	153860994	153863453	protein_coding;description=Glucose-6-phosphate/phosphate
GRMZM2G009268	10	48408051	48449847	protein_coding;description=Uncharacterized
GRMZM2G009282	3	22821827	22827568	protein_coding;description=Uncharacterized
GRMZM2G009326	1	18696278	18699001	protein_coding;description=Uncharacterized
GRMZM2G009335	9	83288941	83290942	protein_coding;description=Uncharacterized
GRMZM2G009365	5	74537227	74542439	protein_coding;logic_name=genebuilder
GRMZM2G009368	1	264332024	264335078	protein_coding;logic_name=genebuilder
GRMZM2G009426	5	201999327	202001874	protein_coding;description=Putative
GRMZM2G009435	1	70049055	70072045	protein_coding;logic_name=genebuilder
GRMZM2G009575	7	69803681	69808004	protein_coding;logic_name=genebuilder
GRMZM2G009655	1	123760528	123780037	protein_coding;logic_name=genebuilder
GRMZM2G009681	10	57551854	57557193	protein_coding;description=Dihydroflavonol-4-reductase%3B
GRMZM2G009719	8	36510440	36512011	protein_coding;description=Uncharacterized
GRMZM2G009785	5	133540574	133557141	protein_coding;description=Probable
GRMZM2G009795	10	17606669	17611891	protein_coding;description=Uncharacterized
GRMZM2G009808	9	152030140	152038415	protein_coding;description=Uncharacterized
GRMZM2G009843	1	276270134	276274884	protein_coding;description=Uncharacterized
GRMZM2G009849	3	186230720	186250485	protein_coding;description=Uncharacterized
GRMZM2G009871	4	237585169	237590369	protein_coding;description=Putative
GRMZM2G009876	2	217219349	217222007	protein_coding;description=TGF-beta-inducible
GRMZM2G009940	7	54644664	54650997	protein_coding;description=Retinol
GRMZM2G009944	1	280645578	280646317	protein_coding;logic_name=genebuilder
GRMZM2G009958	1	280647333	280649595	protein_coding;description=Uncharacterized
GRMZM2G009968	8	117851796	117852871	protein_coding;description=Electron
GRMZM2G009994	2	2544057	2550523	protein_coding;description=Uncharacterized
GRMZM2G010016	8	36489208	36490074	protein_coding;description=Uncharacterized
GRMZM2G010034	1	275449093	275451623	protein_coding;description=Putative
GRMZM2G010095	10	38583070	38599059	protein_coding;description=Uncharacterized
GRMZM2G010235	5	164510530	164521679	protein_coding;description=LITAF-domain-containing
GRMZM2G010280	4	240779448	240781473	protein_coding;description=High
GRMZM2G010298	7	151545617	151555713	protein_coding;description=Protein
GRMZM2G010302	6	147162980	147172134	protein_coding;description=DIP1%3B
GRMZM2G010342	7	171273581	171292567	protein_coding;logic_name=genebuilder
GRMZM2G010348	8	102834520	102837247	protein_coding;description=Cytochrome
GRMZM2G010349	6	162569887	162583200	protein_coding;description=Uncharacterized
GRMZM2G010356	2	113211755	113214535	protein_coding;description=Terpene
GRMZM2G010357	6	155324245	155332632	protein_coding;description=Uncharacterized
GRMZM2G010362	1	231541845	231575348	protein_coding;logic_name=genebuilder
GRMZM2G010488	4	153545848	153549425	protein_coding;description=Putative
GRMZM2G010545	1	46845008	46848535	protein_coding;logic_name=genebuilder
GRMZM2G010555	2	2680126	2689950	protein_coding;description=Alternative
GRMZM2G010637	9	38293369	38312734	protein_coding;description=Uncharacterized
GRMZM2G010669	10	30872196	30876367	protein_coding;description=Putative
GRMZM2G010745	5	196838985	196841829	protein_coding;description=Uncharacterized
GRMZM2G010779	5	77762322	77781810	protein_coding;description=Vacuolar
GRMZM2G010801	5	8279105	8293834	protein_coding;description=Uncharacterized
GRMZM2G010804	3	197485578	197487544	protein_coding;description=Uncharacterized
GRMZM2G010831	1	246455166	246458746	protein_coding;description=Putative
GRMZM2G010863	9	103500094	103504884	protein_coding;description=Uncharacterized
GRMZM2G010868	3	230694240	230696031	protein_coding;description=Non-specific
GRMZM2G010924	2	204421580	204422295	protein_coding;description=Harpin-induced
GRMZM2G010937	4	163873554	163879688	protein_coding;description=Fimbrin
GRMZM2G010944	5	77786491	77789817	protein_coding;description=Uncharacterized
GRMZM2G010973	5	196849246	196850335	protein_coding;description=Putative
GRMZM2G011085	4	163672979	163675571	protein_coding;description=Px19-like
GRMZM2G011101	3	47450743	47466190	protein_coding;description=Uncharacterized
GRMZM2G011129	7	46493910	46497427	protein_coding;description=Nucleic
GRMZM2G011141	10	22755649	22763535	protein_coding;description=Putative
GRMZM2G011160	5	157149638	157154780	protein_coding;logic_name=genebuilder
GRMZM2G011169	6	150714627	150720334	protein_coding;description=Uncharacterized
GRMZM2G011219	5	11405082	11415312	protein_coding;logic_name=genebuilder
GRMZM2G011236	2	207364254	207365473	protein_coding;logic_name=genebuilder
GRMZM2G011315	2	221155472	221165988	protein_coding;description=Uncharacterized
GRMZM2G011319	6	75556122	75561732	protein_coding;description=Uncharacterized
GRMZM2G011357	1	239667869	239671192	protein_coding;description=Zinc
GRMZM2G011364	4	5707710	5712354	protein_coding;description=Sec12-like
GRMZM2G011373	1	276185420	276187257	protein_coding;logic_name=genebuilder
GRMZM2G011422	4	68821398	68822736	protein_coding;description=Putative
GRMZM2G011463	7	120744621	120745586	protein_coding;description=SAUR37-auxin-responsive
GRMZM2G011479	3	170579007	170582194	protein_coding;description=Uncharacterized
GRMZM2G011518	1	106910716	106914134	protein_coding;description=Uncharacterized
GRMZM2G011523	3	23906023	24097603	protein_coding;description=Bowman-Birk
GRMZM2G011526	7	94229773	94266511	protein_coding;logic_name=genebuilder
GRMZM2G011592	3	227277700	227282452	protein_coding;description=Uncharacterized
GRMZM2G011598	1	53631300	53633544	protein_coding;logic_name=genebuilder
GRMZM2G011615	6	131274543	131276823	protein_coding;description=Esterase/lipase/thioesterase
GRMZM2G011627	5	163267697	163270591	protein_coding;description=Uncharacterized
GRMZM2G011631	5	164380304	164401827	protein_coding;logic_name=genebuilder
GRMZM2G011878	3	230757894	230759055	protein_coding;description=Putative
GRMZM2G011923	1	298817395	298820947	protein_coding;description=Uncharacterized
GRMZM2G011968	4	97892009	97892488	protein_coding;description=Uncharacterized
GRMZM2G012046	5	160693220	160699570	protein_coding;description=Uncharacterized
GRMZM2G012071	1	246598613	246600191	protein_coding;logic_name=genebuilder
GRMZM2G012176	10	38482153	38487572	protein_coding;description=Putative
GRMZM2G012209	5	39894993	39908143	protein_coding;description=Uncharacterized
GRMZM2G012326	2	234875985	234882247	protein_coding;logic_name=genebuilder
GRMZM2G012391	4	187530189	187533672	protein_coding;description=Putative
GRMZM2G012413	7	147416840	147419875	protein_coding;description=Uncharacterized
GRMZM2G012434	1	106850780	106854665	protein_coding;logic_name=genebuilder
GRMZM2G012600	3	133115768	133118043	protein_coding;logic_name=genebuilder
GRMZM2G012601	8	44558471	44562682	protein_coding;description=Putative
GRMZM2G012611	1	241318043	241329110	protein_coding;description=Uncharacterized
GRMZM2G012690	5	163247794	163267252	protein_coding;description=Uncharacterized
GRMZM2G012761	10	58193802	58208208	protein_coding;description=Uncharacterized
GRMZM2G012874	8	131221137	131227502	protein_coding;description=Beta3-glucuronyltransferase%3B
GRMZM2G012926	5	39904675	39908151	protein_coding;description=Uncharacterized
GRMZM2G012928	6	39087615	39088302	protein_coding;description=Subtilisin-chymotrypsin
GRMZM2G012970	9	131180228	131182741	protein_coding;description=Putative
GRMZM2G013016	3	166194240	166195917	protein_coding;logic_name=genebuilder
GRMZM2G013065	7	15083205	15085139	protein_coding;logic_name=genebuilder
GRMZM2G013079	4	122210629	122217176	protein_coding;description=Avr9
GRMZM2G013082	5	26463616	26466038	protein_coding;logic_name=genebuilder
GRMZM2G013100	8	134250952	134260001	protein_coding;description=Uncharacterized
GRMZM2G013114	7	5138902	5145630	protein_coding;description=Uncharacterized
GRMZM2G013324	5	179056239	179061429	protein_coding;logic_name=genebuilder
GRMZM2G013349	9	147037261	147042153	protein_coding;description=Uncharacterized
GRMZM2G013398	9	39579626	39585243	protein_coding;description=Uncharacterized
GRMZM2G013430	1	24049836	24051294	protein_coding;description=Uncharacterized
GRMZM2G013456	8	141541575	141546198	protein_coding;description=Uncharacterized
GRMZM2G013471	3	29969614	29974667	protein_coding;description=Uncharacterized
GRMZM2G013600	1	246607138	246611338	protein_coding;description=Uncharacterized
GRMZM2G013613	3	101161276	101162163	protein_coding;logic_name=genebuilder
GRMZM2G013619	10	128886848	128890226	protein_coding;description=Uncharacterized
GRMZM2G013639	1	49812047	49816636	protein_coding;description=Uncharacterized
GRMZM2G013650	1	143885142	143895725	protein_coding;logic_name=genebuilder
GRMZM2G013663	5	49281509	49282116	protein_coding;logic_name=genebuilder
GRMZM2G013724	1	290515053	290515786	protein_coding;logic_name=genebuilder
GRMZM2G013728	3	29977949	29980189	protein_coding;logic_name=genebuilder
GRMZM2G013792	1	177556845	177557820	protein_coding;logic_name=genebuilder
GRMZM2G013832	1	245944825	245945537	protein_coding;logic_name=genebuilder
GRMZM2G013855	1	20694122	20697816	protein_coding;description=Putative
GRMZM2G013890	5	216547625	216554815	protein_coding;description=Uncharacterized
GRMZM2G013957	1	48653925	48657230	protein_coding;description=Uncharacterized
GRMZM2G013981	5	215883771	215886889	protein_coding;description=Tumor-related
GRMZM2G013987	1	89785115	89839554	protein_coding;description=Uncharacterized
GRMZM2G014043	10	148168371	148170630	protein_coding;description=Uncharacterized
GRMZM2G014071	4	212126434	212130438	protein_coding;description=Uncharacterized
GRMZM2G014076	9	16724287	16729342	protein_coding;description=Protein
GRMZM2G014089	8	152253211	152257798	protein_coding;description=Uncharacterized
GRMZM2G014091	8	24416410	24435978	protein_coding;description=Small
GRMZM2G014136	3	180042887	180048021	protein_coding;description=Acyl-coenzyme
GRMZM2G014154	2	166064149	166067375	protein_coding;description=Histidine-containing
GRMZM2G014187	2	14346837	14349725	protein_coding;logic_name=genebuilder
GRMZM2G014233	3	224153141	224157197	protein_coding;logic_name=genebuilder
GRMZM2G014282	10	4899052	4914645	protein_coding;description=Uncharacterized
GRMZM2G014387	3	230268744	230271369	protein_coding;description=Putative
GRMZM2G014400	2	208619257	208631187	protein_coding;logic_name=genebuilder
GRMZM2G014441	5	7581515	7583419	protein_coding;description=Putative
GRMZM2G014452	3	180049002	180054996	protein_coding;description=Uncharacterized
GRMZM2G014560	5	186331847	186334318	protein_coding;logic_name=genebuilder
GRMZM2G014577	5	106664305	106699748	protein_coding;description=Uncharacterized
GRMZM2G014653	3	170863580	170866035	protein_coding;description=NAC
GRMZM2G014832	4	48477447	48486900	protein_coding;description=Grx_S12-glutaredoxin
GRMZM2G014833	3	195572570	195576335	protein_coding;description=Uncharacterized
GRMZM2G014844	10	34733949	34737952	protein_coding;description=Uncharacterized
GRMZM2G014854	4	167106081	167107407	protein_coding;description=Erwinia
GRMZM2G014872	1	139605447	139608355	protein_coding;description=Uncharacterized
GRMZM2G014902	4	32527798	32560791	protein_coding;description=Putative
GRMZM2G014914	7	41435006	41438812	protein_coding;description=Aquaporin
GRMZM2G015132	5	155570391	155577785	protein_coding;description=Dihydrolipoamide
GRMZM2G015190	4	104065539	104069207	protein_coding;description=Uncharacterized
GRMZM2G015238	10	18339080	18352768	protein_coding;description=Prolyl
GRMZM2G015280	9	131144512	131146279	protein_coding;description=Peroxidase
GRMZM2G015285	2	228792133	228793917	protein_coding;description=Harpin
GRMZM2G015287	8	68444560	68448328	protein_coding;description=Putative
GRMZM2G015324	9	114480823	114485894	protein_coding;description=Calcineurin
GRMZM2G015406	10	88410123	88414175	protein_coding;description=Putative
GRMZM2G015409	2	188471175	188473332	protein_coding;description=RING-H2
GRMZM2G015418	5	34988181	34990447	protein_coding;logic_name=genebuilder
GRMZM2G015433	8	124481009	124482168	protein_coding;description=Putative
GRMZM2G015502	9	75321724	75325929	protein_coding;description=Uncharacterized
GRMZM2G015534	7	10798507	10801399	protein_coding;description=Regulatory
GRMZM2G015578	5	77287470	77291197	protein_coding;description=Uncharacterized
GRMZM2G015596	3	177063991	177069500	protein_coding;logic_name=genebuilder
GRMZM2G015599	10	46274087	46275527	protein_coding;description=Uncharacterized
GRMZM2G015648	9	149692456	149697117	protein_coding;description=Uncharacterized
GRMZM2G015735	8	141131157	141134390	protein_coding;description=Uncharacterized
GRMZM2G015788	3	8338290	8340501	protein_coding;logic_name=genebuilder
GRMZM2G015854	4	21682228	21690667	protein_coding;description=Uncharacterized
GRMZM2G015869	10	12927536	12933154	protein_coding;description=Cystinosin%3B
GRMZM2G015967	1	219526880	219530998	protein_coding;description=Peptidyl-prolyl
GRMZM2G016168	5	74695924	74699984	protein_coding;description=Uncharacterized
GRMZM2G016180	4	109094089	109095168	protein_coding;description=Cytochrome
GRMZM2G016236	2	237638693	237642179	protein_coding;description=Uncharacterized
GRMZM2G016296	4	197240044	197248463	protein_coding;description=Uncharacterized
GRMZM2G016323	9	13169628	13180826	protein_coding;description=Ubiquitin
GRMZM2G016346	10	88549996	88550718	protein_coding;description=Uncharacterized
GRMZM2G016434	5	166359251	166361971	protein_coding;logic_name=genebuilder
GRMZM2G016439	1	205263817	205266907	protein_coding;description=Histidine-containing
GRMZM2G016443	1	16435264	16435967	protein_coding;logic_name=genebuilder
GRMZM2G016503	6	161833045	161846216	protein_coding;description=Esterase%3B
GRMZM2G016511	1	16602780	16605847	protein_coding;description=Proteasome
GRMZM2G016574	6	109181767	109183023	protein_coding;description=Uncharacterized
GRMZM2G016602	1	252202771	252214106	protein_coding;description=Protein
GRMZM2G016738	1	297835147	297837438	protein_coding;logic_name=genebuilder
GRMZM2G016875	1	255314153	255322179	protein_coding;description=Uncharacterized
GRMZM2G016890	10	34240659	34246077	protein_coding;description=Beta-glucosidase%2C
GRMZM2G016894	2	48182991	48188659	protein_coding;description=Uncharacterized
GRMZM2G016915	1	284578515	284579125	protein_coding;description=Putative
GRMZM2G016922	1	237109339	237115584	protein_coding;description=Uncharacterized
GRMZM2G016936	4	228079383	228084009	protein_coding;description=Uncharacterized
GRMZM2G017033	4	224767427	224772103	protein_coding;description=Uncharacterized
GRMZM2G017044	1	47335719	47337400	protein_coding;description=F-box
GRMZM2G017077	3	168411704	168416865	protein_coding;description=Uncharacterized
GRMZM2G017081	5	59835715	59840942	protein_coding;description=Uncharacterized
GRMZM2G017086	3	226711818	226720613	protein_coding;description=Ubiquitin
GRMZM2G017110	1	198263544	198267076	protein_coding;description=Glutamate
GRMZM2G017187	2	48136356	48141220	protein_coding;description=Auxin
GRMZM2G017193	8	155795371	155798447	protein_coding;description=Uncharacterized
GRMZM2G017254	1	16594624	16602611	protein_coding;description=Uncharacterized
GRMZM2G017290	1	283501470	283502945	protein_coding;description=Photosystem
GRMZM2G017319	1	255383520	255385569	protein_coding;logic_name=genebuilder
GRMZM2G017351	2	210584713	210592622	protein_coding;logic_name=genebuilder
GRMZM2G017386	8	145564538	145568881	protein_coding;description=Uncharacterized
GRMZM2G017460	9	129107776	129110463	protein_coding;description=Putative
GRMZM2G017520	3	48494886	48497275	protein_coding;description=Uncharacterized
GRMZM2G017528	7	61225087	61227001	protein_coding;description=Uncharacterized
GRMZM2G017557	4	11930712	11932207	protein_coding;description=O-methyltransferase
GRMZM2G017616	1	16573827	16580722	protein_coding;description=Lipoxygenase
GRMZM2G017624	4	11899487	11904065	protein_coding;description=Uncharacterized
GRMZM2G017654	2	3780433	3809604	protein_coding;description=Uncharacterized
GRMZM2G017853	3	67926215	67946070	protein_coding;description=Putative
GRMZM2G017923	5	213333374	213337573	protein_coding;description=Uncharacterized
GRMZM2G017961	2	196395892	196405869	protein_coding;description=Uncharacterized
GRMZM2G018006	9	23963178	23966958	protein_coding;description=Uncharacterized
GRMZM2G018059	2	49284951	49289701	protein_coding;logic_name=genebuilder
GRMZM2G018082	5	35297816	35300464	protein_coding;description=Oxidoreductase
GRMZM2G018103	5	213330139	213332966	protein_coding;description=Uncharacterized
GRMZM2G018105	6	97504890	97508617	protein_coding;description=Uncharacterized
GRMZM2G018126	5	204061844	204064247	protein_coding;description=Transmembrane
GRMZM2G018177	8	14391800	14395986	protein_coding;description=Triosephosphate
GRMZM2G018197	2	234103378	234106002	protein_coding;description=Uncharacterized
GRMZM2G018223	2	49290335	49295336	protein_coding;description=Uncharacterized
GRMZM2G018229	1	57555312	57561325	protein_coding;description=Uncharacterized
GRMZM2G018241	2	161757546	161763704	protein_coding;description=Cellulose
GRMZM2G018280	6	97508150	97510940	protein_coding;description=Uncharacterized
GRMZM2G018314	10	134671814	134677004	protein_coding;description=Uncharacterized
GRMZM2G018372	3	124749036	124753658	protein_coding;description=Uncharacterized
GRMZM2G018414	1	257246035	257248752	protein_coding;description=Uncharacterized
GRMZM2G018416	4	127878602	127883936	protein_coding;description=Uncharacterized
GRMZM2G018447	3	93201404	93219385	protein_coding;description=Ubiquitin-conjugating
GRMZM2G018508	7	7153306	7174594	protein_coding;description=Uncharacterized
GRMZM2G018523	5	168129105	168129827	protein_coding;logic_name=genebuilder
GRMZM2G018558	5	38412792	38419880	protein_coding;logic_name=genebuilder
GRMZM2G018586	5	209333273	209341660	protein_coding;description=ER6
GRMZM2G018612	9	59257230	59259428	protein_coding;description=Putative
GRMZM2G018673	4	226250239	226251361	protein_coding;description=Uncharacterized
GRMZM2G018782	3	47594534	47596245	protein_coding;logic_name=genebuilder
GRMZM2G018793	3	93198079	93199928	protein_coding;logic_name=genebuilder
GRMZM2G018820	5	164767365	164770740	protein_coding;description=Uncharacterized
GRMZM2G018823	6	119345319	119348616	protein_coding;description=TMV-MP30
GRMZM2G018837	4	235806854	235815316	protein_coding;description=Calmodulin
GRMZM2G018869	3	25216656	25220105	protein_coding;logic_name=genebuilder
GRMZM2G018873	4	233388301	233389145	protein_coding;description=Uncharacterized
GRMZM2G018946	6	88855590	88861624	protein_coding;description=OB-fold
GRMZM2G018984	1	17492641	17494645	protein_coding;description=Uncharacterized
GRMZM2G019119	2	172384492	172387622	protein_coding;description=Ras-related
GRMZM2G019185	3	151979295	151982296	protein_coding;description=Lichenase-2
GRMZM2G019225	6	8272015	8277539	protein_coding;description=Uncharacterized
GRMZM2G019260	1	34940742	34950638	protein_coding;description=Phosphomevalonate
GRMZM2G019266	3	172666888	172672682	protein_coding;logic_name=genebuilder
GRMZM2G019280	1	151087818	151088382	protein_coding;logic_name=genebuilder
GRMZM2G019291	9	6052379	6065545	protein_coding;description=Uncharacterized
GRMZM2G019393	7	98148315	98149150	protein_coding;logic_name=genebuilder
GRMZM2G019404	2	4305357	4312971	protein_coding;description=Uncharacterized
GRMZM2G019411	1	242490543	242493013	protein_coding;description=Pectinesterase-1%3B
GRMZM2G019434	1	171553382	171558256	protein_coding;description=ATP
GRMZM2G019437	3	207497548	207507222	protein_coding;description=Methionyl-tRNA
GRMZM2G019515	8	2897539	2904387	protein_coding;description=Disulfide
GRMZM2G019553	5	133812384	133815288	protein_coding;description=Cytochrome
GRMZM2G019562	1	74422861	74425248	protein_coding;logic_name=genebuilder
GRMZM2G019571	7	163583206	163587466	protein_coding;description=Uncharacterized
GRMZM2G019586	9	89799341	89802412	protein_coding;description=Uncharacterized
GRMZM2G019619	8	98670076	98673711	protein_coding;description=Putative
GRMZM2G019641	1	231151952	231152818	protein_coding;description=Putative
GRMZM2G019673	1	132817426	132863383	protein_coding;logic_name=genebuilder
GRMZM2G019681	2	108679065	108680101	protein_coding;description=Putative
GRMZM2G019686	3	155132784	155133636	protein_coding;description=FLP1%3B
GRMZM2G019746	7	1958055	1960555	protein_coding;description=Uncharacterized
GRMZM2G019771	8	74139262	74140892	protein_coding;description=Uncharacterized
GRMZM2G019783	2	18610995	18622489	protein_coding;description=Uncharacterized
GRMZM2G019812	6	95798591	95811378	protein_coding;description=Uncharacterized
GRMZM2G019838	4	239494965	239497297	protein_coding;description=Ankyrin
GRMZM2G019859	9	41778718	41780236	protein_coding;description=Uncharacterized
GRMZM2G019863	2	18623440	18626564	protein_coding;description=Flowering
GRMZM2G019926	1	171508696	171515133	protein_coding;description=Methylcrotonoyl-CoA
GRMZM2G019986	10	141495963	141500441	protein_coding;description=UDP-N-acetylglucosamine
GRMZM2G019999	7	156059521	156065449	protein_coding;description=Uncharacterized
GRMZM2G020040	5	202107091	202115948	protein_coding;description=Uncharacterized
GRMZM2G020043	2	4306993	4309035	protein_coding;logic_name=genebuilder
GRMZM2G020054	10	65437299	65438594	protein_coding;description=Putative
GRMZM2G020091	6	28129059	28173452	protein_coding;description=Senescence-associated
GRMZM2G020098	5	25635573	25639964	protein_coding;description=Uncharacterized
GRMZM2G020104	7	920232	924567	protein_coding;logic_name=genebuilder
GRMZM2G020140	3	224652543	224655345	protein_coding;description=Uncharacterized
GRMZM2G020156	7	75921904	75925494	protein_coding;description=Protein
GRMZM2G020254	10	65429005	65430793	protein_coding;description=Putative
GRMZM2G020255	7	175390545	175393840	protein_coding;description=Uncharacterized
GRMZM2G020281	7	955381	961141	protein_coding;description=Uncharacterized
GRMZM2G020285	5	204548110	204551811	protein_coding;logic_name=genebuilder
GRMZM2G020291	8	71691764	71699452	protein_coding;description=Uncharacterized
GRMZM2G020295	1	235419634	235425319	protein_coding;description=Inosine
GRMZM2G020302	4	34954639	34964831	protein_coding;description=Uncharacterized
GRMZM2G020329	5	143205190	143205897	protein_coding;logic_name=genebuilder
GRMZM2G020388	4	129865056	129866047	protein_coding;description=Uncharacterized
GRMZM2G020419	5	113821560	113822328	protein_coding;logic_name=genebuilder
GRMZM2G020438	4	162621358	162630860	protein_coding;description=Uncharacterized
GRMZM2G020548	1	7034342	7040091	protein_coding;logic_name=genebuilder
GRMZM2G020620	1	107461665	107464463	protein_coding;description=Uncharacterized
GRMZM2G020661	6	164784901	164786729	protein_coding;description=Ras
GRMZM2G020742	6	113453777	113460868	protein_coding;description=Uncharacterized
GRMZM2G020775	4	162708520	162718567	protein_coding;description=Sucrose
GRMZM2G020852	9	118077157	118078665	protein_coding;description=Uncharacterized
GRMZM2G020856	6	148710298	148714994	protein_coding;description=Uncharacterized
GRMZM2G020943	6	116510984	116515255	protein_coding;description=Uncharacterized
GRMZM2G021170	10	96850283	96853883	protein_coding;description=Multisynthetase
GRMZM2G021225	4	114349506	114355065	protein_coding;description=Uncharacterized
GRMZM2G021233	7	152614901	152621652	protein_coding;logic_name=genebuilder
GRMZM2G021276	8	95823	98367	protein_coding;description=Putative
GRMZM2G021299	2	155706921	155736767	protein_coding;description=Uncharacterized
GRMZM2G021319	2	46383687	46387603	protein_coding;logic_name=genebuilder
GRMZM2G021471	3	134044944	134051099	protein_coding;logic_name=genebuilder
GRMZM2G021567	2	211135037	211138659	protein_coding;description=Uncharacterized
GRMZM2G021607	4	133279711	133281491	protein_coding;description=DNA
GRMZM2G021610	2	206450612	206462851	protein_coding;description=Uncharacterized
GRMZM2G021614	8	8472799	8475229	protein_coding;description=Uncharacterized
GRMZM2G021621	1	91256138	91259053	protein_coding;description=Beta-expansin
GRMZM2G021694	2	27625614	27627505	protein_coding;description=Uncharacterized
GRMZM2G021725	10	112588955	112592679	protein_coding;description=Uncharacterized
GRMZM2G021781	1	277442411	277443354	protein_coding;logic_name=genebuilder
GRMZM2G021784	6	366120	371803	protein_coding;description=Nicalin%3B
GRMZM2G021786	2	27602064	27606189	protein_coding;description=Uncharacterized
GRMZM2G021802	10	112593964	112597764	protein_coding;description=Uncharacterized
GRMZM2G021834	2	49055623	49060114	protein_coding;description=Uncharacterized
GRMZM2G021881	3	186029338	186032888	protein_coding;description=Uncharacterized
GRMZM2G022014	7	40391992	40394160	protein_coding;description=Putative
GRMZM2G022019	5	30318321	30323991	protein_coding;description=Eukaryotic
GRMZM2G022095	7	115054379	115055427	protein_coding;description=rRNA
GRMZM2G022101	8	65496782	65498390	protein_coding;description=Indole-3-acetate
GRMZM2G022120	7	1365222	1370513	protein_coding;description=Uncharacterized
GRMZM2G022180	10	112603406	112606897	protein_coding;description=Uncharacterized
GRMZM2G022213	2	208042001	208045546	protein_coding;description=Uncharacterized
GRMZM2G022279	3	225209053	225224160	protein_coding;description=Uncharacterized
GRMZM2G022283	10	37545840	37567320	protein_coding;description=Uncharacterized
GRMZM2G022368	3	219335079	219335764	protein_coding;description=Putative
GRMZM2G022403	2	230148124	230150596	protein_coding;description=Membrane
GRMZM2G022437	4	211879696	211899482	protein_coding;description=Uncharacterized
GRMZM2G022470	9	39121990	39124169	protein_coding;description=Uncharacterized
GRMZM2G022547	8	45878127	45885930	protein_coding;description=Uncharacterized
GRMZM2G022634	1	123317207	123318243	protein_coding;logic_name=genebuilder
GRMZM2G022642	3	224081550	224090994	protein_coding;description=Uncharacterized
GRMZM2G022651	3	4894121	4896155	protein_coding;logic_name=genebuilder
GRMZM2G022662	1	290210590	290232390	protein_coding;description=Elongation
GRMZM2G022694	4	121863937	121865666	protein_coding;description=Uncharacterized
GRMZM2G022763	2	230120745	230127189	protein_coding;description=Uncharacterized
GRMZM2G022996	6	130553249	130555422	protein_coding;description=Putative
GRMZM2G023013	1	228821783	228822367	protein_coding;logic_name=genebuilder
GRMZM2G023023	10	95560879	95566602	protein_coding;description=Uncharacterized
GRMZM2G023037	2	6023285	6035773	protein_coding;description=Cyclic
GRMZM2G023049	5	1722577	1727831	protein_coding;logic_name=genebuilder
GRMZM2G023071	2	6020253	6022432	protein_coding;description=Uncharacterized
GRMZM2G023119	1	122587640	122590008	protein_coding;logic_name=genebuilder
GRMZM2G023204	2	35953363	35955272	protein_coding;logic_name=genebuilder
GRMZM2G023232	6	130528209	130534334	protein_coding;description=Heat
GRMZM2G023275	10	71289484	71295848	protein_coding;description=Uncharacterized
GRMZM2G023291	1	251772748	251774599	protein_coding;logic_name=genebuilder
GRMZM2G023313	1	182129146	182131165	protein_coding;description=Uncharacterized
GRMZM2G023328	2	225215796	225222813	protein_coding;description=Uncharacterized
GRMZM2G023335	6	2898657	2914904	protein_coding;description=Uncharacterized
GRMZM2G023346	7	161386372	161389210	protein_coding;description=Uncharacterized
GRMZM2G023585	2	225221922	225232401	protein_coding;logic_name=genebuilder
GRMZM2G023625	7	57642051	57653033	protein_coding;description=Uncharacterized
GRMZM2G023748	3	176723510	176726585	protein_coding;description=Ribosomal
GRMZM2G023813	10	148635880	148637733	protein_coding;description=Auxin
GRMZM2G023833	1	277996604	278002850	protein_coding;description=PTD008
GRMZM2G023840	8	59488470	59491016	protein_coding;description=Uncharacterized
GRMZM2G023970	1	234273820	234284501	protein_coding;description=Putative
GRMZM2G023988	5	175731230	175738132	protein_coding;description=Uncharacterized
GRMZM2G024005	9	46645489	46646959	protein_coding;description=Uncharacterized
GRMZM2G024025	4	110130095	110131087	protein_coding;description=Uncharacterized
GRMZM2G024038	4	121836324	121837749	protein_coding;description=Uncharacterized
GRMZM2G024073	6	132310108	132315479	protein_coding;description=Putative
GRMZM2G024104	1	267960169	267963551	protein_coding;description=Glutamine
GRMZM2G024144	3	210870493	210872567	protein_coding;logic_name=genebuilder
GRMZM2G024151	8	5915270	5919218	protein_coding;description=Glycogen
GRMZM2G024155	9	79061604	79062239	protein_coding;description=Uncharacterized
GRMZM2G024159	1	44535920	44547250	protein_coding;logic_name=genebuilder
GRMZM2G024175	1	78064808	78065608	protein_coding;logic_name=genebuilder
GRMZM2G024231	1	277659611	277669564	protein_coding;logic_name=genebuilder
GRMZM2G024245	5	192917193	192921326	protein_coding;logic_name=genebuilder
GRMZM2G024264	6	146669647	146672066	protein_coding;description=Putative
GRMZM2G024335	1	301241218	301260271	protein_coding;logic_name=genebuilder
GRMZM2G024440	1	44548043	44548552	protein_coding;logic_name=genebuilder
GRMZM2G024444	5	162883599	162888252	protein_coding;description=Uncharacterized
GRMZM2G024527	4	16323967	16324770	protein_coding;description=Putative
GRMZM2G024530	9	11565132	11570108	protein_coding;description=Pi
GRMZM2G024548	1	277679887	277684837	protein_coding;logic_name=genebuilder
GRMZM2G024550	5	181938089	181940862	protein_coding;description=Uncharacterized
GRMZM2G024576	6	29635178	29640901	protein_coding;description=Uncharacterized
GRMZM2G024657	5	3535893	3539529	protein_coding;description=OTU
GRMZM2G024680	1	244829629	244830954	protein_coding;logic_name=genebuilder
GRMZM2G024686	1	298391949	298397094	protein_coding;description=Aspartokinase
GRMZM2G024705	1	244817584	244818566	protein_coding;logic_name=genebuilder
GRMZM2G024775	7	124789218	124793671	protein_coding;description=Nucleoporin
GRMZM2G024806	3	186886605	186888845	protein_coding;description=Uncharacterized
GRMZM2G024811	10	120135826	120139852	protein_coding;description=Putative
GRMZM2G024882	5	82120183	82137797	protein_coding;description=Uncharacterized
GRMZM2G024948	5	196729019	196731042	protein_coding;description=Uncharacterized
GRMZM2G024976	5	159240339	159247522	protein_coding;logic_name=genebuilder
GRMZM2G024992	3	186899469	186904965	protein_coding;description=Uncharacterized
GRMZM2G024993	9	23267684	23271612	protein_coding;description=Granule-bound
GRMZM2G025037	4	39278862	39281476	protein_coding;description=Putative
GRMZM2G025042	2	71773934	71777826	protein_coding;description=Uncharacterized
GRMZM2G025054	10	125323532	125327383	protein_coding;description=Transglutaminase%3B
GRMZM2G025074	6	146654815	146668070	protein_coding;description=Uncharacterized
GRMZM2G025095	2	191314651	191336825	protein_coding;description=Methyl-binding
GRMZM2G025123	1	28597133	28607054	protein_coding;description=Sec-independent
GRMZM2G025159	2	170295214	170296646	protein_coding;description=Uncharacterized
GRMZM2G025175	8	111230050	111231046	protein_coding;description=Uncharacterized
GRMZM2G025215	8	16996455	17001815	protein_coding;description=Putative
GRMZM2G025227	5	1457845	1463198	protein_coding;logic_name=genebuilder
GRMZM2G025240	8	69105613	69106093	protein_coding;description=Uncharacterized
GRMZM2G025242	7	151277743	151287624	protein_coding;description=MAPK
GRMZM2G025340	7	81286890	81330543	protein_coding;description=Uncharacterized
GRMZM2G025366	10	125352521	125356410	protein_coding;description=Isocitrate
GRMZM2G025451	3	165506218	165521044	protein_coding;description=Uncharacterized
GRMZM2G025459	8	119744949	119748072	protein_coding;description=SNF1
GRMZM2G025477	4	221299923	221301965	protein_coding;description=Uncharacterized
GRMZM2G025528	3	135198718	135202520	protein_coding;description=Uncharacterized
GRMZM2G025572	3	124855906	124856776	protein_coding;logic_name=genebuilder
GRMZM2G025592	10	141612636	141620390	protein_coding;description=DNA
GRMZM2G025598	5	161503526	161510253	protein_coding;description=Uncharacterized
GRMZM2G025640	10	45477662	45479168	protein_coding;description=Uncharacterized
GRMZM2G025642	1	5629470	5636419	protein_coding;description=Secondary
GRMZM2G025648	1	267392843	267394986	protein_coding;description=Uncharacterized
GRMZM2G025659	3	160793385	160797335	protein_coding;description=Uncharacterized
GRMZM2G025763	7	18954749	18955697	protein_coding;logic_name=genebuilder
GRMZM2G025812	9	100855159	100857284	protein_coding;description=Putative
GRMZM2G025832	5	180084037	180086107	protein_coding;description=Uncharacterized
GRMZM2G025860	3	201694604	201701076	protein_coding;description=Uncharacterized
GRMZM2G025882	8	87946242	87947663	protein_coding;description=Beta-propeller
GRMZM2G025936	4	100449829	100450913	protein_coding;description=Uncharacterized
GRMZM2G026024	4	159020429	159023347	protein_coding;description=Uncharacterized
GRMZM2G026050	2	21153769	21156714	protein_coding;description=Uncharacterized
GRMZM2G026085	5	180632666	180633530	protein_coding;description=Putative
GRMZM2G026203	3	114038648	114041570	protein_coding;logic_name=genebuilder
GRMZM2G026216	5	30790874	30792637	protein_coding;description=Uncharacterized
GRMZM2G026258	5	45146895	45153193	protein_coding;logic_name=genebuilder
GRMZM2G026301	2	159243156	159248057	protein_coding;description=Putative
GRMZM2G026335	10	133847068	133847970	protein_coding;description=Uncharacterized
GRMZM2G026388	7	46729296	46729935	protein_coding;logic_name=genebuilder
GRMZM2G026452	8	121531581	121533998	protein_coding;description=Uncharacterized
GRMZM2G026560	5	206516788	206525584	protein_coding;logic_name=genebuilder
GRMZM2G026614	7	6072503	6074570	protein_coding;description=Uncharacterized
GRMZM2G026649	3	179111099	179115723	protein_coding;logic_name=genebuilder
GRMZM2G026654	1	42492169	42495885	protein_coding;description=Uncharacterized
GRMZM2G026676	4	29089745	29090613	protein_coding;description=Uncharacterized
GRMZM2G026737	1	221862824	221864155	protein_coding;description=Uncharacterized
GRMZM2G026767	1	85064008	85070276	protein_coding;description=Uncharacterized
GRMZM2G026900	4	109418034	109446383	protein_coding;description=Putative
GRMZM2G026927	6	154037242	154038876	protein_coding;description=Uncharacterized
GRMZM2G026930	3	216386031	216387865	protein_coding;description=Dihydroflavonol-4-reductase
GRMZM2G026943	5	184479339	184482987	protein_coding;description=Uncharacterized
GRMZM2G026952	9	116972384	116980458	protein_coding;description=Uncharacterized
GRMZM2G026976	1	179209612	179213208	protein_coding;description=Uncharacterized
GRMZM2G027007	3	2741369	2744803	protein_coding;description=Putative
GRMZM2G027023	3	204370321	204374240	protein_coding;description=Uncharacterized
GRMZM2G027043	4	239306721	239311902	protein_coding;description=Phosphatidate
GRMZM2G027049	2	24331084	24336866	protein_coding;logic_name=genebuilder
GRMZM2G027059	1	273003521	273007187	protein_coding;description=4-hydroxy-3-methylbut-2-enyl
GRMZM2G027068	1	291976341	291978412	protein_coding;description=DNA
GRMZM2G027105	5	183478694	183484192	protein_coding;description=Uncharacterized
GRMZM2G027166	2	165620649	165623133	protein_coding;description=Genetic
GRMZM2G027173	10	134455569	134459390	protein_coding;description=ELMO
GRMZM2G027198	7	52269232	52270274	protein_coding;description=Uncharacterized
GRMZM2G027221	9	117240390	117241077	protein_coding;description=Uncharacterized
GRMZM2G027272	2	74719922	74724402	protein_coding;description=Nitrate-induced
GRMZM2G027336	4	204471126	204473005	protein_coding;description=Glyoxal
GRMZM2G027378	4	221041836	221045285	protein_coding;description=Ubiquitin-conjugating
GRMZM2G027385	9	81573107	81577381	protein_coding;description=Beta-galactosidase
GRMZM2G027420	8	66869845	66872921	protein_coding;description=Uncharacterized
GRMZM2G027462	1	230428704	230434399	protein_coding;description=Uncharacterized
GRMZM2G027472	4	34253328	34253915	protein_coding;description=Uncharacterized
GRMZM2G027479	4	204450542	204451323	protein_coding;description=Uncharacterized
GRMZM2G027495	5	4657201	4660880	protein_coding;description=Uncharacterized
GRMZM2G027519	7	122484565	122485812	protein_coding;logic_name=genebuilder
GRMZM2G027546	8	66896381	66903723	protein_coding;description=Uncharacterized
GRMZM2G027603	7	8687832	8695148	protein_coding;description=Uncharacterized
GRMZM2G027665	9	39370226	39379630	protein_coding;description=Uncharacterized
GRMZM2G027688	1	239162396	239163906	protein_coding;logic_name=genebuilder
GRMZM2G027737	8	37655357	37662644	protein_coding;description=Uncharacterized
GRMZM2G027741	5	199427281	199430954	protein_coding;description=Uncharacterized
GRMZM2G027750	10	72991838	72998734	protein_coding;description=Uncharacterized
GRMZM2G027756	7	151760765	151776778	protein_coding;description=Uncharacterized
GRMZM2G027782	8	56183308	56185205	protein_coding;description=Exopolygalacturonase%3B
GRMZM2G027821	1	11979866	11984789	protein_coding;description=Cell
GRMZM2G027835	9	107331165	107334148	protein_coding;description=4-hydroxy-tetrahydrodipicolinate
GRMZM2G027856	3	209879937	209883791	protein_coding;description=Uncharacterized
GRMZM2G027860	9	48763999	48771784	protein_coding;description=Uncharacterized
GRMZM2G027862	6	112427408	112429462	protein_coding;description=Uncharacterized
GRMZM2G027955	6	166787452	166793059	protein_coding;description=Glucose-1-phosphate
GRMZM2G027958	9	38545467	38547347	protein_coding;description=Uncharacterized
GRMZM2G027960	8	98277582	98279938	protein_coding;description=Uncharacterized
GRMZM2G028037	3	221519554	221524903	protein_coding;description=Uncharacterized
GRMZM2G028041	7	3667975	3674168	protein_coding;description=Homeobox
GRMZM2G028046	4	204443542	204445620	protein_coding;description=Nucleic
GRMZM2G028104	10	86998326	87000553	protein_coding;description=3-N-debenzoyl-2-deoxytaxol
GRMZM2G028114	1	141976723	142098860	protein_coding;logic_name=genebuilder
GRMZM2G028125	4	220485770	220486551	protein_coding;description=Uncharacterized
GRMZM2G028134	8	140828066	140829039	protein_coding;description=Metal
GRMZM2G028156	8	4109045	4111990	protein_coding;description=Uncharacterized
GRMZM2G028179	2	143893426	143895327	protein_coding;description=rRNA
GRMZM2G028188	5	4677841	4678674	protein_coding;logic_name=genebuilder
GRMZM2G028247	1	20112656	20115288	protein_coding;description=Uncharacterized
GRMZM2G028254	9	107334980	107337107	protein_coding;description=Uncharacterized
GRMZM2G028306	10	55906052	55908821	protein_coding;description=Uncharacterized
GRMZM2G028313	2	87396518	87420076	protein_coding;description=Putative
GRMZM2G028335	1	228777364	228781734	protein_coding;description=Uncharacterized
GRMZM2G028369	3	194609127	194612918	protein_coding;description=Uncharacterized
GRMZM2G028379	1	261468411	261472350	protein_coding;description=Uncharacterized
GRMZM2G028389	1	109898380	109900375	protein_coding;logic_name=genebuilder
GRMZM2G028467	3	207037486	207041394	protein_coding;logic_name=genebuilder
GRMZM2G028492	10	146483259	146489695	protein_coding;description=Uncharacterized
GRMZM2G028556	3	149477875	149478958	protein_coding;description=Uncharacterized
GRMZM2G028568	3	207029164	207037370	protein_coding;description=Uncharacterized
GRMZM2G028570	8	71231962	71238835	protein_coding;description=Uncharacterized
GRMZM2G028700	1	174660753	174671403	protein_coding;description=Serine/threonine-protein
GRMZM2G028709	4	195898703	195906771	protein_coding;description=Putative
GRMZM2G028713	7	148771846	148784786	protein_coding;logic_name=genebuilder
GRMZM2G028726	1	208478252	208483075	protein_coding;description=Putative
GRMZM2G028730	2	87516787	87545883	protein_coding;description=Uncharacterized
GRMZM2G028733	8	136114408	136137666	protein_coding;description=Uncharacterized
GRMZM2G028796	9	114714281	114741519	protein_coding;description=Uncharacterized
GRMZM2G028812	8	158849397	158853293	protein_coding;description=Uncharacterized
GRMZM2G028821	1	81612701	81613806	protein_coding;description=Glutathione
GRMZM2G028885	8	80265100	80268877	protein_coding;description=Uncharacterized
GRMZM2G028887	7	151446946	151528337	protein_coding;description=Uncharacterized
GRMZM2G028900	1	174695630	174699469	protein_coding;description=GTP
GRMZM2G028914	1	77567949	77591139	protein_coding;logic_name=genebuilder
GRMZM2G028926	1	286045267	286049339	protein_coding;logic_name=genebuilder
GRMZM2G029058	4	227746592	227753142	protein_coding;description=CID11%3B
GRMZM2G029082	7	151441336	151446559	protein_coding;description=Uncharacterized
GRMZM2G029219	3	43223995	43231708	protein_coding;description=Carbohydrate
GRMZM2G029478	10	142247936	142251827	protein_coding;description=F-box
GRMZM2G029486	2	171861073	171864772	protein_coding;description=Ras-related
GRMZM2G029543	1	46139405	46143432	protein_coding;description=Malonyl
GRMZM2G029558	8	3482427	3483370	protein_coding;description=Uncharacterized
GRMZM2G029722	7	56112008	56115167	protein_coding;logic_name=genebuilder
GRMZM2G029731	8	4616570	4620398	protein_coding;description=Inositol-1-monophosphatase
GRMZM2G029780	5	212051218	212053906	protein_coding;description=Uncharacterized
GRMZM2G029783	4	134947304	134947946	protein_coding;logic_name=genebuilder
GRMZM2G029850	5	197657418	197660109	protein_coding;description=Uncharacterized
GRMZM2G029856	9	106070512	106072600	protein_coding;description=GDP-L-fucose
GRMZM2G029859	4	167460180	167511464	protein_coding;description=Uncharacterized
GRMZM2G029912	9	106197769	106204349	protein_coding;description=Uncharacterized
GRMZM2G029922	5	180487602	180490778	protein_coding;description=Uncharacterized
GRMZM2G029930	1	249642448	249643325	protein_coding;logic_name=genebuilder
GRMZM2G029933	8	107478416	107481820	protein_coding;description=Putative
GRMZM2G029951	5	121445070	121449579	protein_coding;description=Putative
GRMZM2G030013	5	73080141	73085773	protein_coding;description=Uncharacterized
GRMZM2G030072	1	58296780	58305936	protein_coding;description=ATP-dependent
GRMZM2G030123	6	133066688	133074177	protein_coding;description=Putative
GRMZM2G030128	4	99823498	99905606	protein_coding;description=Uncharacterized
GRMZM2G030148	2	216076499	216078010	protein_coding;logic_name=genebuilder
GRMZM2G030165	8	80309649	80343371	protein_coding;description=Uncharacterized
GRMZM2G030167	8	147802116	147811408	protein_coding;description=Uncharacterized
GRMZM2G030244	5	164263323	164264908	protein_coding;logic_name=genebuilder
GRMZM2G030403	10	89125351	89126605	protein_coding;description=Putative
GRMZM2G030408	1	149968359	149978577	protein_coding;description=Putative
GRMZM2G030444	2	179659925	179661109	protein_coding;logic_name=genebuilder
GRMZM2G030531	1	203482243	203484003	protein_coding;description=Uncharacterized
GRMZM2G030583	6	107478552	107483274	protein_coding;description=Monoterpene
GRMZM2G030628	4	66925030	66935727	protein_coding;description=Uncharacterized
GRMZM2G030673	8	117423561	117428562	protein_coding;description=Putative
GRMZM2G030727	7	77480615	77482050	protein_coding;description=Uncharacterized
GRMZM2G030744	5	214476567	214480784	protein_coding;description=Uncharacterized
GRMZM2G030762	8	162106868	162110024	protein_coding;description=Putative
GRMZM2G030768	4	60830589	60836982	protein_coding;description=Uncharacterized
GRMZM2G030769	7	31861426	31863258	protein_coding;logic_name=genebuilder
GRMZM2G030784	3	17832286	17836567	protein_coding;description=Triosephosphate
GRMZM2G030814	3	151373595	151376463	protein_coding;logic_name=genebuilder
GRMZM2G030831	4	34111572	34113512	protein_coding;description=Putative
GRMZM2G030850	1	124133868	124136208	protein_coding;description=Glucan
GRMZM2G030858	5	938233	948768	protein_coding;logic_name=genebuilder
GRMZM2G030877	4	188665527	188672962	protein_coding;description=Putative
GRMZM2G030880	1	43551664	43559569	protein_coding;description=Uncharacterized
GRMZM2G030902	3	151333041	151338416	protein_coding;description=Uncharacterized
GRMZM2G030915	9	148335504	148347470	protein_coding;description=40S
GRMZM2G031001	1	53419144	53421347	protein_coding;logic_name=genebuilder
GRMZM2G031043	3	33556709	33563069	protein_coding;logic_name=fgenesh
GRMZM2G031053	6	164699355	164706569	protein_coding;description=Uncharacterized
GRMZM2G031107	5	181440754	181446379	protein_coding;description=Glucose-6-phosphate
GRMZM2G031125	2	217785389	217788845	protein_coding;description=Uncharacterized
GRMZM2G031204	8	162084327	162088415	protein_coding;description=Peptidyl-prolyl
GRMZM2G031210	6	138077424	138084681	protein_coding;description=Uncharacterized
GRMZM2G031239	3	33505609	33511064	protein_coding;description=Protein
GRMZM2G031257	5	213610111	213612088	protein_coding;description=Uncharacterized
GRMZM2G031326	10	135023858	135030910	protein_coding;description=Nucleolar
GRMZM2G031364	3	33503029	33504721	protein_coding;logic_name=genebuilder
GRMZM2G031370	9	106428530	106433270	protein_coding;description=Uncharacterized
GRMZM2G031400	3	211311671	211315424	protein_coding;logic_name=genebuilder
GRMZM2G031504	7	5277400	5278259	protein_coding;description=Uncharacterized
GRMZM2G031529	10	141370294	141376285	protein_coding;description=Uncharacterized
GRMZM2G031568	3	67694182	67699591	protein_coding;logic_name=genebuilder
GRMZM2G031572	1	224300812	224309299	protein_coding;description=Prolyl
GRMZM2G031613	7	131064289	131074140	protein_coding;description=Uncharacterized
GRMZM2G031615	4	16440811	16449027	protein_coding;description=Uncharacterized
GRMZM2G031719	6	76236274	76241687	protein_coding;description=Uncharacterized
GRMZM2G031761	7	77320342	77332766	protein_coding;description=Uncharacterized
GRMZM2G031846	4	73120807	73127944	protein_coding;description=Arginine/serine-rich
GRMZM2G031850	5	80273022	80278455	protein_coding;description=Pyridoxamine
GRMZM2G031859	1	6236638	6246244	protein_coding;description=Uncharacterized
GRMZM2G031876	6	132640905	132644670	protein_coding;description=Calmodulin
GRMZM2G031882	3	210664178	210668618	protein_coding;description=WOX9B
GRMZM2G031904	2	13831658	13835109	protein_coding;description=Putative
GRMZM2G031909	2	207202345	207203996	protein_coding;logic_name=genebuilder
GRMZM2G031941	9	78315660	78317440	protein_coding;description=Putative
GRMZM2G031952	5	190786927	190791823	protein_coding;description=ELMO
GRMZM2G031981	2	13838928	13861148	protein_coding;description=Putative
GRMZM2G031983	5	155457609	155459172	protein_coding;logic_name=genebuilder
GRMZM2G031993	3	207225867	207227128	protein_coding;logic_name=genebuilder
GRMZM2G032028	6	104030339	104033096	protein_coding;description=Uncharacterized
GRMZM2G032047	1	46129394	46130844	protein_coding;description=Uncharacterized
GRMZM2G032130	5	195323944	195420005	protein_coding;logic_name=genebuilder
GRMZM2G032140	4	145207162	145210473	protein_coding;description=Uncharacterized
GRMZM2G032145	7	6575550	6579920	protein_coding;description=Uncharacterized
GRMZM2G032190	8	18612393	18615853	protein_coding;description=Uncharacterized
GRMZM2G032222	1	223745977	223752961	protein_coding;description=Uncharacterized
GRMZM2G032260	2	13877191	13883313	protein_coding;description=Set1
GRMZM2G032276	4	78327814	78331281	protein_coding;description=Uncharacterized
GRMZM2G032282	10	141340391	141349914	protein_coding;description=Coproporphyrinogen
GRMZM2G032339	1	277218151	277298925	protein_coding;description=M4
GRMZM2G032351	1	220359597	220392126	protein_coding;description=Phototropin-1
GRMZM2G032484	8	152582692	152586282	protein_coding;description=Uncharacterized
GRMZM2G032496	3	148259042	148263141	protein_coding;description=Uncharacterized
GRMZM2G032505	6	122980592	123021138	protein_coding;description=Uncharacterized
GRMZM2G032531	1	192298867	192301201	protein_coding;logic_name=genebuilder
GRMZM2G032551	8	21850851	21853308	protein_coding;description=Uncharacterized
GRMZM2G032562	7	175686256	175688354	protein_coding;description=SKP1-like
GRMZM2G032628	5	168492139	168509225	protein_coding;description=1%2C4-alpha-glucan-branching
GRMZM2G032648	5	24629108	24631437	protein_coding;description=Uncharacterized
GRMZM2G032684	10	82170212	82180242	protein_coding;description=Uncharacterized
GRMZM2G032699	7	35019778	35024211	protein_coding;logic_name=genebuilder
GRMZM2G032711	7	175605746	175613533	protein_coding;description=Uncharacterized
GRMZM2G032742	7	54358050	54360683	protein_coding;logic_name=genebuilder
GRMZM2G032766	7	54381361	54382953	protein_coding;description=Uncharacterized
GRMZM2G032852	1	6187339	6192559	protein_coding;description=Uncharacterized
GRMZM2G032958	3	183368042	183369178	protein_coding;logic_name=genebuilder
GRMZM2G033022	4	201356303	201362161	protein_coding;description=Uncharacterized
GRMZM2G033029	9	41210563	41217564	protein_coding;description=Uncharacterized
GRMZM2G033074	6	77164620	77166451	protein_coding;description=Uncharacterized
GRMZM2G033109	7	103696259	103697012	protein_coding;logic_name=genebuilder
GRMZM2G033138	5	79734099	79747217	protein_coding;description=Putative
GRMZM2G033226	3	52894084	52896938	protein_coding;logic_name=genebuilder
GRMZM2G033267	5	5894892	5898856	protein_coding;description=Uncharacterized
GRMZM2G033493	7	157316562	157321198	protein_coding;description=Chloroplast-localized
GRMZM2G033544	4	1987656	1991701	protein_coding;description=Uncharacterized
GRMZM2G033570	1	52561894	52565938	protein_coding;description=EIL
GRMZM2G033592	9	128797440	128807481	protein_coding;description=Uncharacterized
GRMZM2G033619	1	264563220	264576560	protein_coding;description=Uncharacterized
GRMZM2G033671	3	213412472	213420740	protein_coding;description=Uncharacterized
GRMZM2G033685	9	42835392	42836975	protein_coding;description=Uncharacterized
GRMZM2G033724	10	141781980	141787455	protein_coding;description=Uncharacterized
GRMZM2G033828	1	196158449	196165691	protein_coding;description=Retinoblastoma-related
GRMZM2G033884	7	134135565	134138305	protein_coding;description=Methyltransferase
GRMZM2G033962	2	219435832	219441286	protein_coding;logic_name=genebuilder
GRMZM2G033985	10	45710676	45712745	protein_coding;description=Peroxidase
GRMZM2G034079	7	146500602	146508802	protein_coding;logic_name=genebuilder
GRMZM2G034110	9	115514419	115517835	protein_coding;description=Putative
GRMZM2G034152	10	62260920	62265303	protein_coding;description=Polyamine
GRMZM2G034155	10	98377679	98381631	protein_coding;description=Putative
GRMZM2G034188	3	60953701	60958414	protein_coding;logic_name=genebuilder
GRMZM2G034229	8	90931645	90933400	protein_coding;description=Annexin
GRMZM2G034260	2	195696769	195702820	protein_coding;description=Mediator
GRMZM2G034276	5	24734055	24743740	protein_coding;description=Uncharacterized
GRMZM2G034362	5	215754092	215764902	protein_coding;description=Myosin
GRMZM2G034372	1	112335598	112344832	protein_coding;logic_name=genebuilder
GRMZM2G034385	5	29074040	29075592	protein_coding;description=Uncharacterized
GRMZM2G034471	2	195685844	195688226	protein_coding;logic_name=genebuilder
GRMZM2G034503	1	246874097	246876241	protein_coding;description=Uncharacterized
GRMZM2G034572	2	237789995	237798040	protein_coding;description=Putative
GRMZM2G034623	9	70579620	70580491	protein_coding;description=Uncharacterized
GRMZM2G034631	6	76648731	76655495	protein_coding;description=Uncharacterized
GRMZM2G034697	4	136984904	136988169	protein_coding;description=Uncharacterized
GRMZM2G034764	2	208743159	208745513	protein_coding;description=C2
GRMZM2G034779	7	159789993	159791916	protein_coding;logic_name=genebuilder
GRMZM2G034791	9	136053586	136058395	protein_coding;description=Nitric
GRMZM2G034794	2	200542821	200544893	protein_coding;description=Ribosomal
GRMZM2G034804	4	136994923	136999036	protein_coding;description=Nuclear
GRMZM2G034815	8	119582276	119584224	protein_coding;description=Uncharacterized
GRMZM2G035023	6	3431324	3433046	protein_coding;description=Uncharacterized
GRMZM2G035042	4	186372400	186375514	protein_coding;description=IMP
GRMZM2G035073	5	68336721	68338639	protein_coding;description=Uncharacterized
GRMZM2G035118	4	41810635	41820569	protein_coding;description=Uncharacterized
GRMZM2G035156	1	15133264	15135363	protein_coding;logic_name=genebuilder
GRMZM2G035213	5	200419844	200423666	protein_coding;description=Gamma-tocopherol
GRMZM2G035243	1	15168070	15170841	protein_coding;description=Kelch
GRMZM2G035305	10	37103251	37104797	protein_coding;description=Uncharacterized
GRMZM2G035341	8	8102747	8115642	protein_coding;description=Putative
GRMZM2G035356	2	214320662	214324612	protein_coding;description=Putative
GRMZM2G035430	6	161207412	161213186	protein_coding;description=Uncharacterized
GRMZM2G035497	3	93448568	93448858	protein_coding;logic_name=genebuilder
GRMZM2G035506	5	145254488	145255726	protein_coding;logic_name=genebuilder
GRMZM2G035514	7	56558354	56611769	protein_coding;logic_name=genebuilder
GRMZM2G035526	6	138049053	138052221	protein_coding;description=Uncharacterized
GRMZM2G035563	4	43854254	43858685	protein_coding;description=Uncharacterized
GRMZM2G035620	3	228338514	228358342	protein_coding;description=Uncharacterized
GRMZM2G035625	3	154632779	154635642	protein_coding;description=Uncharacterized
GRMZM2G035651	8	122458159	122463865	protein_coding;description=Import
GRMZM2G035719	2	13288944	13292335	protein_coding;description=Nucleic
GRMZM2G035779	5	25563996	25569480	protein_coding;description=Ser/Thr
GRMZM2G035843	4	204839686	204843859	protein_coding;description=Putative
GRMZM2G035893	7	157163642	157176431	protein_coding;logic_name=genebuilder
GRMZM2G035944	8	122433073	122435587	protein_coding;description=Uncharacterized
GRMZM2G035948	2	51726879	51729319	protein_coding;logic_name=genebuilder
GRMZM2G035997	8	135121432	135127618	protein_coding;description=Uncharacterized
GRMZM2G036086	1	47814839	47815941	protein_coding;description=Peroxisomal
GRMZM2G036099	3	187222969	187230680	protein_coding;description=Cupin%2C
GRMZM2G036186	10	121525706	121535821	protein_coding;description=Ubiquitin
GRMZM2G036206	3	29797233	29831582	protein_coding;description=Uncharacterized
GRMZM2G036217	4	52923800	52927833	protein_coding;description=Uncharacterized
GRMZM2G036257	1	28765348	28767000	protein_coding;logic_name=genebuilder
GRMZM2G036290	8	8094882	8101495	protein_coding;description=Uncharacterized
GRMZM2G036297	2	4265163	4268840	protein_coding;description=Protein
GRMZM2G036418	5	207563784	207570017	protein_coding;logic_name=genebuilder
GRMZM2G036543	1	74274795	74287215	protein_coding;description=Uncharacterized
GRMZM2G036564	6	120315469	120319622	protein_coding;description=Transmembrane
GRMZM2G036708	2	107916119	107918479	protein_coding;description=Cysteine
GRMZM2G036832	2	183268906	183275022	protein_coding;logic_name=genebuilder
GRMZM2G036908	6	24607855	24611639	protein_coding;description=Metal
GRMZM2G036916	7	103534378	103539283	protein_coding;description=Uncharacterized
GRMZM2G036918	10	2797529	2803099	protein_coding;description=Uncharacterized
GRMZM2G036940	6	142942174	142944744	protein_coding;description=ATPase%2C
GRMZM2G036980	8	119676468	119677532	protein_coding;description=Putative
GRMZM2G037064	10	2792433	2795520	protein_coding;description=Uncharacterized
GRMZM2G037104	2	230276620	230282304	protein_coding;description=1-acyl-sn-glycerol-3-phosphate
GRMZM2G037135	7	44005901	44007204	protein_coding;description=Putative
GRMZM2G037185	4	235703052	235706239	protein_coding;description=Ubiquitin
GRMZM2G037189	7	171577921	171579167	protein_coding;description=Early
GRMZM2G037204	4	151561245	151566069	protein_coding;description=Uncharacterized
GRMZM2G037308	5	93615000	93618799	protein_coding;description=Phytosulfokine
GRMZM2G037314	5	161664418	161667722	protein_coding;logic_name=genebuilder
GRMZM2G037386	3	11451222	11453979	protein_coding;description=Uncharacterized
GRMZM2G037485	9	101747048	101748531	protein_coding;description=Uncharacterized
GRMZM2G037496	4	43781243	43783271	protein_coding;description=Uncharacterized
GRMZM2G037545	6	156887317	156889313	protein_coding;description=UDP
GRMZM2G037639	1	183619157	183620127	protein_coding;logic_name=genebuilder
GRMZM2G037650	1	207220915	207226619	protein_coding;description=Uncharacterized
GRMZM2G037655	1	207212559	207216688	protein_coding;description=Uncharacterized
GRMZM2G037690	1	116462905	116466696	protein_coding;logic_name=genebuilder
GRMZM2G037743	7	49279047	49332183	protein_coding;description=DCL
GRMZM2G037865	5	171020159	171021294	protein_coding;description=NF-180
GRMZM2G037910	2	194763066	194765126	protein_coding;description=Uncharacterized
GRMZM2G038013	10	148969561	148970286	protein_coding;description=Uncharacterized
GRMZM2G038046	4	63937339	63938743	protein_coding;description=Uncharacterized
GRMZM2G038082	8	123963493	123964205	protein_coding;description=Uncharacterized
GRMZM2G038153	1	61014839	61021281	protein_coding;description=Terpene
GRMZM2G038195	4	231094329	231107329	protein_coding;description=Serine/threonine-protein
GRMZM2G038224	8	35455315	35457491	protein_coding;description=Uncharacterized
GRMZM2G038281	3	173058397	173066203	protein_coding;description=Beta-galactosidase
GRMZM2G038301	1	281272122	281275134	protein_coding;description=Uncharacterized
GRMZM2G038340	10	67532101	67535209	protein_coding;description=Uncharacterized
GRMZM2G038375	5	203271347	203275228	protein_coding;description=Protein
GRMZM2G038384	10	146883534	146887072	protein_coding;description=Reticulon%3B
GRMZM2G038588	4	231126049	231130775	protein_coding;description=Uncharacterized
GRMZM2G038598	1	59958603	59963511	protein_coding;description=Uncharacterized
GRMZM2G038691	6	110462651	110467645	protein_coding;description=GAMYB-binding
GRMZM2G038780	8	94207955	94208957	protein_coding;description=CASP-like
GRMZM2G038801	5	15478937	15481612	protein_coding;description=Putative
GRMZM2G038811	1	66252298	66253051	protein_coding;description=Putative
GRMZM2G038878	6	108882764	108883558	protein_coding;description=Putative
GRMZM2G038967	10	65629025	65632875	protein_coding;description=Uncharacterized
GRMZM2G038973	1	117121956	117150021	protein_coding;logic_name=genebuilder
GRMZM2G038988	1	250245383	250261082	protein_coding;description=Calmodulin
GRMZM2G039074	1	254304178	254313183	protein_coding;description=Uncharacterized
GRMZM2G039186	1	162423806	162438475	protein_coding;logic_name=genebuilder
GRMZM2G039212	9	149058827	149059543	protein_coding;description=Uncharacterized
GRMZM2G039238	1	162282138	162287578	protein_coding;description=Serine
GRMZM2G039278	1	279058329	279074785	protein_coding;description=Cytochrome
GRMZM2G039329	5	124289491	124292706	protein_coding;logic_name=genebuilder
GRMZM2G039362	6	18646322	18647887	protein_coding;description=Uncharacterized
GRMZM2G039365	3	171792049	171795701	protein_coding;description=Seven-transmembrane-domain
GRMZM2G039431	4	197994710	197998218	protein_coding;description=Putative
GRMZM2G039455	2	17563301	17573156	protein_coding;description=Uncharacterized
GRMZM2G039505	3	142282416	142289241	protein_coding;description=Uncharacterized
GRMZM2G039618	3	142284508	142292054	protein_coding;logic_name=genebuilder
GRMZM2G039650	3	177721918	177735994	protein_coding;description=Uncharacterized
GRMZM2G039711	2	27238675	27243966	protein_coding;description=Uncharacterized
GRMZM2G039725	5	197836536	197838378	protein_coding;description=S-ribonuclease
GRMZM2G039824	10	72815964	72817860	protein_coding;description=Uncharacterized
GRMZM2G039826	5	137969031	137978090	protein_coding;description=Putative
GRMZM2G039886	6	164577178	164579660	protein_coding;description=DnaJ
GRMZM2G039919	9	144146526	144149307	protein_coding;description=Uncharacterized
GRMZM2G039982	8	172309615	172313614	protein_coding;description=Lipoyl
GRMZM2G039993	9	1995840	1997888	protein_coding;description=Uncharacterized
GRMZM2G040039	2	230866793	230869905	protein_coding;logic_name=genebuilder
GRMZM2G040068	1	82806627	82808754	protein_coding;logic_name=genebuilder
GRMZM2G040145	1	285280345	285290011	protein_coding;logic_name=genebuilder
GRMZM2G040182	5	36080250	36092566	protein_coding;logic_name=genebuilder
GRMZM2G040230	2	209860388	209888481	protein_coding;description=Metal
GRMZM2G040300	2	2050293	2053930	protein_coding;description=Uncharacterized
GRMZM2G040453	1	63612949	63614479	protein_coding;logic_name=genebuilder
GRMZM2G040605	9	50317277	50318340	protein_coding;description=Uncharacterized
GRMZM2G040638	1	63648608	63650100	protein_coding;description=Peroxidase
GRMZM2G040706	9	70183511	70194524	protein_coding;description=Uncharacterized
GRMZM2G040720	4	210477496	210504209	protein_coding;description=Uncharacterized
GRMZM2G040743	1	84303766	84309376	protein_coding;description=Putative
GRMZM2G040750	3	130071339	130074703	protein_coding;description=Uncharacterized
GRMZM2G040762	1	4600841	4608248	protein_coding;description=Uncharacterized
GRMZM2G040803	10	132533983	132537765	protein_coding;description=Putative
GRMZM2G040838	9	70238503	70239127	protein_coding;description=Uncharacterized
GRMZM2G040871	5	64653529	64656198	protein_coding;description=Uncharacterized
GRMZM2G040902	10	132530302	132533683	protein_coding;description=Syntaxin
GRMZM2G040968	10	20391694	20418386	protein_coding;description=Uncharacterized
GRMZM2G041015	3	217773782	217777054	protein_coding;description=Uncharacterized
GRMZM2G041050	1	162601608	162610432	protein_coding;description=Putative
GRMZM2G041055	10	40894399	40895923	protein_coding;description=Uncharacterized
GRMZM2G041171	6	64260685	64266210	protein_coding;description=Uncharacterized
GRMZM2G041275	3	207695833	207700328	protein_coding;logic_name=genebuilder
GRMZM2G041317	10	8357591	8358056	protein_coding;description=Uncharacterized
GRMZM2G041356	2	43049767	43052817	protein_coding;description=Uncharacterized
GRMZM2G041472	6	162675515	162679119	protein_coding;description=Uncharacterized
GRMZM2G041636	7	174370856	174371834	protein_coding;description=Putative
GRMZM2G041645	7	157136722	157139341	protein_coding;logic_name=genebuilder
GRMZM2G041701	4	109547016	109551841	protein_coding;description=Transcription
GRMZM2G041746	6	106419729	106421601	protein_coding;description=NAC
GRMZM2G041770	1	267015245	267020824	protein_coding;logic_name=genebuilder
GRMZM2G041831	9	90800367	90817284	protein_coding;description=Uncharacterized
GRMZM2G041878	5	105681405	105818171	protein_coding;description=Uncharacterized
GRMZM2G041881	1	2798951	2801848	protein_coding;description=Uncharacterized
GRMZM2G041961	6	142593372	142596579	protein_coding;description=Lichenase-2%3B
GRMZM2G041963	10	66889695	66890958	protein_coding;description=Uncharacterized
GRMZM2G041980	5	148343674	148346041	protein_coding;description=Aquaporin
GRMZM2G041991	5	204659225	204661268	protein_coding;logic_name=genebuilder
GRMZM2G042030	4	38877311	38882377	protein_coding;description=Uncharacterized
GRMZM2G042074	1	58050448	58061684	protein_coding;logic_name=genebuilder
GRMZM2G042084	9	27967529	27982197	protein_coding;description=Uncharacterized
GRMZM2G042099	3	198590119	198607744	protein_coding;description=Uncharacterized
GRMZM2G042118	8	161786423	161789002	protein_coding;description=Glycine-rich
GRMZM2G042127	9	27995875	27999052	protein_coding;description=Uncharacterized
GRMZM2G042143	3	133199013	133201088	protein_coding;logic_name=genebuilder
GRMZM2G042154	6	146808418	146809667	protein_coding;description=Uncharacterized
GRMZM2G042171	1	24581897	24587404	protein_coding;description=Uncharacterized
GRMZM2G042173	5	187134366	187138476	protein_coding;logic_name=genebuilder
GRMZM2G042208	5	37458137	37460519	protein_coding;description=Putative
GRMZM2G042231	9	94384689	94388247	protein_coding;description=Uncharacterized
GRMZM2G042245	5	76709614	76715245	protein_coding;description=Uncharacterized
GRMZM2G042278	5	76715126	76718411	protein_coding;description=Uncharacterized
GRMZM2G042313	1	176120584	176125695	protein_coding;logic_name=genebuilder
GRMZM2G042412	3	193652082	193652876	protein_coding;description=Copper
GRMZM2G042461	10	34907479	34909202	protein_coding;description=Uncharacterized
GRMZM2G042492	3	187660794	187662932	protein_coding;description=Ribosomal
GRMZM2G042548	3	198638876	198641343	protein_coding;description=Transposon
GRMZM2G042576	9	114381824	114384265	protein_coding;description=Uncharacterized
GRMZM2G042598	1	231246980	231248832	protein_coding;logic_name=genebuilder
GRMZM2G042604	2	196868889	196872174	protein_coding;description=Proteasome
GRMZM2G042615	1	53337677	53343628	protein_coding;description=Uncharacterized
GRMZM2G042627	7	19331382	19358462	protein_coding;description=FHA
GRMZM2G042683	1	65091947	65093876	protein_coding;description=Uncharacterized
GRMZM2G042704	1	231242418	231245804	protein_coding;description=Putative
GRMZM2G042733	7	19360149	19366043	protein_coding;logic_name=genebuilder
GRMZM2G042754	3	198650552	198653640	protein_coding;description=Uncharacterized
GRMZM2G042806	6	102909463	102919737	protein_coding;description=Uncharacterized
GRMZM2G042838	6	102904826	102906782	protein_coding;description=Uncharacterized
GRMZM2G042870	9	92047669	92051470	protein_coding;description=Putative
GRMZM2G042889	6	117200568	117211409	protein_coding;description=Uncharacterized
GRMZM2G042995	10	37346572	37348590	protein_coding;description=Uncharacterized
GRMZM2G043075	4	86526486	86530801	protein_coding;description=Putative
GRMZM2G043109	3	45201767	45203322	protein_coding;logic_name=genebuilder
GRMZM2G043115	3	186677832	186680441	protein_coding;logic_name=genebuilder
GRMZM2G043150	10	1950508	1959844	protein_coding;description=Uncharacterized
GRMZM2G043238	8	48094985	48142261	protein_coding;description=Uncharacterized
GRMZM2G043254	7	133486108	133489711	protein_coding;logic_name=genebuilder
GRMZM2G043259	3	601682	603769	protein_coding;logic_name=genebuilder
GRMZM2G043310	6	102760769	102765401	protein_coding;description=Acetylglucosaminyltransferase
GRMZM2G043350	6	105759930	105767247	protein_coding;description=Putative
GRMZM2G043417	1	259466499	259468231	protein_coding;logic_name=genebuilder
GRMZM2G043435	6	160040811	160052133	protein_coding;description=Respiratory
GRMZM2G043477	1	142383227	142384156	protein_coding;logic_name=genebuilder
GRMZM2G043493	1	56577187	56579012	protein_coding;description=Uncharacterized
GRMZM2G043724	9	130775418	130778550	protein_coding;description=Putative
GRMZM2G043737	10	116881112	116883547	protein_coding;description=Uncharacterized
GRMZM2G043749	10	66026088	66034968	protein_coding;description=Brain
GRMZM2G043758	7	52855422	52858051	protein_coding;logic_name=genebuilder
GRMZM2G043764	8	67233891	67245255	protein_coding;description=Ninja-family
GRMZM2G043782	8	2153447	2155269	protein_coding;description=Presenilin%3B
GRMZM2G043783	5	74789712	74793428	protein_coding;description=Uncharacterized
GRMZM2G043813	10	130642692	130645462	protein_coding;description=Putative
GRMZM2G043843	3	230623910	230626016	protein_coding;logic_name=genebuilder
GRMZM2G043855	8	129380495	129381702	protein_coding;description=Uncharacterized
GRMZM2G043903	10	147537356	147542363	protein_coding;description=Uncharacterized
GRMZM2G044011	2	3927992	3938792	protein_coding;logic_name=genebuilder
GRMZM2G044044	7	152721826	152729179	protein_coding;description=Uncharacterized
GRMZM2G044092	3	167480267	167489889	protein_coding;description=Uncharacterized
GRMZM2G044096	2	1777320	1782912	protein_coding;description=Uncharacterized
GRMZM2G044126	2	213200911	213205830	protein_coding;description=Histone
GRMZM2G044237	1	41961176	41971106	protein_coding;description=Arginine
GRMZM2G044265	3	160555265	160557837	protein_coding;description=Uncharacterized
GRMZM2G044269	1	221838374	221842104	protein_coding;logic_name=genebuilder
GRMZM2G044273	5	180222703	180231220	protein_coding;description=Uncharacterized
GRMZM2G044281	1	41484792	41488458	protein_coding;logic_name=genebuilder
GRMZM2G044317	10	6593115	6599307	protein_coding;description=Uncharacterized
GRMZM2G044348	5	70051998	70057555	protein_coding;description=Uncharacterized
GRMZM2G044354	1	147355375	147364963	protein_coding;description=Protein
GRMZM2G044460	3	160558385	160561442	protein_coding;description=Uncharacterized
GRMZM2G044481	1	79711199	79714961	protein_coding;description=Ent-copalyl
GRMZM2G044512	6	155598697	155600855	protein_coding;description=F-box
GRMZM2G044537	4	155937505	155938986	protein_coding;description=Putative
GRMZM2G044550	1	244045426	244049951	protein_coding;description=Endonuclease/Exonuclease/phosphatase
GRMZM2G044581	3	160618655	160623140	protein_coding;description=Uncharacterized
GRMZM2G044627	4	155934841	155936072	protein_coding;description=Lipoprotein%3B
GRMZM2G044681	2	54657021	54672194	protein_coding;description=Uncharacterized
GRMZM2G044697	3	19258469	19263956	protein_coding;description=Uncharacterized
GRMZM2G044740	1	244064952	244071229	protein_coding;logic_name=genebuilder
GRMZM2G044800	2	10483475	10486040	protein_coding;description=40S
GRMZM2G044805	9	93317586	93321453	protein_coding;description=Charged
GRMZM2G044819	8	6103232	6151478	protein_coding;description=5-nucleotidase
GRMZM2G044829	4	211510623	211513669	protein_coding;description=Uncharacterized
GRMZM2G045027	1	225408071	225412051	protein_coding;description=Uncharacterized
GRMZM2G045082	1	223383333	223384051	protein_coding;description=Putative
GRMZM2G045109	9	68081459	68085268	protein_coding;description=Putative
GRMZM2G045135	1	196619128	196623386	protein_coding;description=HAD-superfamily
GRMZM2G045188	5	168489858	168491256	protein_coding;description=Putative
GRMZM2G045287	7	164278748	164282312	protein_coding;description=Uncharacterized
GRMZM2G045421	8	155978930	155981992	protein_coding;description=Putative
GRMZM2G045431	7	125355436	125357466	protein_coding;description=DNA
GRMZM2G045503	1	196671756	196675994	protein_coding;logic_name=genebuilder
GRMZM2G045531	4	56056970	56057484	protein_coding;description=Uncharacterized
GRMZM2G045573	4	134298191	134298935	protein_coding;description=Uncharacterized
GRMZM2G045668	1	142715111	142732177	protein_coding;logic_name=genebuilder
GRMZM2G045816	3	101969238	101969861	protein_coding;logic_name=genebuilder
GRMZM2G045849	2	10518985	10521474	protein_coding;description=Zinc
GRMZM2G045892	6	144849851	144860479	protein_coding;description=Uncharacterized
GRMZM2G045976	3	129102782	129106334	protein_coding;description=Uncharacterized
GRMZM2G046058	5	196197006	196198793	protein_coding;logic_name=genebuilder
GRMZM2G046061	3	129109119	129110515	protein_coding;description=DNA-directed
GRMZM2G046065	3	90705304	90717948	protein_coding;logic_name=genebuilder
GRMZM2G046086	1	14286859	14287441	protein_coding;description=CLAVATA3/ESR
GRMZM2G046244	5	200931643	200935048	protein_coding;description=Cation
GRMZM2G046262	6	153859796	153860960	protein_coding;description=Uncharacterized
GRMZM2G046274	1	38730267	38744310	protein_coding;description=Clathrin
GRMZM2G046286	6	135824887	135829007	protein_coding;description=Uncharacterized
GRMZM2G046316	9	61459900	61462410	protein_coding;description=Putative
GRMZM2G046317	7	57763773	57764719	protein_coding;description=Putative
GRMZM2G046402	2	45181647	45190784	protein_coding;description=Uncharacterized
GRMZM2G046436	3	179857331	179860039	protein_coding;logic_name=genebuilder
GRMZM2G046520	8	132250530	132252119	protein_coding;description=Uncharacterized
GRMZM2G046583	10	116816531	116826228	protein_coding;description=Nicotinate
GRMZM2G046590	2	134843	139880	protein_coding;logic_name=genebuilder
GRMZM2G046609	3	139700641	139704086	protein_coding;logic_name=genebuilder
GRMZM2G046615	5	71292782	71295610	protein_coding;description=Terpene
GRMZM2G046669	9	14206798	14208192	protein_coding;description=Uncharacterized
GRMZM2G046686	6	136146698	136151875	protein_coding;description=Hexokinase-1%3B
GRMZM2G046729	9	146340642	146344213	protein_coding;description=Putative
GRMZM2G046743	4	36910205	36913985	protein_coding;description=Uncharacterized
GRMZM2G046776	7	9201837	9205519	protein_coding;description=Uncharacterized
GRMZM2G046824	8	99101490	99108552	protein_coding;description=Uncharacterized
GRMZM2G046841	10	132446112	132447465	protein_coding;description=Histone
GRMZM2G046924	3	47959820	47966264	protein_coding;description=Uncharacterized
GRMZM2G046932	1	8967225	8971750	protein_coding;description=Uncharacterized
GRMZM2G046968	2	3401353	3407648	protein_coding;description=Zinc
GRMZM2G047038	1	270191276	270202265	protein_coding;logic_name=genebuilder
GRMZM2G047042	3	96235627	96252210	protein_coding;description=Uncharacterized
GRMZM2G047055	1	269100968	269103693	protein_coding;description=Actin-1
GRMZM2G047097	8	90895070	90901531	protein_coding;description=Uncharacterized
GRMZM2G047124	1	218338024	218338759	protein_coding;logic_name=genebuilder
GRMZM2G047129	3	213881750	213885820	protein_coding;description=Alpha-L-fucosidase
GRMZM2G047143	10	126515084	126517196	protein_coding;description=Mitotic
GRMZM2G047152	8	103983030	103986649	protein_coding;description=Uncharacterized
GRMZM2G047161	8	39127853	39133971	protein_coding;description=Uncharacterized
GRMZM2G047167	4	141118999	141123901	protein_coding;description=Putative
GRMZM2G047187	1	85839688	85844369	protein_coding;description=Uncharacterized
GRMZM2G047316	2	158912747	158917610	protein_coding;description=PHD
GRMZM2G047370	10	126511889	126515647	protein_coding;description=Putative
GRMZM2G047404	2	173925593	173929511	protein_coding;description=Triose
GRMZM2G047474	2	3380473	3384389	protein_coding;description=TLD
GRMZM2G047509	3	1301466	1304785	protein_coding;description=Uncharacterized
GRMZM2G047513	1	23961976	23966539	protein_coding;logic_name=genebuilder
GRMZM2G047564	9	88467440	88481742	protein_coding;description=Uncharacterized
GRMZM2G047592	7	89458327	89461715	protein_coding;description=Uncharacterized
GRMZM2G047607	6	146606085	146609617	protein_coding;description=Uncharacterized
GRMZM2G047613	8	61163373	61164815	protein_coding;description=Uncharacterized
GRMZM2G047616	3	55030051	55031924	protein_coding;logic_name=genebuilder
GRMZM2G047626	3	127316146	127317795	protein_coding;description=MYB
GRMZM2G047637	3	113364679	113366959	protein_coding;description=Uncharacterized
GRMZM2G047652	3	188433722	188435241	protein_coding;logic_name=genebuilder
GRMZM2G047677	6	153281450	153282648	protein_coding;description=Uncharacterized
GRMZM2G047715	4	121587332	121589718	protein_coding;description=Putative
GRMZM2G047759	1	279541708	279543303	protein_coding;logic_name=genebuilder
GRMZM2G047763	4	108614973	108617119	protein_coding;description=Uncharacterized
GRMZM2G047818	5	151063155	151063929	protein_coding;logic_name=genebuilder
GRMZM2G047867	9	66967810	66972831	protein_coding;description=Spermidine
GRMZM2G047919	3	71784403	71881142	protein_coding;description=Uncharacterized
GRMZM2G048067	10	1411349	1423184	protein_coding;description=Uncharacterized
GRMZM2G048121	1	113349058	113350674	protein_coding;description=NAD(P)H-dependent
GRMZM2G048154	1	42126085	42126784	protein_coding;logic_name=genebuilder
GRMZM2G048210	7	172160391	172165393	protein_coding;description=Uncharacterized
GRMZM2G048257	7	51666557	51669114	protein_coding;description=CXIP4
GRMZM2G048274	4	210933399	210940029	protein_coding;description=Uncharacterized
GRMZM2G048276	1	210266117	210271149	protein_coding;logic_name=genebuilder
GRMZM2G048277	7	111010774	111014217	protein_coding;description=Peptidyl-prolyl
GRMZM2G048294	8	154615633	154619705	protein_coding;description=Putative
GRMZM2G048324	1	70432377	70436980	protein_coding;description=Uncharacterized
GRMZM2G048371	1	125081143	125088083	protein_coding;description=Enolase
GRMZM2G048430	6	85585159	85586194	protein_coding;description=Ripening
GRMZM2G048434	1	230937870	230948592	protein_coding;description=Uncharacterized
GRMZM2G048435	5	26679940	26708527	protein_coding;description=Uncharacterized
GRMZM2G048455	5	56042843	56048168	protein_coding;description=MPK7-putative
GRMZM2G048458	5	62631660	62633771	protein_coding;logic_name=genebuilder
GRMZM2G048472	9	107429360	107439048	protein_coding;description=Homogentisate
GRMZM2G048559	5	26674856	26678303	protein_coding;description=LysM
GRMZM2G048561	6	85577250	85582022	protein_coding;description=Uncharacterized
GRMZM2G048591	7	152291430	152292666	protein_coding;description=Peptidase
GRMZM2G048644	6	85571431	85576966	protein_coding;description=Uncharacterized
GRMZM2G048672	5	56050571	56051664	protein_coding;description=Macrophage
GRMZM2G048733	4	225492333	225495655	protein_coding;description=AT-rich
GRMZM2G048801	4	4093767	4097080	protein_coding;description=Putative
GRMZM2G048907	7	152868671	152870546	protein_coding;description=ATP
GRMZM2G048910	6	118137380	118139235	protein_coding;description=Odorant
GRMZM2G048912	2	236748239	236754798	protein_coding;logic_name=genebuilder
GRMZM2G049013	8	113158925	113161188	protein_coding;description=SAD1%3B
GRMZM2G049021	5	133656772	133665057	protein_coding;description=Isochorismatase
GRMZM2G049057	1	207079822	207082141	protein_coding;logic_name=genebuilder
GRMZM2G049076	9	95338846	95357615	protein_coding;description=Putative
GRMZM2G049269	8	164482156	164487602	protein_coding;description=Uncharacterized
GRMZM2G049372	5	176054469	176077789	protein_coding;logic_name=genebuilder
GRMZM2G049390	5	144320618	144322782	protein_coding;description=Uncharacterized
GRMZM2G049398	9	147837697	147841681	protein_coding;description=Uncharacterized
GRMZM2G049416	8	6023286	6028417	protein_coding;description=50S
GRMZM2G049422	1	97157920	97161418	protein_coding;description=Uncharacterized
GRMZM2G049623	4	201966993	201971338	protein_coding;description=Uncharacterized
GRMZM2G049691	3	169422683	169423933	protein_coding;logic_name=genebuilder
GRMZM2G049730	6	95875402	95877132	protein_coding;description=Uncharacterized
GRMZM2G049781	8	10862573	10865304	protein_coding;description=Putative
GRMZM2G049811	9	49446265	49450529	protein_coding;description=Formate
GRMZM2G049839	4	233658368	233664640	protein_coding;description=Uncharacterized
GRMZM2G049852	1	80776366	80778118	protein_coding;logic_name=genebuilder
GRMZM2G049877	3	181871279	181874059	protein_coding;logic_name=genebuilder
GRMZM2G049888	1	289340593	289343806	protein_coding;description=Uncharacterized
GRMZM2G049892	10	36804977	36806236	protein_coding;description=Uncharacterized
GRMZM2G049915	10	36785988	36787819	protein_coding;description=Proline-rich
GRMZM2G050027	5	179802205	179803267	protein_coding;logic_name=genebuilder
GRMZM2G050193	2	196979616	196986363	protein_coding;description=Calcium
GRMZM2G050307	4	197928263	197929796	protein_coding;description=Jasmonate
GRMZM2G050364	8	78644679	78646585	protein_coding;description=Pepsin
GRMZM2G050371	4	159889280	159893205	protein_coding;description=Ornithine
GRMZM2G050412	6	31707695	31709328	protein_coding;description=Jasmonate-induced
GRMZM2G050485	8	141760009	141762431	protein_coding;description=Uncharacterized
GRMZM2G050514	1	27978351	27982007	protein_coding;description=Glutamine
GRMZM2G050550	7	51486945	51489455	protein_coding;description=Sucrose
GRMZM2G050596	3	206596608	206608212	protein_coding;description=Peptidyl-tRNA
GRMZM2G050641	9	46584143	46587794	protein_coding;description=Diacylglycerol
GRMZM2G050697	3	206557927	206560435	protein_coding;logic_name=genebuilder
GRMZM2G050714	2	196730808	196734599	protein_coding;description=Uncharacterized
GRMZM2G050800	8	126529112	126537417	protein_coding;logic_name=genebuilder
GRMZM2G050845	3	5674392	5677199	protein_coding;logic_name=genebuilder
GRMZM2G050851	1	209401525	209403939	protein_coding;description=Uncharacterized
GRMZM2G050885	2	170126774	170130766	protein_coding;description=Uncharacterized
GRMZM2G050890	3	5669668	5673393	protein_coding;description=Prenylated
GRMZM2G050914	1	272937164	272941590	protein_coding;logic_name=genebuilder
GRMZM2G050933	7	156705728	156708177	protein_coding;description=CYCD6
GRMZM2G050982	4	25351731	25363303	protein_coding;description=Uncharacterized
GRMZM2G051042	4	25422963	25424811	protein_coding;description=Uncharacterized
GRMZM2G051055	6	167527224	167528960	protein_coding;description=Putative
GRMZM2G051090	7	156682269	156685040	protein_coding;logic_name=genebuilder
GRMZM2G051101	4	220528962	220532944	protein_coding;description=Putative
GRMZM2G051174	5	36685438	36701764	protein_coding;description=Uncharacterized
GRMZM2G051179	2	22257919	22262692	protein_coding;description=Uncharacterized
GRMZM2G051185	4	220525589	220527951	protein_coding;description=Fasciclin-like
GRMZM2G051197	9	18139856	18144507	protein_coding;description=Putative
GRMZM2G051262	3	4189567	4195493	protein_coding;description=Alpha-1%2C2-mannosyltransferase
GRMZM2G051327	3	4201973	4206179	protein_coding;description=Syntaxin
GRMZM2G051338	6	76400211	76402023	protein_coding;description=ZCN15
GRMZM2G051460	5	88899003	88899372	protein_coding;logic_name=genebuilder
GRMZM2G051522	8	34667919	34669371	protein_coding;description=Uncharacterized
GRMZM2G051630	6	131343782	131347669	protein_coding;description=Uncharacterized
GRMZM2G051675	1	296700762	296703932	protein_coding;description=Putative
GRMZM2G051689	9	146592605	146595914	protein_coding;description=CRAL/TRIO
GRMZM2G051720	7	55629990	55631734	protein_coding;description=Uncharacterized
GRMZM2G051790	8	51262601	51278992	protein_coding;description=Uncharacterized
GRMZM2G051836	1	65685517	65687853	protein_coding;logic_name=genebuilder
GRMZM2G051842	8	7516447	7520814	protein_coding;description=Uncharacterized
GRMZM2G051848	4	233320209	233322937	protein_coding;description=40S
GRMZM2G051882	4	135536708	135537959	protein_coding;description=Uncharacterized
GRMZM2G051890	9	26631544	26635096	protein_coding;description=Putative
GRMZM2G051894	1	254857118	254862650	protein_coding;description=Uncharacterized
GRMZM2G051932	2	30901451	30905424	protein_coding;logic_name=genebuilder
GRMZM2G051984	2	35166363	35170370	protein_coding;description=Uncharacterized
GRMZM2G052067	4	84042175	84044159	protein_coding;description=Putative
GRMZM2G052105	7	67724377	67725065	protein_coding;description=Putative
GRMZM2G052142	2	34393536	34432082	protein_coding;logic_name=genebuilder
GRMZM2G052279	2	142659254	142668474	protein_coding;logic_name=genebuilder
GRMZM2G052296	8	150432880	150434625	protein_coding;description=Uncharacterized
GRMZM2G052461	1	204147975	204150353	protein_coding;logic_name=genebuilder
GRMZM2G052479	1	43497771	43508787	protein_coding;description=Uncharacterized
GRMZM2G052499	10	6682348	6683697	protein_coding;description=Uncharacterized
GRMZM2G052507	2	223631394	223634693	protein_coding;description=Serine
GRMZM2G052586	1	1034670	1040163	protein_coding;description=50S
GRMZM2G052606	10	28608735	28611473	protein_coding;description=Putative
GRMZM2G052619	1	170826421	170865634	protein_coding;logic_name=fgenesh
GRMZM2G052650	1	170866748	170871629	protein_coding;description=Uncharacterized
GRMZM2G052666	1	94495828	94498454	protein_coding;description=Peptide
GRMZM2G052670	4	31543400	31551922	protein_coding;description=Uncharacterized
GRMZM2G052671	2	189959952	189963986	protein_coding;description=Uncharacterized
GRMZM2G052720	4	237684792	237686205	protein_coding;description=Ethylene-responsive
GRMZM2G052796	3	69207654	69208356	protein_coding;logic_name=genebuilder
GRMZM2G052844	8	144071766	144075579	protein_coding;description=Uncharacterized
GRMZM2G052890	6	132008587	132016861	protein_coding;description=ZAG1
GRMZM2G052985	2	235827342	235833741	protein_coding;description=Speckle-type
GRMZM2G052991	3	217887252	217890489	protein_coding;logic_name=genebuilder
GRMZM2G053004	9	122070168	122073858	protein_coding;description=Vacuolar
GRMZM2G053019	2	48742647	48762873	protein_coding;description=Translocon
GRMZM2G053079	1	102442095	102454090	protein_coding;description=Putative
GRMZM2G053083	7	147095722	147099137	protein_coding;description=Putative
GRMZM2G053111	2	48775553	48778312	protein_coding;description=Uncharacterized
GRMZM2G053126	7	147100324	147101082	protein_coding;description=Putative
GRMZM2G053177	10	59124179	59151693	protein_coding;description=Uncharacterized
GRMZM2G053223	7	147130947	147131866	protein_coding;description=RNA
GRMZM2G053236	5	188151059	188152501	protein_coding;description=ATP-dependent
GRMZM2G053319	3	31099185	31106316	protein_coding;description=RER1A
GRMZM2G053387	5	1761261	1762309	protein_coding;description=Cell
GRMZM2G053394	8	77925459	77926883	protein_coding;description=Putative
GRMZM2G053503	8	35566541	35567721	protein_coding;description=Ethylene-responsive
GRMZM2G053507	4	73393085	73397488	protein_coding;description=Uncharacterized
GRMZM2G053531	1	141939330	141946253	protein_coding;description=Uncharacterized
GRMZM2G053557	2	33806106	33809525	protein_coding;description=Myb-like
GRMZM2G053574	8	58054834	58057686	protein_coding;description=Uncharacterized
GRMZM2G053627	1	18582820	18585005	protein_coding;description=Putative
GRMZM2G053669	1	45118780	45122813	protein_coding;description=Asparagine
GRMZM2G053713	2	227634031	227794351	protein_coding;logic_name=genebuilder
GRMZM2G053722	4	221834685	221840967	protein_coding;description=Uncharacterized
GRMZM2G053749	4	45460668	45461376	protein_coding;description=Pollen
GRMZM2G053781	7	94538520	94543327	protein_coding;logic_name=genebuilder
GRMZM2G053831	9	123880654	123883539	protein_coding;description=Ninja-family
GRMZM2G053882	8	111390577	111398196	protein_coding;description=Uncharacterized
GRMZM2G053914	3	94396047	94397384	protein_coding;logic_name=genebuilder
GRMZM2G053955	1	123877336	123878232	protein_coding;logic_name=genebuilder
GRMZM2G053958	7	94543712	94548260	protein_coding;description=Uncharacterized
GRMZM2G053977	2	23844991	23849522	protein_coding;description=Uncharacterized
GRMZM2G053985	2	45347688	45348600	protein_coding;logic_name=genebuilder
GRMZM2G053999	7	165787766	165790666	protein_coding;logic_name=genebuilder
GRMZM2G054013	4	158169326	158174447	protein_coding;description=Putative
GRMZM2G054050	3	24354426	24358548	protein_coding;description=Uncharacterized
GRMZM2G054155	7	156311498	156314690	protein_coding;description=EMB1417%3B
GRMZM2G054354	4	158166324	158170450	protein_coding;description=Protein
GRMZM2G054410	3	12139293	12141446	protein_coding;logic_name=genebuilder
GRMZM2G054415	4	5508409	5513442	protein_coding;description=Uncharacterized
GRMZM2G054418	10	133348999	133354774	protein_coding;description=Kinesin
GRMZM2G054537	10	141932429	141936091	protein_coding;description=DAG
GRMZM2G054615	10	133391911	133394043	protein_coding;description=Putative
GRMZM2G054651	4	6555127	6559285	protein_coding;description=HVA22-like
GRMZM2G054653	1	81526010	81527198	protein_coding;description=Glutathione
GRMZM2G054821	3	186490542	186496919	protein_coding;description=Uncharacterized
GRMZM2G054905	3	191183279	191244719	protein_coding;logic_name=genebuilder
GRMZM2G054916	1	56162654	56164835	protein_coding;logic_name=genebuilder
GRMZM2G055000	3	191137981	191139491	protein_coding;description=SR
GRMZM2G055052	1	32232066	32233807	protein_coding;description=Uncharacterized
GRMZM2G055125	10	75682496	75688644	protein_coding;description=Uncharacterized
GRMZM2G055135	4	31604407	31607471	protein_coding;description=LOL1%3B
GRMZM2G055154	5	63649041	63652275	protein_coding;logic_name=genebuilder
GRMZM2G055204	5	208210507	208213447	protein_coding;description=AP2
GRMZM2G055219	8	174334906	174342097	protein_coding;description=Uncharacterized
GRMZM2G055243	9	93868786	93877183	protein_coding;description=Homeobox
GRMZM2G055255	7	46355271	46356075	protein_coding;description=Uncharacterized
GRMZM2G055257	2	56421131	56422484	protein_coding;description=Uncharacterized
GRMZM2G055263	1	37809278	37810975	protein_coding;logic_name=genebuilder
GRMZM2G055273	9	107858048	107861460	protein_coding;description=CASP-like
GRMZM2G055320	9	107810217	107816811	protein_coding;description=Putative
GRMZM2G055334	3	4710841	4715737	protein_coding;description=Putative
GRMZM2G055404	3	4722242	4723323	protein_coding;description=DNA-binding
GRMZM2G055431	1	222881612	222889471	protein_coding;logic_name=genebuilder
GRMZM2G055467	4	187450202	187453741	protein_coding;description=Strictosidine
GRMZM2G055499	4	32820095	32821085	protein_coding;description=Putative
GRMZM2G055538	4	187471055	187477306	protein_coding;description=Myosin-like
GRMZM2G055549	7	7578318	7579429	protein_coding;description=Blue
GRMZM2G055566	10	141815190	141816084	protein_coding;description=Uncharacterized
GRMZM2G055607	7	170071234	170074933	protein_coding;description=Uncharacterized
GRMZM2G055643	4	189327976	189335333	protein_coding;description=Putative
GRMZM2G055657	6	137864680	137869481	protein_coding;description=Uncharacterized
GRMZM2G055754	5	142462392	142464848	protein_coding;description=Uncharacterized
GRMZM2G055768	9	131074773	131082854	protein_coding;description=Uncharacterized
GRMZM2G055883	2	164820897	164825510	protein_coding;description=Uncharacterized
GRMZM2G055898	3	198455740	198459784	protein_coding;description=Coiled-coil
GRMZM2G055917	7	106145853	106152666	protein_coding;description=Uncharacterized
GRMZM2G056022	7	69200955	69202008	protein_coding;logic_name=genebuilder
GRMZM2G056039	1	154092556	154096679	protein_coding;description=Heat
GRMZM2G056068	8	90247046	90249997	protein_coding;description=Uncharacterized
GRMZM2G056109	9	87002731	87064325	protein_coding;description=Putative
GRMZM2G056120	3	196638145	196644110	protein_coding;description=Auxin
GRMZM2G056252	5	203092277	203097176	protein_coding;description=Uncharacterized
GRMZM2G056335	2	223837367	223839216	protein_coding;description=Cytokinin-O-glucosyltransferase
GRMZM2G056357	1	225547254	225553549	protein_coding;description=Uncharacterized
GRMZM2G056365	9	19520983	19538929	protein_coding;description=Uncharacterized
GRMZM2G056373	1	49617140	49619406	protein_coding;logic_name=genebuilder
GRMZM2G056400	1	215657189	215662587	protein_coding;description=Kanadi1
GRMZM2G056407	7	167647343	167649332	protein_coding;description=Uncharacterized
GRMZM2G056418	1	244176706	244178231	protein_coding;logic_name=genebuilder
GRMZM2G056431	1	225559003	225561307	protein_coding;description=Putative
GRMZM2G056500	2	103380502	103382701	protein_coding;logic_name=genebuilder
GRMZM2G056513	2	3978727	3979860	protein_coding;description=Putative
GRMZM2G056524	8	58215356	58249309	protein_coding;description=Putative
GRMZM2G056594	1	225561511	225563481	protein_coding;description=Uncharacterized
GRMZM2G056645	1	275315689	275330924	protein_coding;description=Uncharacterized
GRMZM2G056661	5	113766130	113816550	protein_coding;logic_name=genebuilder
GRMZM2G056697	10	41349547	41353106	protein_coding;description=Uncharacterized
GRMZM2G056756	10	41334890	41335974	protein_coding;description=Uncharacterized
GRMZM2G056766	5	41388575	41395102	protein_coding;logic_name=genebuilder
GRMZM2G056826	9	38869791	38883061	protein_coding;description=Uncharacterized
GRMZM2G056842	5	41396628	41400366	protein_coding;logic_name=genebuilder
GRMZM2G056849	5	41438887	41443718	protein_coding;logic_name=genebuilder
GRMZM2G056875	7	92751684	92754063	protein_coding;logic_name=genebuilder
GRMZM2G056889	5	191683193	191684658	protein_coding;description=Uncharacterized
GRMZM2G056903	5	191678347	191680855	protein_coding;description=Uncharacterized
GRMZM2G056989	1	240774433	240776147	protein_coding;logic_name=genebuilder
GRMZM2G057000	5	65138723	65143833	protein_coding;description=Brassinosteroid
GRMZM2G057006	2	50553033	50556814	protein_coding;logic_name=genebuilder
GRMZM2G057026	6	7157498	7161862	protein_coding;description=Uncharacterized
GRMZM2G057093	1	240815648	240816781	protein_coding;logic_name=genebuilder
GRMZM2G057113	2	34463359	34469029	protein_coding;description=Uncharacterized
GRMZM2G057131	2	18055134	18060421	protein_coding;description=NLP
GRMZM2G057136	2	89002832	89004935	protein_coding;logic_name=genebuilder
GRMZM2G057158	1	7186197	7191995	protein_coding;description=Uncharacterized
GRMZM2G057186	6	23723529	23727896	protein_coding;description=Uncharacterized
GRMZM2G057251	6	163202448	163209585	protein_coding;description=Uncharacterized
GRMZM2G057283	3	205369890	205371486	protein_coding;description=Plasma
GRMZM2G057301	9	45456370	45457639	protein_coding;description=Uncharacterized
GRMZM2G057369	6	163209693	163214633	protein_coding;description=Anti-silencing
GRMZM2G057380	7	157609649	157619295	protein_coding;logic_name=genebuilder
GRMZM2G057402	4	219343924	219389259	protein_coding;description=Uncharacterized
GRMZM2G057412	1	77249505	77260170	protein_coding;description=Uncharacterized
GRMZM2G057413	3	148071103	148072213	protein_coding;logic_name=genebuilder
GRMZM2G057436	6	2889168	2897150	protein_coding;description=Putative
GRMZM2G057440	5	191432730	191433308	protein_coding;logic_name=genebuilder
GRMZM2G057450	4	2116635	2122723	protein_coding;description=Splicing
GRMZM2G057459	5	46452763	46457424	protein_coding;logic_name=genebuilder
GRMZM2G057466	1	103624693	103630846	protein_coding;logic_name=genebuilder
GRMZM2G057491	9	152347504	152351827	protein_coding;description=Glutamyl-tRNA
GRMZM2G057495	5	46522433	46533874	protein_coding;logic_name=genebuilder
GRMZM2G057506	3	148103329	148104621	protein_coding;logic_name=genebuilder
GRMZM2G057535	7	157638031	157641018	protein_coding;description=Elongation
GRMZM2G057554	10	123707093	123710625	protein_coding;description=Acetyltransferase%2C
GRMZM2G057608	1	204725618	204727783	protein_coding;description=Uncharacterized
GRMZM2G057630	6	44499357	44500118	protein_coding;description=Uncharacterized
GRMZM2G057642	5	157556426	157560740	protein_coding;description=Uncharacterized
GRMZM2G057674	1	62336852	62348077	protein_coding;description=Uncharacterized
GRMZM2G057733	3	218017207	218020863	protein_coding;logic_name=genebuilder
GRMZM2G057766	5	197616613	197617689	protein_coding;description=Chitinase
GRMZM2G057768	1	84681423	84684878	protein_coding;description=Ca2+/calmodulin-dependent
GRMZM2G057789	5	197758361	197759260	protein_coding;description=Uncharacterized
GRMZM2G057829	5	197632696	197636414	protein_coding;description=Uncharacterized
GRMZM2G057852	2	183846599	183847686	protein_coding;description=Histone
GRMZM2G057853	3	218085258	218099522	protein_coding;description=Seh1-like
GRMZM2G057907	5	197738430	197741458	protein_coding;description=Catalytic/
GRMZM2G057958	5	197642033	197643571	protein_coding;description=Uncharacterized
GRMZM2G057973	1	295955949	295961338	protein_coding;description=Uncharacterized
GRMZM2G058033	6	99436045	99437475	protein_coding;description=Uncharacterized
GRMZM2G058039	3	218107555	218113303	protein_coding;logic_name=genebuilder
GRMZM2G058081	10	44459128	44460028	protein_coding;description=Retrotransposon
GRMZM2G058095	2	191064871	191069427	protein_coding;description=Uncharacterized
GRMZM2G058105	2	196700576	196747432	protein_coding;description=Protein
GRMZM2G058120	4	193403719	193406093	protein_coding;description=Uncharacterized
GRMZM2G058149	1	94099455	94101276	protein_coding;description=Uncharacterized
GRMZM2G058227	1	249479638	249482415	protein_coding;description=Glycerophosphoryl
GRMZM2G058244	1	249483119	249485120	protein_coding;description=UDP-glucose
GRMZM2G058289	5	215100771	215104662	protein_coding;logic_name=genebuilder
GRMZM2G058305	8	75119745	75123757	protein_coding;description=Putative
GRMZM2G058310	7	155396510	155399710	protein_coding;description=Beta-amylase
GRMZM2G058398	3	23176654	23179826	protein_coding;logic_name=genebuilder
GRMZM2G058456	8	75116719	75120448	protein_coding;description=Uncharacterized
GRMZM2G058472	6	148164946	148170153	protein_coding;description=Secondary
GRMZM2G058484	7	55649345	55652214	protein_coding;description=Uncharacterized
GRMZM2G058498	10	49806773	49818049	protein_coding;description=Rae1-like
GRMZM2G058560	9	6263844	6268282	protein_coding;description=Serine/threonine-protein
GRMZM2G058591	2	108049090	108050165	protein_coding;logic_name=genebuilder
GRMZM2G058597	2	108047593	108048320	protein_coding;description=Uncharacterized
GRMZM2G058612	10	23076535	23081155	protein_coding;description=Uncharacterized
GRMZM2G058675	9	34129753	34143728	protein_coding;description=Restorer
GRMZM2G058702	1	214769982	214774272	protein_coding;description=Uncharacterized
GRMZM2G058745	8	124182497	124187982	protein_coding;description=Uncharacterized
GRMZM2G058760	1	285208091	285211692	protein_coding;description=Uncharacterized
GRMZM2G058765	3	1030604	1031038	protein_coding;logic_name=genebuilder
GRMZM2G058881	3	33127662	33129415	protein_coding;logic_name=genebuilder
GRMZM2G058900	6	93991026	94001767	protein_coding;description=Uncharacterized
GRMZM2G058910	1	34658309	34665859	protein_coding;description=Putative
GRMZM2G058913	8	70460791	70487475	protein_coding;description=Putative
GRMZM2G058943	5	198258674	198260433	protein_coding;logic_name=genebuilder
GRMZM2G058954	3	166427315	166434196	protein_coding;description=Uncharacterized
GRMZM2G059010	10	21687341	21702589	protein_coding;description=Uncharacterized
GRMZM2G059021	4	152501381	152504153	protein_coding;description=Uncharacterized
GRMZM2G059037	6	166795461	166827341	protein_coding;description=Absence
GRMZM2G059039	4	220311689	220333910	protein_coding;description=Uncharacterized
GRMZM2G059088	7	5789158	5790020	protein_coding;description=Putative
GRMZM2G059110	10	115459036	115460464	protein_coding;description=Putative
GRMZM2G059121	6	151634616	151638506	protein_coding;description=Uncharacterized
GRMZM2G059129	1	187125120	187128858	protein_coding;logic_name=genebuilder
GRMZM2G059132	10	115450734	115454409	protein_coding;description=Uncharacterized
GRMZM2G059138	1	209352821	209353888	protein_coding;description=SAUR33-auxin-responsive
GRMZM2G059167	4	115304028	115319510	protein_coding;description=Putative
GRMZM2G059207	2	83739391	83740057	protein_coding;logic_name=genebuilder
GRMZM2G059212	5	64317706	64322036	protein_coding;logic_name=genebuilder
GRMZM2G059214	10	11811061	11816472	protein_coding;description=Putative
GRMZM2G059302	4	192962918	192974114	protein_coding;description=Putative
GRMZM2G059308	9	79864518	79871342	protein_coding;description=Ent-kaurene
GRMZM2G059428	1	7483453	7485519	protein_coding;logic_name=genebuilder
GRMZM2G059445	4	31129935	31132120	protein_coding;description=Uncharacterized
GRMZM2G059590	8	153395953	153402415	protein_coding;description=Uncharacterized
GRMZM2G059618	4	67681282	67689739	protein_coding;description=Uncharacterized
GRMZM2G059620	4	5548772	5561370	protein_coding;description=Zein-alpha
GRMZM2G059703	3	114798163	114804137	protein_coding;description=Uncharacterized
GRMZM2G059706	4	206673044	206674105	protein_coding;description=Disease
GRMZM2G059740	2	4517598	4519647	protein_coding;description=Uncharacterized
GRMZM2G059753	3	201136450	201141927	protein_coding;description=Putative
GRMZM2G059887	5	138677517	138680006	protein_coding;description=AGP16%3B
GRMZM2G059893	8	142997284	142999515	protein_coding;description=Uncharacterized
GRMZM2G059981	1	269174736	269180487	protein_coding;description=Cytochrome
GRMZM2G060011	2	206790797	206793971	protein_coding;description=Chalcone
GRMZM2G060029	5	48707435	48709655	protein_coding;logic_name=genebuilder
GRMZM2G060045	8	134264001	134276222	protein_coding;description=Uncharacterized
GRMZM2G060054	10	83681541	83697115	protein_coding;description=Uncharacterized
GRMZM2G060106	6	8678515	8680555	protein_coding;description=Uncharacterized
GRMZM2G060138	1	36219971	36221699	protein_coding;description=Uncharacterized
GRMZM2G060156	3	211800137	211802644	protein_coding;description=Uncharacterized
GRMZM2G060194	7	165824978	165833522	protein_coding;description=Uncharacterized
GRMZM2G060210	8	90087546	90089916	protein_coding;description=Uncharacterized
GRMZM2G060216	3	176845304	176853978	protein_coding;description=Basic
GRMZM2G060265	1	1953455	1955531	protein_coding;logic_name=genebuilder
GRMZM2G060271	2	206709745	206711871	protein_coding;logic_name=genebuilder
GRMZM2G060284	8	121674507	121681009	protein_coding;description=Uncharacterized
GRMZM2G060290	9	101925918	101931804	protein_coding;description=Putative
GRMZM2G060319	4	82385034	82386103	protein_coding;description=Teosinte
GRMZM2G060324	6	158018259	158022671	protein_coding;description=Uncharacterized
GRMZM2G060355	5	178309055	178313532	protein_coding;description=Uncharacterized
GRMZM2G060357	4	148044809	148047396	protein_coding;description=Ascorbate-specific
GRMZM2G060383	4	223282841	223285479	protein_coding;description=Uncharacterized
GRMZM2G060400	2	183985910	183988519	protein_coding;description=Pectinesterase
GRMZM2G060429	2	183991961	183993036	protein_coding;description=Zein-beta
GRMZM2G060451	4	238872881	238878782	protein_coding;description=Division
GRMZM2G060464	4	121191323	121193989	protein_coding;description=Nucleoside
GRMZM2G060467	8	68203077	68206277	protein_coding;description=Uncharacterized
GRMZM2G060481	8	57039567	57041719	protein_coding;description=3-ketoacyl-CoA
GRMZM2G060516	8	149423147	149426931	protein_coding;description=Uncharacterized
GRMZM2G060517	7	53484637	53485245	protein_coding;logic_name=genebuilder
GRMZM2G060522	9	35248510	35250105	protein_coding;description=Uncharacterized
GRMZM2G060567	4	238868885	238872017	protein_coding;description=Eukaryotic
GRMZM2G060712	2	40524435	40524907	protein_coding;logic_name=genebuilder
GRMZM2G060714	7	28599482	28602195	protein_coding;description=Putative
GRMZM2G060742	1	236033391	236042480	protein_coding;description=Citrate
GRMZM2G060762	7	160411540	160419928	protein_coding;description=Uncharacterized
GRMZM2G060765	1	286737004	286741315	protein_coding;description=Uncharacterized
GRMZM2G060781	5	130724170	130725093	protein_coding;logic_name=genebuilder
GRMZM2G060868	6	86187467	86195130	protein_coding;description=RER1A
GRMZM2G060870	6	75673651	75682060	protein_coding;description=Putative
GRMZM2G060896	4	226043211	226060642	protein_coding;description=Uncharacterized
GRMZM2G060919	5	199272243	199280188	protein_coding;logic_name=genebuilder
GRMZM2G060924	1	286730671	286737999	protein_coding;description=Uncharacterized
GRMZM2G060943	1	157923431	157928269	protein_coding;description=Putative
GRMZM2G060947	4	160593547	160597529	protein_coding;description=Uncharacterized
GRMZM2G060974	3	2955821	2957584	protein_coding;logic_name=genebuilder
GRMZM2G060977	8	158622298	158629215	protein_coding;description=Heterogeneous
GRMZM2G060987	10	89161461	89166883	protein_coding;description=Putative
GRMZM2G061016	4	238853764	238855037	protein_coding;description=Uncharacterized
GRMZM2G061023	4	238839311	238852458	protein_coding;description=Uncharacterized
GRMZM2G061052	8	43294479	43295285	protein_coding;description=Putative
GRMZM2G061187	8	16693150	16696313	protein_coding;description=Uncharacterized
GRMZM2G061202	1	39247776	39253303	protein_coding;logic_name=genebuilder
GRMZM2G061280	9	149808766	149811220	protein_coding;description=Ras
GRMZM2G061419	8	162918361	162924550	protein_coding;description=Uncharacterized
GRMZM2G061428	9	149778468	149786127	protein_coding;description=Uncharacterized
GRMZM2G061487	1	217638400	217639968	protein_coding;description=DRE
GRMZM2G061492	6	124287400	124293317	protein_coding;description=Uncharacterized
GRMZM2G061620	7	109749098	109756329	protein_coding;description=Uncharacterized
GRMZM2G061662	1	293217775	293228618	protein_coding;logic_name=genebuilder
GRMZM2G061704	1	155432168	155434860	protein_coding;logic_name=genebuilder
GRMZM2G061735	8	17424473	17428831	protein_coding;description=Uncharacterized
GRMZM2G061766	8	99715013	99716273	protein_coding;description=Uncharacterized
GRMZM2G061795	8	99711381	99714028	protein_coding;description=Uncharacterized
GRMZM2G061821	6	93345204	93357424	protein_coding;description=Uncharacterized
GRMZM2G061851	10	106214976	106219352	protein_coding;description=Uncharacterized
GRMZM2G061879	10	93409989	93411340	protein_coding;description=Uncharacterized
GRMZM2G061884	7	124982266	124989198	protein_coding;description=Uncharacterized
GRMZM2G061910	5	193501621	193502733	protein_coding;description=Uncharacterized
GRMZM2G061912	6	135696909	135700153	protein_coding;description=Ras
GRMZM2G061928	2	25232214	25239732	protein_coding;description=Soluble
GRMZM2G061938	5	193495362	193498912	protein_coding;description=Uncharacterized
GRMZM2G061963	8	166853032	166854169	protein_coding;description=Uncharacterized
GRMZM2G061969	8	17391163	17395926	protein_coding;description=Phospholipase
GRMZM2G061980	6	135639415	135654457	protein_coding;description=Putative
GRMZM2G062024	2	27456158	27492745	protein_coding;description=Carbohydrate
GRMZM2G062045	1	265513553	265516995	protein_coding;logic_name=genebuilder
GRMZM2G062069	8	17382531	17386031	protein_coding;description=Uncharacterized
GRMZM2G062117	6	153124310	153125809	protein_coding;description=Uncharacterized
GRMZM2G062154	3	209720836	209725600	protein_coding;description=Tubby
GRMZM2G062230	3	9317794	9322152	protein_coding;description=Uncharacterized
GRMZM2G062245	3	25129873	25133014	protein_coding;description=Uncharacterized
GRMZM2G062283	3	190808755	190810073	protein_coding;description=Caltractin
GRMZM2G062318	9	8977327	8981012	protein_coding;description=Uncharacterized
GRMZM2G062342	3	190809719	190811814	protein_coding;description=Frataxin
GRMZM2G062390	10	128015995	128034751	protein_coding;description=Uncharacterized
GRMZM2G062391	1	56217970	56223418	protein_coding;description=Uncharacterized
GRMZM2G062394	1	290174531	290179401	protein_coding;description=Serine/threonine-protein
GRMZM2G062429	3	190841468	190848065	protein_coding;description=Uncharacterized
GRMZM2G062455	9	79439862	79445281	protein_coding;description=Uncharacterized
GRMZM2G062559	2	45100268	45102857	protein_coding;description=Uncharacterized
GRMZM2G062613	3	94000020	94003415	protein_coding;description=Uncharacterized
GRMZM2G062650	3	31805298	31807331	protein_coding;description=NAM-related
GRMZM2G062651	7	165621651	165626072	protein_coding;logic_name=genebuilder
GRMZM2G062718	3	228461531	228463306	protein_coding;description=3-ketoacyl-CoA
GRMZM2G062738	6	166141772	166146276	protein_coding;description=Uncharacterized
GRMZM2G062946	1	8735652	8737767	protein_coding;description=Uncharacterized
GRMZM2G062974	8	88320183	88321587	protein_coding;description=Basic
GRMZM2G063024	1	121806435	121808447	protein_coding;description=Senescence-associated
GRMZM2G063025	8	73249725	73256257	protein_coding;description=Uncharacterized
[truncated: 4,752 more rows]

## Sheet: GH_5%
geneID	chr	start	end	annotation
AC148152.3_FG008	2	231879065	231883597	protein_coding;description=Uncharacterized
AC148167.6_FG001	7	11670462	11676398	protein_coding;description=Uncharacterized
AC149818.2_FG006	9	152709300	152712095	protein_coding;description=Putative
AC149829.2_FG006	9	151415830	151417116	protein_coding;description=Uncharacterized
AC155377.1_FG001	3	220967145	220986200	protein_coding;description=Unconventional
AC155434.2_FG005	7	173860841	173863018	protein_coding;description=Uncharacterized
AC155622.2_FG004	3	4447449	4448851	protein_coding;description=Uncharacterized
AC155624.2_FG006	1	8260041	8264449	protein_coding;description=Uncharacterized
AC155624.2_FG011	1	8285569	8288645	protein_coding;description=Putative
AC177850.2_FG003	1	18141395	18143414	protein_coding;logic_name=fgenesh
AC177850.2_FG005	1	18198893	18199402	protein_coding;logic_name=genebuilder
AC177924.2_FG001	2	71347459	71352265	protein_coding;logic_name=fgenesh
AC182105.3_FG006	4	85731240	85732972	protein_coding;description=Uncharacterized
AC183413.3_FG006	5	112078491	112084663	protein_coding;logic_name=fgenesh
AC183915.4_FG001	3	55960709	55964178	protein_coding;logic_name=fgenesh
AC183927.3_FG004	3	64564658	64565682	protein_coding;logic_name=fgenesh
AC184133.3_FG001	9	73617174	73619221	protein_coding;description=Uncharacterized
AC184164.2_FG004	3	209391024	209391790	protein_coding;logic_name=fgenesh
AC184836.3_FG002	4	80114146	80114910	protein_coding;description=Uncharacterized
AC185130.2_FG004	5	76123795	76128759	protein_coding;logic_name=fgenesh
AC185226.4_FG001	4	162608157	162617862	protein_coding;description=Uncharacterized
AC185427.5_FG004	5	139148819	139149298	protein_coding;logic_name=fgenesh
AC185522.2_FG002	4	115485804	115486253	protein_coding;description=Uncharacterized
AC185605.3_FG003	5	44442096	44442548	protein_coding;logic_name=fgenesh
AC186310.4_FG004	4	231151927	231154061	protein_coding;description=Uncharacterized
AC186329.3_FG006	2	49947661	49948235	protein_coding;logic_name=fgenesh
AC186404.3_FG002	8	68684694	68685543	protein_coding;description=Uncharacterized
AC186417.3_FG006	1	13086120	13086773	protein_coding;logic_name=fgenesh
AC186603.6_FG003	1	168712314	168713762	protein_coding;description=Cytochrome
AC186789.4_FG001	8	146279643	146279917	protein_coding;description=Uncharacterized
AC187067.4_FG001	7	175773543	175773998	protein_coding;logic_name=fgenesh
AC187086.3_FG004	8	136320652	136322829	protein_coding;description=Uncharacterized
AC187092.6_FG003	8	70080491	70080904	protein_coding;description=Uncharacterized
AC187098.4_FG011	7	174881880	174883538	protein_coding;description=PWWP
AC187157.4_FG005	8	22645969	22650386	protein_coding;description=Class
AC187485.3_FG001	8	67253700	67255119	protein_coding;description=Uncharacterized
AC187789.3_FG001	9	30459750	30460007	protein_coding;description=Uncharacterized
AC187802.3_FG008	6	157971733	157973011	protein_coding;description=Uncharacterized
AC187901.4_FG004	9	28993002	28993499	protein_coding;description=Uncharacterized
AC188710.4_FG006	6	129321359	129327432	protein_coding;description=Uncharacterized
AC189056.3_FG001	10	46715451	46715939	protein_coding;description=Uncharacterized
AC190609.3_FG001	4	194461406	194464593	protein_coding;description=Putative
AC190630.2_FG001	10	18013395	18015778	protein_coding;description=Uncharacterized
AC190693.1_FG009	2	207744815	207745255	protein_coding;logic_name=fgenesh
AC190763.3_FG002	1	145500900	145501385	protein_coding;logic_name=fgenesh
AC190788.2_FG004	2	200349629	200350132	protein_coding;logic_name=fgenesh
AC190788.2_FG005	2	200347225	200348734	protein_coding;logic_name=fgenesh
AC190841.2_FG007	2	230083975	230084298	protein_coding;logic_name=fgenesh
AC190909.3_FG004	5	64363735	64367310	protein_coding;logic_name=fgenesh
AC191048.2_FG006	5	4152738	4153418	protein_coding;description=Prenylated
AC191067.3_FG005	8	80180686	80181411	protein_coding;description=Uncharacterized
AC191115.3_FG002	2	83958318	83968047	protein_coding;logic_name=fgenesh
AC191147.3_FG002	5	151217541	151217981	protein_coding;logic_name=fgenesh
AC191338.3_FG002	2	72010855	72012815	protein_coding;logic_name=fgenesh
AC191548.3_FG005	4	29140089	29140577	protein_coding;description=Uncharacterized
AC191551.3_FG003	3	47075947	47079282	protein_coding;logic_name=fgenesh
AC191578.3_FG003	3	155668211	155668945	protein_coding;logic_name=fgenesh
AC191771.3_FG008	5	60628741	60630484	protein_coding;description=Uncharacterized
AC191778.3_FG001	4	17897175	17897693	protein_coding;description=Uncharacterized
AC191782.3_FG001	3	67992822	67993699	protein_coding;logic_name=fgenesh
AC192372.3_FG003	5	124117904	124118251	protein_coding;description=Uncharacterized
AC193319.3_FG004	4	85167505	85167993	protein_coding;description=Uncharacterized
AC193324.3_FG002	10	137961403	137970118	protein_coding;description=Uncharacterized
AC193464.3_FG001	3	45918680	45919659	protein_coding;logic_name=fgenesh
AC193606.2_FG005	5	79233628	79234620	protein_coding;logic_name=fgenesh
AC193668.3_FG009	9	21969194	21973214	protein_coding;description=Uncharacterized
AC193754.3_FG005	2	36663171	36663836	protein_coding;logic_name=fgenesh
AC193786.3_FG005	8	157462749	157463805	protein_coding;description=Putative
AC193787.3_FG008	2	31122100	31122549	protein_coding;logic_name=fgenesh
AC194005.3_FG004	6	61573380	61573991	protein_coding;description=Uncharacterized
AC194174.3_FG003	7	102167863	102168387	protein_coding;logic_name=fgenesh
AC194206.3_FG005	8	58652004	58654013	protein_coding;description=Uncharacterized
AC194264.3_FG006	1	205546205	205550030	protein_coding;logic_name=fgenesh
AC194273.3_FG006	10	78970793	78971887	protein_coding;description=Putative
AC194341.4_FG001	8	140931129	140932863	protein_coding;description=Uncharacterized
AC194362.3_FG003	3	232080384	232081786	protein_coding;logic_name=fgenesh
AC194402.2_FG003	5	14585399	14587922	protein_coding;logic_name=fgenesh
AC194405.3_FG021	8	171144207	171148531	protein_coding;description=Uncharacterized
AC194425.3_FG005	3	191337216	191338021	protein_coding;logic_name=genebuilder
AC194457.3_FG001	7	39580164	39581666	protein_coding;logic_name=fgenesh
AC194467.3_FG006	10	39191730	39195480	protein_coding;description=Uncharacterized
AC194591.2_FG004	5	97225869	97226664	protein_coding;logic_name=fgenesh
AC194591.2_FG005	5	97303300	97303779	protein_coding;logic_name=fgenesh
AC194609.2_FG003	1	176075758	176076456	protein_coding;logic_name=fgenesh
AC194852.3_FG007	6	103800722	103802269	protein_coding;description=Uncharacterized
AC194863.3_FG006	1	8547168	8548644	protein_coding;logic_name=genebuilder
AC194898.3_FG003	8	43058505	43061085	protein_coding;description=Uncharacterized
AC194905.2_FG001	1	148239637	148240755	protein_coding;logic_name=fgenesh
AC194914.3_FG002	1	99547306	99547944	protein_coding;description=Uncharacterized
AC194965.4_FG004	6	127629032	127630234	protein_coding;description=Uncharacterized
AC195172.3_FG001	8	4468542	4473977	protein_coding;description=Uncharacterized
AC195235.3_FG003	2	13466586	13474920	protein_coding;logic_name=fgenesh
AC195340.3_FG001	5	5434731	5437116	protein_coding;description=Tubulin
AC195340.3_FG002	5	5425210	5428042	protein_coding;description=NADH-ubiquinone
AC195340.3_FG004	5	5379304	5384290	protein_coding;description=Uncharacterized
AC195580.2_FG010	9	8685562	8685894	protein_coding;description=Uncharacterized
AC195785.3_FG004	1	180842548	180845691	protein_coding;description=Uncharacterized
AC195860.3_FG005	6	164072117	164073768	protein_coding;description=Uncharacterized
AC195874.2_FG002	2	220221529	220227569	protein_coding;description=AP-2
AC196025.3_FG010	5	71090359	71090939	protein_coding;logic_name=fgenesh
AC196048.2_FG001	1	91022488	91023450	protein_coding;logic_name=fgenesh
AC196082.3_FG001	8	99465681	99466499	protein_coding;description=Uncharacterized
AC196154.3_FG018	4	237473314	237476380	protein_coding;description=Uncharacterized
AC196171.6_FG002	9	39242764	39244488	protein_coding;description=Uncharacterized
AC196213.3_FG001	5	124444063	124444479	protein_coding;logic_name=fgenesh
AC196262.4_FG006	4	10045186	10047103	protein_coding;description=Uncharacterized
AC196278.2_FG003	4	208661138	208663313	protein_coding;description=Uncharacterized
AC196394.3_FG002	1	16626130	16627350	protein_coding;logic_name=fgenesh
AC196412.3_FG001	4	35306163	35307725	protein_coding;description=Uncharacterized
AC196437.3_FG001	9	37421689	37429411	protein_coding;description=Uncharacterized
AC196465.3_FG006	8	149438422	149444943	protein_coding;description=Uncharacterized
AC196956.3_FG003	7	78384310	78386958	protein_coding;logic_name=fgenesh
AC196957.3_FG005	1	181660328	181662408	protein_coding;logic_name=fgenesh
AC197109.3_FG004	5	45205696	45208616	protein_coding;logic_name=fgenesh
AC197164.4_FG002	5	59157458	59159967	protein_coding;logic_name=fgenesh
AC197246.3_FG003	1	192021034	192023663	protein_coding;description=60S
AC197347.3_FG003	5	54993691	54994522	protein_coding;logic_name=fgenesh
AC197427.3_FG003	4	206340832	206344559	protein_coding;description=Uncharacterized
AC197672.3_FG002	10	98149608	98168566	protein_coding;description=Uncharacterized
AC197717.3_FG002	9	147074133	147076525	protein_coding;description=Ninja-family
AC197901.3_FG003	9	119011959	119012300	protein_coding;description=Uncharacterized
AC198174.4_FG001	5	199046615	199048542	protein_coding;logic_name=fgenesh
AC198324.3_FG003	4	134479892	134481610	protein_coding;description=Uncharacterized
AC198361.3_FG004	1	233392159	233393644	protein_coding;description=Uncharacterized
AC198479.3_FG007	7	118118381	118119711	protein_coding;logic_name=fgenesh
AC198506.3_FG001	10	124447003	124448139	protein_coding;description=Uncharacterized
AC198515.3_FG011	10	139692906	139695582	protein_coding;description=Uncharacterized
AC198700.2_FG004	2	221315242	221316129	protein_coding;logic_name=fgenesh
AC198721.3_FG002	10	12419044	12421374	protein_coding;description=Uncharacterized
AC198901.4_FG004	7	41485031	41486232	protein_coding;logic_name=fgenesh
AC198940.4_FG008	2	219482610	219484102	protein_coding;logic_name=fgenesh
AC198993.3_FG004	4	85305112	85307491	protein_coding;description=Uncharacterized
AC199067.2_FG004	3	176496421	176497056	protein_coding;description=Putative
AC199175.2_FG003	1	243166045	243170617	protein_coding;logic_name=genebuilder
AC199183.3_FG001	10	90915083	90920733	protein_coding;description=Uncharacterized
AC199363.4_FG003	8	84482364	84486051	protein_coding;description=Uncharacterized
AC199526.5_FG003	3	58874517	58886337	protein_coding;description=CRS2-associated
AC199820.4_FG006	2	210594735	210595406	protein_coding;logic_name=fgenesh
AC199826.4_FG003	1	215579250	215580151	protein_coding;logic_name=fgenesh
AC199932.4_FG002	1	117900409	117900860	protein_coding;logic_name=fgenesh
AC200069.4_FG002	10	115957869	115958463	protein_coding;description=Uncharacterized
AC200225.5_FG001	10	52766706	52767222	protein_coding;description=Uncharacterized
AC200240.3_FG002	8	130758908	130759644	protein_coding;description=Uncharacterized
AC200495.3_FG001	2	219613671	219614373	protein_coding;logic_name=genebuilder
AC200881.4_FG007	1	217707413	217708673	protein_coding;logic_name=fgenesh
AC201797.4_FG006	1	273898098	273899790	protein_coding;logic_name=fgenesh
AC201798.4_FG005	1	125800902	125801201	protein_coding;logic_name=fgenesh
AC201891.3_FG001	4	99212904	99213977	protein_coding;description=Uncharacterized
AC202185.4_FG004	1	122169770	122170960	protein_coding;description=Hsp20/alpha
AC202435.3_FG001	2	72836254	72837650	protein_coding;logic_name=fgenesh
AC202532.4_FG006	7	175487509	175491104	protein_coding;logic_name=fgenesh
AC202549.3_FG008	8	29951880	29952416	protein_coding;description=Uncharacterized
AC202707.3_FG002	4	49965055	49968952	protein_coding;description=Uncharacterized
AC202911.3_FG002	7	127766304	127766984	protein_coding;logic_name=genebuilder
AC203173.3_FG002	8	174739279	174742892	protein_coding;description=Uncharacterized
AC203173.3_FG004	8	174769780	174773141	protein_coding;description=Putative
AC203183.3_FG001	5	111724500	111724710	protein_coding;logic_name=genebuilder
AC203257.2_FG003	2	142337784	142339436	protein_coding;logic_name=genebuilder
AC203294.3_FG001	8	170828223	170830465	protein_coding;description=Putative
AC203306.3_FG003	6	60977410	60978953	protein_coding;description=Uncharacterized
AC203381.3_FG006	8	173616238	173616480	protein_coding;description=Uncharacterized
AC203408.4_FG003	6	24316282	24317788	protein_coding;description=Uncharacterized
AC203535.4_FG004	3	157628535	157630958	protein_coding;description=Rieske
AC203761.3_FG002	9	36409630	36419265	protein_coding;description=DNA
AC203841.3_FG009	10	124251191	124257836	protein_coding;description=Uncharacterized
AC203966.5_FG003	1	299687924	299688748	protein_coding;description=Receptor
AC203985.4_FG005	10	79384508	79384948	protein_coding;description=Prefoldin
AC204051.3_FG001	2	67638305	67638775	protein_coding;logic_name=fgenesh
AC204252.3_FG001	4	43378475	43379542	protein_coding;description=Uncharacterized
AC204311.4_FG004	2	123584829	123587647	protein_coding;logic_name=fgenesh
AC204621.4_FG006	4	1274853	1275830	protein_coding;description=Uncharacterized
AC204687.3_FG001	7	101412847	101414818	protein_coding;logic_name=fgenesh
AC205026.3_FG003	6	109340871	109346020	protein_coding;description=Uncharacterized
AC205035.3_FG004	6	128958830	128962730	protein_coding;description=Uncharacterized
AC205057.3_FG002	4	84858209	84859435	protein_coding;description=Uncharacterized
AC205104.3_FG003	5	45565662	45566842	protein_coding;logic_name=fgenesh
AC205154.3_FG001	4	96664826	96667945	protein_coding;description=Uncharacterized
AC205154.3_FG005	4	96720229	96721346	protein_coding;description=Putative
AC205165.3_FG002	9	29960062	29960433	protein_coding;description=Uncharacterized
AC205171.3_FG001	2	81348345	81348746	protein_coding;logic_name=fgenesh
AC205173.3_FG001	7	74548534	74549316	protein_coding;logic_name=fgenesh
AC205251.3_FG002	2	142861578	142862183	protein_coding;logic_name=fgenesh
AC205411.3_FG001	5	130069268	130069708	protein_coding;logic_name=fgenesh
AC205425.3_FG006	5	106130464	106130718	protein_coding;logic_name=fgenesh
AC205466.3_FG003	5	58994459	58995193	protein_coding;logic_name=fgenesh
AC205484.3_FG005	4	124806079	124815002	protein_coding;description=Putative
AC205544.3_FG004	2	140689329	140690258	protein_coding;logic_name=fgenesh
AC205619.3_FG003	1	238236850	238238997	protein_coding;logic_name=fgenesh
AC205673.3_FG006	2	197661881	197662717	protein_coding;logic_name=fgenesh
AC205703.4_FG002	5	181052732	181062141	protein_coding;description=Uncharacterized
AC205703.4_FG005	5	181244494	181247518	protein_coding;logic_name=fgenesh
AC205833.3_FG002	3	103470880	103471522	protein_coding;logic_name=fgenesh
AC205886.3_FG001	6	90970356	90979084	protein_coding;description=Putative
AC206030.4_FG001	1	197496223	197497815	protein_coding;description=Uncharacterized
AC206223.3_FG007	9	137609775	137610530	protein_coding;description=Uncharacterized
AC206259.3_FG003	1	292737076	292748808	protein_coding;logic_name=genebuilder
AC206266.3_FG001	9	17912060	17915144	protein_coding;description=Uncharacterized
AC206274.3_FG008	6	148285068	148289633	protein_coding;description=Uncharacterized
AC206332.3_FG005	4	125517343	125520176	protein_coding;description=Uncharacterized
AC206425.3_FG002	3	131958379	131959124	protein_coding;description=Jasmonate-induced
AC206611.3_FG002	2	145660639	145660833	protein_coding;logic_name=fgenesh
AC206941.2_FG002	5	12302727	12303287	protein_coding;description=Oleosin
AC207024.3_FG002	1	291855260	291856797	protein_coding;logic_name=fgenesh
AC207043.3_FG004	5	85972135	85974210	protein_coding;logic_name=fgenesh
AC207189.4_FG002	6	131109159	131109434	protein_coding;description=Uncharacterized
AC207225.3_FG001	1	124667753	124669328	protein_coding;logic_name=fgenesh
AC207225.3_FG003	1	124675557	124677280	protein_coding;logic_name=fgenesh
AC207254.3_FG005	2	182874040	182874804	protein_coding;logic_name=fgenesh
AC207342.3_FG007	8	135950185	135953458	protein_coding;description=Uncharacterized
AC207533.2_FG002	2	152833439	152833801	protein_coding;logic_name=fgenesh
AC207549.3_FG010	1	66427080	66427958	protein_coding;logic_name=fgenesh
AC207722.2_FG009	7	147094052	147095217	protein_coding;description=Chlorophyll
AC207740.3_FG005	3	4877183	4877432	protein_coding;logic_name=fgenesh
AC207896.4_FG003	3	58654028	58654420	protein_coding;logic_name=fgenesh
AC208031.3_FG005	7	129908304	129911466	protein_coding;logic_name=fgenesh
AC208079.3_FG001	10	44987348	44987755	protein_coding;description=Uncharacterized
AC208110.2_FG006	10	140161391	140166711	protein_coding;description=Uncharacterized
AC208110.2_FG007	10	140166884	140168667	protein_coding;description=Seed
AC208327.4_FG002	8	125979910	125982351	protein_coding;description=Uncharacterized
AC208327.4_FG003	8	126020981	126034902	protein_coding;description=Glutamate-rich
AC208327.4_FG006	8	126079949	126082796	protein_coding;description=BGGP
AC208337.2_FG003	7	10791433	10797563	protein_coding;logic_name=genebuilder
AC208436.3_FG007	1	45103542	45110167	protein_coding;logic_name=fgenesh
AC208440.3_FG003	1	227507114	227513614	protein_coding;logic_name=fgenesh
AC208539.3_FG002	5	202986831	202987631	protein_coding;logic_name=fgenesh
AC208539.3_FG003	5	202992687	202993220	protein_coding;logic_name=fgenesh
AC208559.3_FG003	4	125133239	125135927	protein_coding;description=Uncharacterized
AC209206.3_FG011	10	137506877	137513415	protein_coding;description=Putative
AC209206.3_FG014	10	137483610	137485990	protein_coding;description=Putative
AC209624.2_FG001	2	83815466	83821786	protein_coding;logic_name=fgenesh
AC209624.2_FG003	2	83799693	83800789	protein_coding;logic_name=fgenesh
AC209723.3_FG003	7	79281073	79281897	protein_coding;logic_name=fgenesh
AC209723.3_FG004	7	79231474	79234904	protein_coding;logic_name=genebuilder
AC209732.3_FG001	4	85420727	85427342	protein_coding;description=Uncharacterized
AC209819.3_FG006	8	122584329	122586294	protein_coding;description=Uncharacterized
AC209898.2_FG004	5	59747663	59750476	protein_coding;logic_name=fgenesh
AC209976.3_FG001	5	92737328	92738273	protein_coding;logic_name=fgenesh
AC210013.4_FG008	5	3335131	3344127	protein_coding;logic_name=fgenesh
AC210013.4_FG013	5	3403642	3407902	protein_coding;logic_name=fgenesh
AC210013.4_FG014	5	3408768	3412445	protein_coding;description=Uncharacterized
AC210035.3_FG002	4	107213057	107213860	protein_coding;description=Uncharacterized
AC210303.3_FG001	6	143887209	143887704	protein_coding;description=Uncharacterized
AC210413.3_FG005	8	125930061	125930945	protein_coding;description=Uncharacterized
AC210517.3_FG003	1	122044279	122045463	protein_coding;description=Uncharacterized
AC210598.3_FG003	5	177285279	177288129	protein_coding;logic_name=fgenesh
AC210670.4_FG006	7	93774783	93778885	protein_coding;logic_name=fgenesh
AC210727.4_FG002	10	35340113	35342515	protein_coding;description=Uncharacterized
AC210741.4_FG008	3	142042254	142044674	protein_coding;logic_name=fgenesh
AC210816.3_FG006	1	156172051	156172314	protein_coding;description=Putative
AC210961.3_FG005	5	12216691	12221778	protein_coding;logic_name=fgenesh
AC211175.3_FG005	3	199925330	199929015	protein_coding;description=Uncharacterized
AC211253.3_FG002	2	53987301	53988458	protein_coding;logic_name=fgenesh
AC211349.4_FG001	8	175178619	175184508	protein_coding;description=Uncharacterized
AC211352.3_FG001	5	173521043	173522449	protein_coding;logic_name=fgenesh
AC211390.3_FG001	1	97042658	97047761	protein_coding;logic_name=fgenesh
AC211403.4_FG005	3	47601889	47605589	protein_coding;logic_name=fgenesh
AC211479.3_FG007	9	87129327	87130577	protein_coding;description=Uncharacterized
AC211658.4_FG002	4	110250320	110250841	protein_coding;description=Uncharacterized
AC211744.4_FG001	3	96926425	96926871	protein_coding;logic_name=fgenesh
AC211891.4_FG001	2	148866707	148870524	protein_coding;logic_name=fgenesh
AC211892.4_FG002	1	294983089	294986847	protein_coding;description=Uncharacterized
AC212000.3_FG001	5	37855896	37857653	protein_coding;logic_name=genebuilder
AC212040.2_FG002	1	168594383	168595036	protein_coding;logic_name=fgenesh
AC212068.4_FG005	6	145379991	145382717	protein_coding;description=Uncharacterized
AC212187.4_FG001	9	64034456	64034779	protein_coding;description=Uncharacterized
AC212219.3_FG005	1	44959525	44965073	protein_coding;description=Uncharacterized
AC212353.4_FG004	9	3476384	3477619	protein_coding;description=Putative
AC212684.3_FG012	7	172405097	172407361	protein_coding;logic_name=fgenesh
AC212823.4_FG003	5	167376720	167382187	protein_coding;logic_name=fgenesh
AC212835.3_FG001	2	21480013	21481662	protein_coding;logic_name=fgenesh
AC212859.3_FG008	2	26370683	26372492	protein_coding;description=Secondary
AC213099.3_FG001	1	62921411	62922558	protein_coding;description=Uncharacterized
AC213099.3_FG002	1	62890897	62893713	protein_coding;description=Uncharacterized
AC213431.4_FG005	7	38637719	38640190	protein_coding;logic_name=fgenesh
AC213463.3_FG002	5	13198671	13204464	protein_coding;description=Uncharacterized
AC213600.3_FG002	3	44316722	44341441	protein_coding;description=Uncharacterized
AC213612.3_FG002	9	44486751	44504319	protein_coding;description=Putative
AC213654.3_FG001	3	187988343	187989320	protein_coding;description=Uncharacterized
AC213654.3_FG005	3	188079004	188081956	protein_coding;description=Putative
AC213654.3_FG006	3	188075435	188078407	protein_coding;logic_name=fgenesh
AC213769.3_FG001	3	202295637	202297205	protein_coding;logic_name=fgenesh
AC213981.3_FG001	1	122892269	122892715	protein_coding;logic_name=fgenesh
AC214040.3_FG009	1	36160208	36162192	protein_coding;logic_name=fgenesh
AC214046.4_FG005	10	148429895	148430518	protein_coding;description=Uncharacterized
AC214139.3_FG008	10	18400788	18402453	protein_coding;description=Uncharacterized
AC214168.3_FG001	2	56303461	56307449	protein_coding;logic_name=fgenesh
AC214257.4_FG002	4	109085685	109086143	protein_coding;description=Uncharacterized
AC214266.3_FG002	10	42538725	42541154	protein_coding;description=Uncharacterized
AC214267.3_FG004	1	239492729	239493852	protein_coding;logic_name=fgenesh
AC214267.3_FG010	1	239472075	239474745	protein_coding;logic_name=fgenesh
AC214353.3_FG003	3	102505802	102506444	protein_coding;logic_name=fgenesh
AC214360.3_FG001	3	110200299	110204076	protein_coding;description=Uncharacterized
AC214438.3_FG002	4	43515438	43515929	protein_coding;description=Uncharacterized
AC214448.3_FG007	3	181844889	181846241	protein_coding;description=Uncharacterized
AC214523.3_FG002	2	19608354	19609879	protein_coding;logic_name=fgenesh
AC214524.3_FG004	1	77863152	77863394	protein_coding;logic_name=fgenesh
AC214534.3_FG010	3	162644839	162646443	protein_coding;logic_name=fgenesh
AC214602.3_FG012	2	233170891	233173443	protein_coding;logic_name=fgenesh
AC214648.3_FG001	8	131436439	131437974	protein_coding;description=Uncharacterized
AC214648.3_FG003	8	131331979	131336706	protein_coding;description=Uncharacterized
AC214648.3_FG005	8	131315533	131316325	protein_coding;description=Putative
AC214660.3_FG001	2	110181146	110183385	protein_coding;logic_name=genebuilder
AC214753.2_FG002	4	84743414	84751287	protein_coding;description=Uncharacterized
AC215195.3_FG005	1	289400418	289401170	protein_coding;logic_name=fgenesh
AC215260.3_FG001	3	17124394	17124921	protein_coding;description=Uncharacterized
AC215260.3_FG004	3	17042096	17042602	protein_coding;description=Regulator
AC215309.3_FG004	1	203374158	203378011	protein_coding;logic_name=fgenesh
AC215509.2_FG002	5	148279981	148280829	protein_coding;logic_name=fgenesh
AC215638.3_FG007	1	56886742	56892183	protein_coding;logic_name=fgenesh
AC215639.3_FG002	10	52232423	52236315	protein_coding;description=Uncharacterized
AC215690.3_FG002	10	106806918	106810315	protein_coding;description=Acyl-[acyl-carrier-protein]
AC215811.3_FG003	5	68433826	68438098	protein_coding;logic_name=fgenesh
AC215875.3_FG001	9	36232367	36233373	protein_coding;description=Uncharacterized
AC215994.3_FG003	2	10396315	10400047	protein_coding;logic_name=fgenesh
AC216067.3_FG002	4	204522927	204524924	protein_coding;description=V-type
AC216219.3_FG006	9	4397476	4398188	protein_coding;description=Uncharacterized
AC216264.3_FG001	5	45935740	45938649	protein_coding;logic_name=fgenesh
AC216872.3_FG002	4	156369172	156370743	protein_coding;description=Uncharacterized
AC217043.3_FG002	10	125226158	125230941	protein_coding;description=Uncharacterized
AC217050.4_FG001	1	214892527	214896863	protein_coding;logic_name=fgenesh
AC217050.4_FG004	1	214826248	214832390	protein_coding;logic_name=fgenesh
AC217051.3_FG005	10	114001277	114001594	protein_coding;description=Uncharacterized
AC217264.3_FG001	1	246008645	246014396	protein_coding;logic_name=fgenesh
AC217293.3_FG007	2	232381878	232388093	protein_coding;description=Uncharacterized
AC217295.3_FG005	3	161605295	161605712	protein_coding;logic_name=fgenesh
AC217401.3_FG001	1	264916581	264919589	protein_coding;description=Non-cyanogenic
AC217401.3_FG003	1	264930909	264935062	protein_coding;description=Uncharacterized
AC217499.3_FG002	3	221242932	221243351	protein_coding;logic_name=fgenesh
AC217556.3_FG003	5	37953397	37958890	protein_coding;logic_name=fgenesh
AC217842.3_FG001	2	156421058	156425687	protein_coding;description=Uncharacterized
AC217910.3_FG004	1	217332160	217332942	protein_coding;description=Putative
AC217910.3_FG006	1	217326067	217327326	protein_coding;description=Putative
AC217975.3_FG001	7	168632072	168635401	protein_coding;description=Uncharacterized
AC217977.3_FG003	1	220558314	220574559	protein_coding;description=Protein
AC218035.3_FG001	8	103049945	103050477	protein_coding;description=Uncharacterized
AC218035.3_FG004	8	103112234	103116015	protein_coding;description=Uncharacterized
AC218154.3_FG004	10	45517584	45518015	protein_coding;description=Uncharacterized
AC218943.3_FG002	9	87245953	87246555	protein_coding;description=Uncharacterized
AC218972.3_FG004	8	170198252	170201068	protein_coding;description=Putative
AC218998.2_FG007	4	6074772	6078633	protein_coding;description=Uncharacterized
AC219006.2_FG007	8	131503426	131513533	protein_coding;description=Uncharacterized
AC219022.3_FG004	5	106295709	106296092	protein_coding;logic_name=fgenesh
AC219061.2_FG007	10	127283269	127285269	protein_coding;description=Uncharacterized
AC219084.3_FG001	2	135771082	135772180	protein_coding;logic_name=fgenesh
AC219156.3_FG002	8	28479932	28481460	protein_coding;description=Uncharacterized
AC219159.3_FG001	5	151572641	151574352	protein_coding;logic_name=fgenesh
AC219159.3_FG002	5	151631094	151631393	protein_coding;logic_name=fgenesh
AC220924.2_FG004	9	36453749	36457422	protein_coding;description=Uncharacterized
AC220972.3_FG002	3	55479137	55479989	protein_coding;logic_name=fgenesh
AC225127.3_FG003	4	195238767	195239581	protein_coding;description=Anther
AC225176.2_FG003	10	122822005	122822740	protein_coding;description=Uncharacterized
AC225225.2_FG003	2	174334341	174335168	protein_coding;logic_name=fgenesh
AC225309.2_FG003	1	128125105	128128515	protein_coding;logic_name=fgenesh
AC226227.2_FG003	10	128989188	128990834	protein_coding;description=Leucine-rich
AC226327.2_FG004	2	57900679	57903297	protein_coding;logic_name=genebuilder
AC226368.2_FG006	1	63042944	63044584	protein_coding;description=Transferase%2C
AC226536.2_FG001	2	140939918	140940600	protein_coding;logic_name=fgenesh
AC226545.2_FG003	5	82947447	82950485	protein_coding;logic_name=genebuilder
AC230011.2_FG002	3	113913960	113920267	protein_coding;description=Rust
AC230020.1_FG006	2	168475221	168477551	protein_coding;logic_name=fgenesh
AC231180.2_FG006	8	75646247	75647874	protein_coding;description=Uncharacterized
AC231226.2_FG001	10	138800869	138801638	protein_coding;description=Uncharacterized
AC231747.1_FG001	10	108482846	108489488	protein_coding;description=Uncharacterized
AC233850.1_FG005	5	169877246	169881176	protein_coding;logic_name=fgenesh
AC233864.1_FG014	8	123616178	123620347	protein_coding;description=Uncharacterized
AC233865.1_FG001	7	146644672	146644983	protein_coding;description=Histone
AC233865.1_FG004	7	146624593	146627475	protein_coding;logic_name=genebuilder
AC233870.1_FG003	6	167234209	167236984	protein_coding;description=Uncharacterized
AC233870.1_FG006	6	167207086	167219697	protein_coding;description=Uncharacterized
AC233872.1_FG003	3	18228180	18230298	protein_coding;description=Mitochondrial
AC233882.1_FG003	3	205916618	205926201	protein_coding;logic_name=fgenesh
AC233888.1_FG002	10	127941747	127942849	protein_coding;description=Uncharacterized
AC233910.1_FG001	2	198469134	198472361	protein_coding;logic_name=genebuilder
AC233910.1_FG004	2	198480833	198484864	protein_coding;logic_name=fgenesh
AC233910.1_FG010	2	198387583	198390322	protein_coding;description=Uncharacterized
AC233922.1_FG008	4	238584691	238585814	protein_coding;description=Putative
AC233946.1_FG004	3	206753989	206754759	protein_coding;logic_name=fgenesh
AC233950.1_FG002	1	265811311	265813044	protein_coding;description=Transcription
AC233952.1_FG006	2	210155168	210155803	protein_coding;description=Putative
AC233955.1_FG008	9	135529314	135531965	protein_coding;description=Uncharacterized
AC233960.1_FG002	5	200032552	200035241	protein_coding;description=Alternative
AC233960.1_FG003	5	200029375	200031847	protein_coding;description=Uncharacterized
AC233960.1_FG005	5	200017893	200019898	protein_coding;description=Helix-loop-helix
AC233961.1_FG001	7	20255014	20257584	protein_coding;description=Uncharacterized
AC233966.1_FG003	2	153558504	153559112	protein_coding;logic_name=fgenesh
AC234154.1_FG007	7	138762094	138766933	protein_coding;logic_name=fgenesh
AC234154.1_FG008	7	138739058	138742886	protein_coding;logic_name=fgenesh
AC234163.1_FG002	7	108281275	108282959	protein_coding;description=Uncharacterized
AC234175.1_FG010	10	2839957	2842038	protein_coding;description=Uncharacterized
AC234180.1_FG002	9	77455462	77461695	protein_coding;description=Putative
AC234180.1_FG004	9	77428241	77429900	protein_coding;description=Uncharacterized
AC234185.1_FG007	8	72146219	72149279	protein_coding;description=Uncharacterized
AC234187.1_FG003	1	141821112	141821483	protein_coding;logic_name=fgenesh
AC234203.1_FG010	1	188097107	188099898	protein_coding;description=Uncharacterized
AC234524.1_FG005	9	89453646	89455935	protein_coding;description=Uncharacterized
AC234526.1_FG005	7	133901563	133903865	protein_coding;logic_name=fgenesh
AC234528.1_FG004	1	204297394	204298228	protein_coding;description=Putative
AC235011.1_FG012	2	207421714	207424328	protein_coding;logic_name=fgenesh
AC235534.1_FG007	10	136957427	136964001	protein_coding;description=Outer
AC235541.1_FG002	2	70334195	70338285	protein_coding;description=Uncharacterized
AC235547.1_FG005	1	282473696	282477456	protein_coding;description=Uncharacterized
AC235548.1_FG002	5	63452945	63453472	protein_coding;logic_name=fgenesh
AF466202.2_FG007	10	138520769	138527883	protein_coding;description=Putative
AF466202.2_FG008	10	138620902	138629501	protein_coding;description=Uncharacterized
AF546187.1_FG007	1	162006911	162007636	protein_coding;description=Zein-alpha
AF546187.1_FG011	1	162119180	162120882	protein_coding;description=Cytochrome
AF546187.1_FG012	1	162175697	162176529	protein_coding;logic_name=fgenesh
AF546188.1_FG001	7	18755936	18756661	protein_coding;description=Putative
AF546188.1_FG002	7	18779575	18780300	protein_coding;logic_name=fgenesh
AY542798.1_FG003	1	258931432	258935850	protein_coding;description=Uncharacterized
EF517601.1_FG006	3	34418268	34419093	protein_coding;logic_name=fgenesh
EF517601.1_FG007	3	34426105	34429152	protein_coding;logic_name=fgenesh
GRMZM2G000014	4	205027470	205034968	protein_coding;description=Putative
GRMZM2G000039	2	9018122	9027319	protein_coding;description=Uncharacterized
GRMZM2G000047	2	9008336	9011170	protein_coding;description=Potassium
GRMZM2G000093	2	5691331	5698273	protein_coding;description=Putative
GRMZM2G000209	9	120482567	120484947	protein_coding;description=Uncharacterized
GRMZM2G000245	10	128583776	128590953	protein_coding;description=Uncharacterized
GRMZM2G000271	10	128549285	128550565	protein_coding;description=Uncharacterized
GRMZM2G000280	5	204262761	204341577	protein_coding;description=Uncharacterized
GRMZM2G000292	8	8822342	8823845	protein_coding;description=Uncharacterized
GRMZM2G000404	7	127759235	127761580	protein_coding;logic_name=genebuilder
GRMZM2G000427	1	17014899	17017668	protein_coding;logic_name=genebuilder
GRMZM2G000431	2	86629427	86631752	protein_coding;logic_name=genebuilder
GRMZM2G000510	4	32433	63643	protein_coding;description=Thioesterase
GRMZM2G000520	4	155637630	155639087	protein_coding;description=Putative
GRMZM2G000540	1	238877406	238886155	protein_coding;logic_name=genebuilder
GRMZM2G000566	9	102396762	102400757	protein_coding;description=Uncharacterized
GRMZM2G000601	2	173344295	173348659	protein_coding;description=Ubiquitin-conjugating
GRMZM2G000632	1	47479167	47484562	protein_coding;description=Uncharacterized
GRMZM2G000640	2	206498601	206499473	protein_coding;logic_name=genebuilder
GRMZM2G000775	5	106523957	106524904	protein_coding;logic_name=genebuilder
GRMZM2G000781	4	90646235	90646474	protein_coding;description=Uncharacterized
GRMZM2G000801	4	90651708	90652295	protein_coding;description=Putative
GRMZM2G000823	1	12143635	12148243	protein_coding;logic_name=genebuilder
GRMZM2G000936	2	227370951	227376407	protein_coding;description=Uncharacterized
GRMZM2G000937	5	68556120	68560410	protein_coding;description=Uncharacterized
GRMZM2G000964	4	235154285	235161789	protein_coding;logic_name=genebuilder
GRMZM2G001024	8	35819104	35821243	protein_coding;description=Putative
GRMZM2G001033	5	182238940	182244390	protein_coding;logic_name=genebuilder
GRMZM2G001043	4	14745233	14746187	protein_coding;description=Uncharacterized
GRMZM2G001084	2	64406192	64419933	protein_coding;description=Uncharacterized
GRMZM2G001164	5	182650805	182651953	protein_coding;logic_name=genebuilder
GRMZM2G001180	2	230345859	230350528	protein_coding;description=Uncharacterized
GRMZM2G001191	5	39691487	39699221	protein_coding;logic_name=genebuilder
GRMZM2G001255	3	225277773	225280863	protein_coding;description=Uncharacterized
GRMZM2G001265	10	103214136	103232644	protein_coding;description=Palmitoyltransferase
GRMZM2G001272	10	8789860	8796975	protein_coding;description=Tubby-like
GRMZM2G001288	1	64716646	64726453	protein_coding;logic_name=genebuilder
GRMZM2G001304	6	159446662	159451841	protein_coding;description=Uncharacterized
GRMZM2G001327	6	136879633	136883005	protein_coding;description=Elongation
GRMZM2G001342	4	13787999	13788491	protein_coding;description=Uncharacterized
GRMZM2G001361	1	64678111	64679803	protein_coding;logic_name=genebuilder
GRMZM2G001454	9	51170278	51192250	protein_coding;description=Putative
GRMZM2G001457	3	229220592	229241592	protein_coding;description=Nonphototropic
GRMZM2G001639	7	141630967	141633498	protein_coding;description=Uncharacterized
GRMZM2G001660	2	185040656	185045558	protein_coding;logic_name=genebuilder
GRMZM2G001663	1	35738669	35743639	protein_coding;logic_name=genebuilder
GRMZM2G001696	1	35744406	35748813	protein_coding;description=Phosphoenolpyruvate
GRMZM2G001816	9	78029802	78035004	protein_coding;description=60S
GRMZM2G001820	2	203790979	203797876	protein_coding;description=Uncharacterized
GRMZM2G001875	3	6740166	6741503	protein_coding;description=R2R3MYB-domain
GRMZM2G001895	1	98344349	98360337	protein_coding;description=Uncharacterized
GRMZM2G001898	7	13853249	13859639	protein_coding;description=Uncharacterized
GRMZM2G002023	8	164783953	164789519	protein_coding;description=Uncharacterized
GRMZM2G002124	5	216124650	216126560	protein_coding;logic_name=genebuilder
GRMZM2G002199	5	148274266	148278260	protein_coding;logic_name=genebuilder
GRMZM2G002309	9	130246347	130251842	protein_coding;description=Putative
GRMZM2G002440	4	65030508	65043341	protein_coding;description=GrpE
GRMZM2G002483	10	46005662	46006214	protein_coding;description=Uncharacterized
GRMZM2G002499	1	264784183	264785825	protein_coding;logic_name=genebuilder
GRMZM2G002531	4	214217038	214228066	protein_coding;description=ATP
GRMZM2G002548	3	210184666	210188313	protein_coding;logic_name=genebuilder
GRMZM2G002555	4	212012578	212014687	protein_coding;description=D-mannose
GRMZM2G002559	2	8812128	8816749	protein_coding;logic_name=genebuilder
GRMZM2G002568	3	224358391	224359216	protein_coding;logic_name=genebuilder
GRMZM2G002569	2	182995589	182999190	protein_coding;description=Uncharacterized
GRMZM2G002606	3	225173856	225181043	protein_coding;logic_name=genebuilder
GRMZM2G002617	9	37300031	37303401	protein_coding;description=TMV-MP30
GRMZM2G002627	5	194161607	194164853	protein_coding;description=Putative
GRMZM2G002656	6	129006368	129016640	protein_coding;description=Uncharacterized
GRMZM2G002704	4	51286229	51288398	protein_coding;description=Gibberellin
GRMZM2G002765	5	2387257	2400960	protein_coding;description=Uncharacterized
GRMZM2G002786	8	174954713	174956656	protein_coding;description=Seed
GRMZM2G002818	10	84043613	84045592	protein_coding;description=Cf2-like
GRMZM2G002903	2	29192378	29197908	protein_coding;description=Uncharacterized
GRMZM2G002978	2	59987056	59992370	protein_coding;description=Uncharacterized
GRMZM2G003022	8	38526610	38531197	protein_coding;description=Uncharacterized
GRMZM2G003023	9	5346391	5349821	protein_coding;description=Uncharacterized
GRMZM2G003043	2	224644895	224652148	protein_coding;description=Retinoblastoma-related
GRMZM2G003076	1	83835120	83838665	protein_coding;description=Tobamovirus
GRMZM2G003138	1	66676747	66678709	protein_coding;description=3-ketoacyl-CoA
GRMZM2G003157	4	237802001	237811994	protein_coding;description=Putative
GRMZM2G003167	9	4777177	4778055	protein_coding;description=Uncharacterized
GRMZM2G003172	7	170004164	170009921	protein_coding;description=ATP12
GRMZM2G003190	10	144408908	144413411	protein_coding;description=3-oxoacyl-synthase
GRMZM2G003252	2	217997898	218001975	protein_coding;description=Uncharacterized
GRMZM2G003304	1	218768608	218773418	protein_coding;description=Uncharacterized
GRMZM2G003331	2	218004232	218008192	protein_coding;logic_name=genebuilder
GRMZM2G003377	4	231949079	231952618	protein_coding;description=Uncharacterized
GRMZM2G003379	1	54183456	54187810	protein_coding;description=Uncharacterized
GRMZM2G003385	3	185890807	185895517	protein_coding;description=Uncharacterized
GRMZM2G003389	9	82749870	82753231	protein_coding;description=Uncharacterized
GRMZM2G003411	4	231940939	231947595	protein_coding;description=Uncharacterized
GRMZM2G003417	8	38812089	38813102	protein_coding;description=Uncharacterized
GRMZM2G003466	1	20094144	20095477	protein_coding;description=Uncharacterized
GRMZM2G003493	8	161170684	161172595	protein_coding;description=Uncharacterized
GRMZM2G003506	1	24673750	24676395	protein_coding;description=Uncharacterized
GRMZM2G003507	3	105570596	105573678	protein_coding;logic_name=genebuilder
GRMZM2G003563	2	218024594	218027264	protein_coding;description=Uncharacterized
GRMZM2G003662	4	27443539	27447075	protein_coding;description=Uncharacterized
GRMZM2G003715	10	78142498	78146839	protein_coding;description=Putative
GRMZM2G003732	10	4641206	4667439	protein_coding;description=Uncharacterized
GRMZM2G003734	8	137305634	137329952	protein_coding;description=Vacuolar
GRMZM2G003838	3	205178929	205180093	protein_coding;description=Uncharacterized
GRMZM2G003883	3	44224072	44229612	protein_coding;description=Pyruvate
GRMZM2G003897	10	83460738	83468025	protein_coding;description=Nucleolin%3B
GRMZM2G003909	1	119419556	119420951	protein_coding;description=Uncharacterized
GRMZM2G003927	7	110359182	110359930	protein_coding;description=Ramosa1
GRMZM2G003930	8	10288196	10291863	protein_coding;description=Protein
GRMZM2G003988	4	236227363	236231112	protein_coding;description=Cell
GRMZM2G004006	8	6855469	6857376	protein_coding;description=Uncharacterized
GRMZM2G004119	9	149547639	149549020	protein_coding;description=Putative
GRMZM2G004138	2	189926668	189928405	protein_coding;description=Uncharacterized
GRMZM2G004188	2	195089098	195093046	protein_coding;logic_name=genebuilder
GRMZM2G004222	9	121860632	121867020	protein_coding;description=Uncharacterized
GRMZM2G004259	1	21456080	21460930	protein_coding;description=Mitochondrial
GRMZM2G004301	7	9260420	9266065	protein_coding;description=Type
GRMZM2G004352	2	6471986	6474849	protein_coding;description=Uncharacterized
GRMZM2G004356	5	4217936	4222849	protein_coding;description=BHLH
GRMZM2G004397	1	21464564	21467986	protein_coding;logic_name=genebuilder
GRMZM2G004408	2	169429655	169431585	protein_coding;description=Uncharacterized
GRMZM2G004412	10	2987324	2996389	protein_coding;description=Uncharacterized
GRMZM2G004435	6	1239848	1243099	protein_coding;description=Polygalacturonase%3B
GRMZM2G004572	1	141080538	141086039	protein_coding;description=Uncharacterized
GRMZM2G004590	2	6484127	6487480	protein_coding;description=Uncharacterized
GRMZM2G004592	6	160195605	160200571	protein_coding;description=F-box
GRMZM2G004653	3	174378621	174384494	protein_coding;description=POT
GRMZM2G004663	3	98208303	98218330	protein_coding;logic_name=genebuilder
GRMZM2G004679	1	140270186	140271292	protein_coding;description=AT
GRMZM2G004690	8	171558487	171562011	protein_coding;description=Uncharacterized
GRMZM2G004699	4	191756828	191759110	protein_coding;description=Uncharacterized
GRMZM2G004732	10	56764383	56767068	protein_coding;description=Putative
GRMZM2G004741	4	226531221	226537109	protein_coding;description=Uncharacterized
GRMZM2G004828	6	162840182	162841982	protein_coding;description=Seed
GRMZM2G004908	4	137620392	137623765	protein_coding;description=Uncharacterized
GRMZM2G004932	6	160229723	160235338	protein_coding;description=Uncharacterized
GRMZM2G004959	6	21973369	21975498	protein_coding;description=Pollen-specific
GRMZM2G004988	3	135313190	135330761	protein_coding;description=SSXT
GRMZM2G005013	9	9725407	9729582	protein_coding;description=Uncharacterized
GRMZM2G005043	1	18889920	18891111	protein_coding;logic_name=genebuilder
GRMZM2G005066	9	9746518	9747591	protein_coding;description=Anthocyanin
GRMZM2G005107	2	10375614	10379329	protein_coding;description=Uncharacterized
GRMZM2G005126	10	84252239	84259713	protein_coding;description=Uncharacterized
GRMZM2G005207	10	3995050	3997307	protein_coding;description=Putative
GRMZM2G005209	9	15997604	16000902	protein_coding;description=Uncharacterized
GRMZM2G005216	6	105440322	105442285	protein_coding;description=Uncharacterized
GRMZM2G005232	5	8076341	8078859	protein_coding;logic_name=genebuilder
GRMZM2G005251	4	85049553	85054279	protein_coding;description=DCN1-like
GRMZM2G005253	4	31872052	31874711	protein_coding;description=Uncharacterized
GRMZM2G005260	5	38173536	38176103	protein_coding;description=Uncharacterized
GRMZM2G005278	6	96377698	96379656	protein_coding;description=Uncharacterized
GRMZM2G005281	1	240723458	240747322	protein_coding;description=Uncharacterized
GRMZM2G005304	8	142688645	142697014	protein_coding;description=Autophagy
GRMZM2G005347	4	203407679	203411878	protein_coding;description=Uncharacterized
GRMZM2G005365	5	9255208	9259408	protein_coding;description=Uncharacterized
GRMZM2G005374	8	165105288	165109977	protein_coding;description=Uncharacterized
GRMZM2G005419	3	134818584	134820223	protein_coding;description=Putative
GRMZM2G005557	8	119429656	119430421	protein_coding;description=Uncharacterized
GRMZM2G005592	5	107795026	107811651	protein_coding;description=Uncharacterized
GRMZM2G005646	4	64954470	64960060	protein_coding;description=Uncharacterized
GRMZM2G005652	1	191123119	191128083	protein_coding;logic_name=genebuilder
GRMZM2G005732	7	174996931	175030487	protein_coding;logic_name=genebuilder
GRMZM2G005737	4	39360976	39365209	protein_coding;description=Nucleic
GRMZM2G005749	3	230083221	230086158	protein_coding;description=Putative
GRMZM2G005788	3	4062860	4065184	protein_coding;description=Uncharacterized
GRMZM2G005815	3	219545854	219552097	protein_coding;description=HSF
GRMZM2G005834	3	230084075	230087764	protein_coding;logic_name=genebuilder
GRMZM2G005844	1	23215696	23223909	protein_coding;description=Uncharacterized
GRMZM2G005938	10	60236510	60241598	protein_coding;description=Plastid
GRMZM2G005955	1	212379446	212405575	protein_coding;description=Putative
GRMZM2G005996	5	193704699	193708918	protein_coding;description=Uncharacterized
GRMZM2G005998	5	84288297	84290452	protein_coding;description=Uncharacterized
GRMZM2G006042	10	13788443	13794457	protein_coding;description=Uncharacterized
GRMZM2G006083	10	60489059	60491257	protein_coding;description=Uncharacterized
GRMZM2G006112	9	81918768	81920413	protein_coding;description=Uncharacterized
GRMZM2G006370	1	45924858	45928209	protein_coding;description=Uncharacterized
GRMZM2G006428	10	127361273	127371519	protein_coding;description=Putative
GRMZM2G006450	8	150846500	150848619	protein_coding;description=Uncharacterized
GRMZM2G006468	4	59674528	59678827	protein_coding;description=Putative
GRMZM2G006554	8	58681728	58682239	protein_coding;description=Uncharacterized
GRMZM2G006578	7	133162136	133172180	protein_coding;description=Uncharacterized
GRMZM2G006644	8	58654337	58654566	protein_coding;description=Uncharacterized
GRMZM2G006672	4	131038320	131055437	protein_coding;description=Uncharacterized
GRMZM2G006704	1	147208701	147209328	protein_coding;description=Cytochrome
GRMZM2G006707	5	181690998	181698715	protein_coding;description=Uncharacterized
GRMZM2G006714	9	136811289	136814608	protein_coding;description=Uncharacterized
GRMZM2G006752	7	133190586	133195177	protein_coding;description=EIL
GRMZM2G006780	4	203709872	203712302	protein_coding;description=Uncharacterized
GRMZM2G006894	10	145614824	145621943	protein_coding;description=Plasma
GRMZM2G006937	5	78289215	78344551	protein_coding;description=Uncharacterized
GRMZM2G006964	2	28389255	28392075	protein_coding;description=Uncharacterized
GRMZM2G006977	1	22378474	22384347	protein_coding;description=Uncharacterized
GRMZM2G007021	8	25124803	25127534	protein_coding;description=SEC13
GRMZM2G007053	3	170469429	170470691	protein_coding;logic_name=genebuilder
GRMZM2G007055	1	38874010	38877166	protein_coding;description=Uncharacterized
GRMZM2G007060	2	209238835	209244128	protein_coding;description=Uncharacterized
GRMZM2G007097	2	136457002	136458257	protein_coding;logic_name=genebuilder
GRMZM2G007137	2	219961731	219968246	protein_coding;description=Uncharacterized
GRMZM2G007151	8	29150439	29152381	protein_coding;description=Uncharacterized
GRMZM2G007185	5	41566068	41576953	protein_coding;description=Uncharacterized
GRMZM2G007248	10	61506729	61508790	protein_coding;description=Uncharacterized
GRMZM2G007252	9	123079301	123083985	protein_coding;description=Uncharacterized
GRMZM2G007277	4	204887861	204892631	protein_coding;description=Uncharacterized
GRMZM2G007283	2	151335183	151340249	protein_coding;description=Serine/threonine-protein
GRMZM2G007288	5	144619680	144625181	protein_coding;description=Putative
GRMZM2G007327	1	247018936	247020378	protein_coding;logic_name=genebuilder
GRMZM2G007339	3	206492406	206496408	protein_coding;description=Uncharacterized
GRMZM2G007347	1	22742976	22747726	protein_coding;description=Uncharacterized
GRMZM2G007372	5	84876427	84879655	protein_coding;description=Uncharacterized
GRMZM2G007381	1	180039864	180044548	protein_coding;description=Uncharacterized
GRMZM2G007488	4	129348266	129479528	protein_coding;description=Peptidyl-prolyl
GRMZM2G007647	5	183195023	183199704	protein_coding;description=Uncharacterized
GRMZM2G007680	10	7359659	7362689	protein_coding;description=Uncharacterized
GRMZM2G007681	1	188753176	188845235	protein_coding;description=DNA-directed
GRMZM2G007683	9	14917553	14925590	protein_coding;description=Uncharacterized
GRMZM2G007713	2	9986172	9987281	protein_coding;logic_name=genebuilder
GRMZM2G007715	2	237576484	237585430	protein_coding;logic_name=genebuilder
GRMZM2G007757	5	120611360	120615986	protein_coding;description=3-oxoacyl-[acyl-carrier-protein]
GRMZM2G007871	2	82436798	82448704	protein_coding;logic_name=genebuilder
GRMZM2G007914	2	9969445	9972960	protein_coding;description=Putative
GRMZM2G007922	9	129218954	129226936	protein_coding;description=Uncharacterized
GRMZM2G007928	3	179685800	179686954	protein_coding;description=Bowman-Birk
GRMZM2G007948	1	300738291	300738969	protein_coding;logic_name=genebuilder
GRMZM2G008060	2	9964776	9966843	protein_coding;logic_name=genebuilder
GRMZM2G008066	9	129228580	129231546	protein_coding;description=Uncharacterized
GRMZM2G008175	4	94314166	94318545	protein_coding;description=Uncharacterized
GRMZM2G008185	2	175482479	175484508	protein_coding;logic_name=genebuilder
GRMZM2G008216	2	170859967	170862507	protein_coding;description=Putative
GRMZM2G008232	7	172242039	172247350	protein_coding;description=V-type
GRMZM2G008234	7	3186862	3189788	protein_coding;description=Uncharacterized
GRMZM2G008247	10	37762909	37767713	protein_coding;description=Beta-glucosidase2
GRMZM2G008250	1	174871999	174875364	protein_coding;description=Uncharacterized
GRMZM2G008259	4	11403566	11428284	protein_coding;description=Uncharacterized
GRMZM2G008271	10	80861842	80863106	protein_coding;description=Basal
GRMZM2G008286	8	80197949	80198613	protein_coding;description=Putative
GRMZM2G008309	7	157718341	157719866	protein_coding;description=Fiber
GRMZM2G008316	9	68500532	68502907	protein_coding;description=Uncharacterized
GRMZM2G008356	7	157708697	157716763	protein_coding;description=Uncharacterized
GRMZM2G008456	6	109765782	109768223	protein_coding;description=DNA-binding
GRMZM2G008464	8	80199540	80203096	protein_coding;description=NADH-ubiquinone
GRMZM2G008507	4	10486154	10492230	protein_coding;description=Putative
GRMZM2G008528	7	156548441	156550988	protein_coding;description=Uncharacterized
GRMZM2G008622	10	147669023	147672573	protein_coding;description=Uncharacterized
GRMZM2G008623	2	214508389	214514872	protein_coding;description=Proteasome
GRMZM2G008642	6	129405354	129408103	protein_coding;description=Uncharacterized
GRMZM2G008656	2	34849947	34851009	protein_coding;logic_name=genebuilder
GRMZM2G008687	7	156539630	156543248	protein_coding;description=Uncharacterized
GRMZM2G008710	1	3876891	3880199	protein_coding;description=Uncharacterized
GRMZM2G008730	10	146160923	146163640	protein_coding;description=Uncharacterized
GRMZM2G008748	4	128289717	128292060	protein_coding;description=60S
GRMZM2G008792	2	28171679	28176605	protein_coding;description=Cytokinin
GRMZM2G008834	5	214547239	214548762	protein_coding;description=Uncharacterized
GRMZM2G008898	2	233050785	233053965	protein_coding;logic_name=genebuilder
GRMZM2G008919	2	233040853	233044942	protein_coding;description=Uncharacterized
GRMZM2G009009	1	189221982	189223986	protein_coding;description=Uncharacterized
GRMZM2G009014	1	8510046	8514842	protein_coding;description=Putative
GRMZM2G009021	7	171221805	171226183	protein_coding;logic_name=genebuilder
GRMZM2G009045	7	125137105	125139291	protein_coding;logic_name=genebuilder
GRMZM2G009103	7	153894302	153896666	protein_coding;logic_name=genebuilder
GRMZM2G009125	2	44336664	44339115	protein_coding;description=Cytokinin-O-glucosyltransferase
GRMZM2G009144	7	153881458	153882749	protein_coding;description=Uncharacterized
GRMZM2G009188	2	222939817	222945328	protein_coding;logic_name=genebuilder
GRMZM2G009189	10	103379779	103380665	protein_coding;description=Uncharacterized
GRMZM2G009214	4	41917209	41922199	protein_coding;description=Uncharacterized
GRMZM2G009223	7	153860994	153863453	protein_coding;description=Glucose-6-phosphate/phosphate
GRMZM2G009268	10	48408051	48449847	protein_coding;description=Uncharacterized
GRMZM2G009282	3	22821827	22827568	protein_coding;description=Uncharacterized
GRMZM2G009335	9	83288941	83290942	protein_coding;description=Uncharacterized
GRMZM2G009348	4	192838961	192840700	protein_coding;description=Uncharacterized
GRMZM2G009365	5	74537227	74542439	protein_coding;logic_name=genebuilder
GRMZM2G009400	6	158202514	158204520	protein_coding;description=Tyrosine/DOPA
GRMZM2G009412	7	153856520	153858758	protein_coding;description=60S
GRMZM2G009435	1	70049055	70072045	protein_coding;logic_name=genebuilder
GRMZM2G009438	4	192824730	192829330	protein_coding;description=Uncharacterized
GRMZM2G009448	10	17611993	17615725	protein_coding;description=Putative
GRMZM2G009478	2	189179955	189185728	protein_coding;description=Uncharacterized
GRMZM2G009571	2	217215985	217219050	protein_coding;description=Uncharacterized
GRMZM2G009655	1	123760528	123780037	protein_coding;logic_name=genebuilder
GRMZM2G009732	8	150446472	150447120	protein_coding;description=Uncharacterized
GRMZM2G009785	5	133540574	133557141	protein_coding;description=Probable
GRMZM2G009845	6	127678759	127684774	protein_coding;description=Importin
GRMZM2G009871	4	237585169	237590369	protein_coding;description=Putative
GRMZM2G009876	2	217219349	217222007	protein_coding;description=TGF-beta-inducible
GRMZM2G009894	8	36508348	36510210	protein_coding;description=60S
GRMZM2G009895	1	275452210	275456164	protein_coding;description=Uncharacterized
GRMZM2G009901	1	290272790	290275287	protein_coding;description=Uncharacterized
GRMZM2G009904	4	45312126	45317225	protein_coding;description=Uncharacterized
GRMZM2G009913	5	123934147	123937589	protein_coding;description=Uncharacterized
GRMZM2G010016	8	36489208	36490074	protein_coding;description=Uncharacterized
GRMZM2G010054	1	267675524	267680920	protein_coding;description=Uncharacterized
GRMZM2G010085	3	68366065	68372195	protein_coding;logic_name=genebuilder
GRMZM2G010095	10	38583070	38599059	protein_coding;description=Uncharacterized
GRMZM2G010100	1	255604709	255605965	protein_coding;logic_name=genebuilder
GRMZM2G010105	8	163906201	163912934	protein_coding;description=Faciata
GRMZM2G010146	5	14817952	14826144	protein_coding;description=Trafficking
GRMZM2G010154	1	255628590	255629937	protein_coding;logic_name=genebuilder
GRMZM2G010221	4	236268174	236272709	protein_coding;description=Putative
GRMZM2G010257	2	2550585	2552593	protein_coding;description=60S
GRMZM2G010298	7	151545617	151555713	protein_coding;description=Protein
GRMZM2G010349	6	162569887	162583200	protein_coding;description=Uncharacterized
GRMZM2G010356	2	113211755	113214535	protein_coding;description=Terpene
GRMZM2G010363	2	155236088	155244997	protein_coding;description=Uncharacterized
GRMZM2G010422	8	14096341	14101335	protein_coding;description=Uncharacterized
GRMZM2G010488	4	153545848	153549425	protein_coding;description=Putative
GRMZM2G010657	1	53820245	53828302	protein_coding;description=Putative
GRMZM2G010693	3	12429859	12434725	protein_coding;description=Uncharacterized
GRMZM2G010745	5	196838985	196841829	protein_coding;description=Uncharacterized
GRMZM2G010797	10	118011019	118013627	protein_coding;description=Uncharacterized
GRMZM2G010804	3	197485578	197487544	protein_coding;description=Uncharacterized
GRMZM2G010834	4	65702880	65723298	protein_coding;description=Putative
GRMZM2G010836	8	137559363	137562678	protein_coding;description=Uncharacterized
GRMZM2G010863	9	103500094	103504884	protein_coding;description=Uncharacterized
GRMZM2G010884	9	103446560	103448428	protein_coding;description=Chlorophyll
GRMZM2G010924	2	204421580	204422295	protein_coding;description=Harpin-induced
GRMZM2G010937	4	163873554	163879688	protein_coding;description=Fimbrin
GRMZM2G010941	2	204428557	204432849	protein_coding;description=TBC
GRMZM2G010944	5	77786491	77789817	protein_coding;description=Uncharacterized
GRMZM2G010960	6	114357794	114367987	protein_coding;description=Putative
GRMZM2G010973	5	196849246	196850335	protein_coding;description=Putative
GRMZM2G011068	6	160542032	160546751	protein_coding;description=Uncharacterized
GRMZM2G011101	3	47450743	47466190	protein_coding;description=Uncharacterized
GRMZM2G011129	7	46493910	46497427	protein_coding;description=Nucleic
GRMZM2G011233	8	169529786	169531962	protein_coding;description=Uncharacterized
GRMZM2G011236	2	207364254	207365473	protein_coding;logic_name=genebuilder
GRMZM2G011315	2	221155472	221165988	protein_coding;description=Uncharacterized
GRMZM2G011319	6	75556122	75561732	protein_coding;description=Uncharacterized
GRMZM2G011357	1	239667869	239671192	protein_coding;description=Zinc
GRMZM2G011364	4	5707710	5712354	protein_coding;description=Sec12-like
GRMZM2G011404	2	221183507	221194220	protein_coding;description=EMB2756
GRMZM2G011463	7	120744621	120745586	protein_coding;description=SAUR37-auxin-responsive
GRMZM2G011483	1	49648038	49656761	protein_coding;description=Uncharacterized
GRMZM2G011491	8	127660961	127666588	protein_coding;description=Uncharacterized
GRMZM2G011575	2	219898388	219927581	protein_coding;description=Uncharacterized
GRMZM2G011592	3	227277700	227282452	protein_coding;description=Uncharacterized
GRMZM2G011784	2	169695201	169729529	protein_coding;description=Uncharacterized
GRMZM2G011832	1	246538639	246539936	protein_coding;logic_name=genebuilder
GRMZM2G011919	4	188696226	188698133	protein_coding;description=Putative
GRMZM2G012044	5	204372532	204376794	protein_coding;logic_name=genebuilder
GRMZM2G012071	1	246598613	246600191	protein_coding;logic_name=genebuilder
GRMZM2G012088	2	8551916	8557050	protein_coding;description=Uncharacterized
GRMZM2G012160	8	170965314	170968006	protein_coding;description=Cystatin2%3B
GRMZM2G012176	10	38482153	38487572	protein_coding;description=Putative
GRMZM2G012178	5	209617281	209621152	protein_coding;description=Uncharacterized
GRMZM2G012209	5	39894993	39908143	protein_coding;description=Uncharacterized
GRMZM2G012213	5	204369624	204372386	protein_coding;logic_name=genebuilder
GRMZM2G012262	4	237573503	237579217	protein_coding;description=DNA
GRMZM2G012276	6	107906324	107907897	protein_coding;description=Peroxiredoxin
GRMZM2G012319	1	38540863	38552713	protein_coding;description=Uncharacterized
GRMZM2G012326	2	234875985	234882247	protein_coding;logic_name=genebuilder
GRMZM2G012340	4	233623881	233625609	protein_coding;description=Peptidyl-prolyl
GRMZM2G012413	7	147416840	147419875	protein_coding;description=Uncharacterized
GRMZM2G012434	1	106850780	106854665	protein_coding;logic_name=genebuilder
GRMZM2G012453	1	193074564	193078345	protein_coding;logic_name=genebuilder
GRMZM2G012464	5	134825983	134827576	protein_coding;description=Uncharacterized
GRMZM2G012611	1	241318043	241329110	protein_coding;description=Uncharacterized
GRMZM2G012636	7	147420986	147421811	protein_coding;description=SAUR55-auxin-responsive
GRMZM2G012761	10	58193802	58208208	protein_coding;description=Uncharacterized
GRMZM2G012865	5	96603392	96605181	protein_coding;description=Uncharacterized
GRMZM2G012874	8	131221137	131227502	protein_coding;description=Beta3-glucuronyltransferase%3B
GRMZM2G012904	5	108506385	108508136	protein_coding;description=Uncharacterized
GRMZM2G012926	5	39904675	39908151	protein_coding;description=Uncharacterized
GRMZM2G012928	6	39087615	39088302	protein_coding;description=Subtilisin-chymotrypsin
GRMZM2G012942	2	86090336	86117116	protein_coding;description=Uncharacterized
GRMZM2G012966	8	138416903	138424121	protein_coding;description=Lycopene
GRMZM2G013045	3	2591290	2594894	protein_coding;logic_name=genebuilder
GRMZM2G013065	7	15083205	15085139	protein_coding;logic_name=genebuilder
GRMZM2G013079	4	122210629	122217176	protein_coding;description=Avr9
GRMZM2G013114	7	5138902	5145630	protein_coding;description=Uncharacterized
GRMZM2G013115	8	74584856	74590241	protein_coding;description=Uncharacterized
GRMZM2G013128	4	190621341	190624624	protein_coding;description=Uncharacterized
GRMZM2G013201	3	1609538	1613958	protein_coding;description=Uncharacterized
GRMZM2G013236	7	5150208	5154827	protein_coding;description=Uncharacterized
GRMZM2G013264	10	130257336	130263288	protein_coding;description=Uncharacterized
GRMZM2G013283	2	51084524	51138734	protein_coding;logic_name=genebuilder
GRMZM2G013318	9	11233737	11237858	protein_coding;description=Nucleolar
GRMZM2G013324	5	179056239	179061429	protein_coding;logic_name=genebuilder
GRMZM2G013398	9	39579626	39585243	protein_coding;description=Uncharacterized
GRMZM2G013430	1	24049836	24051294	protein_coding;description=Uncharacterized
GRMZM2G013448	8	138395512	138397199	protein_coding;description=Uncharacterized
GRMZM2G013481	8	161451515	161454431	protein_coding;description=Uncharacterized
GRMZM2G013588	1	57098620	57104749	protein_coding;logic_name=genebuilder
GRMZM2G013607	9	11237966	11242014	protein_coding;description=2Fe-2S
GRMZM2G013613	3	101161276	101162163	protein_coding;logic_name=genebuilder
GRMZM2G013617	6	56969090	56972316	protein_coding;description=Putative
GRMZM2G013704	5	216544543	216545465	protein_coding;description=Uncharacterized
GRMZM2G013750	5	1022941	1027559	protein_coding;description=Uncharacterized
GRMZM2G013767	2	141810976	141814496	protein_coding;logic_name=genebuilder
GRMZM2G013783	1	48681403	48686458	protein_coding;description=AMP-binding
GRMZM2G013790	3	20393271	20417073	protein_coding;description=Uncharacterized
GRMZM2G013821	5	194096097	194097995	protein_coding;description=HMGc1
GRMZM2G013956	9	102106454	102108897	protein_coding;description=Putative
GRMZM2G013957	1	48653925	48657230	protein_coding;description=Uncharacterized
GRMZM2G014004	4	196691429	196723656	protein_coding;description=Uncharacterized
GRMZM2G014043	10	148168371	148170630	protein_coding;description=Uncharacterized
GRMZM2G014066	8	149461134	149464730	protein_coding;description=Fiber
GRMZM2G014071	4	212126434	212130438	protein_coding;description=Uncharacterized
GRMZM2G014089	8	152253211	152257798	protein_coding;description=Uncharacterized
GRMZM2G014106	2	172889948	172900259	protein_coding;logic_name=genebuilder
GRMZM2G014136	3	180042887	180048021	protein_coding;description=Acyl-coenzyme
GRMZM2G014154	2	166064149	166067375	protein_coding;description=Histidine-containing
GRMZM2G014282	10	4899052	4914645	protein_coding;description=Uncharacterized
GRMZM2G014346	8	149452502	149455964	protein_coding;description=Uncharacterized
GRMZM2G014382	1	4055334	4063464	protein_coding;description=NADH
GRMZM2G014392	1	250953388	250956063	protein_coding;description=9-cis-epoxycarotenoid
GRMZM2G014400	2	208619257	208631187	protein_coding;logic_name=genebuilder
GRMZM2G014409	4	212182587	212183735	protein_coding;description=Uncharacterized
GRMZM2G014452	3	180049002	180054996	protein_coding;description=Uncharacterized
GRMZM2G014463	4	212183998	212184921	protein_coding;description=Uncharacterized
GRMZM2G014558	7	130735393	130740508	protein_coding;description=Uncharacterized
GRMZM2G014560	5	186331847	186334318	protein_coding;logic_name=genebuilder
GRMZM2G014577	5	106664305	106699748	protein_coding;description=Uncharacterized
GRMZM2G014653	3	170863580	170866035	protein_coding;description=NAC
GRMZM2G014729	7	166895789	166900274	protein_coding;description=Ramosa
GRMZM2G014750	5	183369421	183377057	protein_coding;logic_name=genebuilder
GRMZM2G015005	1	251672698	251681516	protein_coding;description=Uncharacterized
GRMZM2G015033	5	107171167	107182269	protein_coding;description=Uncharacterized
GRMZM2G015049	4	167103362	167104810	protein_coding;description=Uncharacterized
GRMZM2G015073	1	269364429	269371095	protein_coding;logic_name=genebuilder
GRMZM2G015143	1	117721135	117722274	protein_coding;logic_name=genebuilder
GRMZM2G015190	4	104065539	104069207	protein_coding;description=Uncharacterized
GRMZM2G015238	10	18339080	18352768	protein_coding;description=Prolyl
GRMZM2G015267	3	7416089	7419514	protein_coding;description=Uncharacterized
GRMZM2G015277	3	68361130	68362391	protein_coding;logic_name=genebuilder
GRMZM2G015285	2	228792133	228793917	protein_coding;description=Harpin
GRMZM2G015295	4	21158461	21161610	protein_coding;description=Adenosylhomocysteinase
GRMZM2G015361	8	4233042	4236941	protein_coding;description=Uncharacterized
GRMZM2G015384	1	2874117	2894252	protein_coding;description=Uncharacterized
GRMZM2G015395	2	195759656	195764068	protein_coding;description=Uncharacterized
GRMZM2G015419	4	234164919	234168681	protein_coding;description=Uncharacterized
GRMZM2G015568	2	111248503	111249523	protein_coding;logic_name=genebuilder
GRMZM2G015596	3	177063991	177069500	protein_coding;logic_name=genebuilder
GRMZM2G015599	10	46274087	46275527	protein_coding;description=Uncharacterized
GRMZM2G015648	9	149692456	149697117	protein_coding;description=Uncharacterized
GRMZM2G015692	8	76041012	76047878	protein_coding;description=Uncharacterized
GRMZM2G015788	3	8338290	8340501	protein_coding;logic_name=genebuilder
GRMZM2G015854	4	21682228	21690667	protein_coding;description=Uncharacterized
GRMZM2G015889	2	67375640	67380650	protein_coding;description=Serine/threonine-protein
GRMZM2G015902	1	64603797	64608997	protein_coding;description=Hepatocellular
GRMZM2G015908	3	202254409	202255643	protein_coding;description=Phosphatase
GRMZM2G016084	1	297827063	297830266	protein_coding;description=Uncharacterized
GRMZM2G016145	4	70600591	70601871	protein_coding;description=Response
GRMZM2G016153	8	103161309	103164197	protein_coding;description=Uncharacterized
GRMZM2G016168	5	74695924	74699984	protein_coding;description=Uncharacterized
GRMZM2G016180	4	109094089	109095168	protein_coding;description=Cytochrome
GRMZM2G016290	1	297830512	297832329	protein_coding;description=Uncharacterized
GRMZM2G016323	9	13169628	13180826	protein_coding;description=Ubiquitin
GRMZM2G016346	10	88549996	88550718	protein_coding;description=Uncharacterized
GRMZM2G016443	1	16435264	16435967	protein_coding;logic_name=genebuilder
GRMZM2G016487	10	130245239	130254355	protein_coding;description=Putative
GRMZM2G016503	6	161833045	161846216	protein_coding;description=Esterase%3B
GRMZM2G016511	1	16602780	16605847	protein_coding;description=Proteasome
GRMZM2G016564	10	119517572	119518319	protein_coding;description=Uncharacterized
GRMZM2G016574	6	109181767	109183023	protein_coding;description=Uncharacterized
GRMZM2G016590	5	70604559	70605896	protein_coding;logic_name=genebuilder
GRMZM2G016602	1	252202771	252214106	protein_coding;description=Protein
GRMZM2G016668	3	144132062	144134374	protein_coding;description=Ring
GRMZM2G016707	5	177279662	177280632	protein_coding;logic_name=genebuilder
GRMZM2G016738	1	297835147	297837438	protein_coding;logic_name=genebuilder
GRMZM2G016744	6	109142901	109143713	protein_coding;description=Uncharacterized
GRMZM2G016754	3	57392081	57394344	protein_coding;description=Uncharacterized
GRMZM2G016817	6	147835864	147843229	protein_coding;description=Uncharacterized
GRMZM2G016827	8	157506230	157512833	protein_coding;description=Uncharacterized
GRMZM2G016844	2	212562529	212564663	protein_coding;logic_name=genebuilder
GRMZM2G016875	1	255314153	255322179	protein_coding;description=Uncharacterized
GRMZM2G016886	6	90702585	90708986	protein_coding;description=Uncharacterized
GRMZM2G016890	10	34240659	34246077	protein_coding;description=Beta-glucosidase%2C
GRMZM2G016892	1	297877793	297883989	protein_coding;description=Uncharacterized
GRMZM2G016894	2	48182991	48188659	protein_coding;description=Uncharacterized
GRMZM2G016922	1	237109339	237115584	protein_coding;description=Uncharacterized
GRMZM2G016923	4	224772583	224777502	protein_coding;description=Uncharacterized
GRMZM2G016928	2	73918711	73921281	protein_coding;description=60S
GRMZM2G016936	4	228079383	228084009	protein_coding;description=Uncharacterized
GRMZM2G016939	10	134434838	134438537	protein_coding;description=Protein
GRMZM2G017013	7	141612904	141615527	protein_coding;description=Protein
GRMZM2G017033	4	224767427	224772103	protein_coding;description=Uncharacterized
GRMZM2G017081	5	59835715	59840942	protein_coding;description=Uncharacterized
GRMZM2G017086	3	226711818	226720613	protein_coding;description=Ubiquitin
GRMZM2G017145	7	167537065	167544289	protein_coding;description=Amelogenin
GRMZM2G017164	10	100242426	100245138	protein_coding;description=Putative
GRMZM2G017193	8	155795371	155798447	protein_coding;description=Uncharacterized
GRMZM2G017257	9	7187390	7211060	protein_coding;description=Uncharacterized
GRMZM2G017319	1	255383520	255385569	protein_coding;logic_name=genebuilder
GRMZM2G017355	5	207946920	207948448	protein_coding;description=mTERF
GRMZM2G017382	2	157033595	157035388	protein_coding;description=Myristoyl-acyl
GRMZM2G017460	9	129107776	129110463	protein_coding;description=Putative
GRMZM2G017520	3	48494886	48497275	protein_coding;description=Uncharacterized
GRMZM2G017536	1	47993857	47998056	protein_coding;description=Putative
GRMZM2G017537	9	7177685	7182643	protein_coding;description=RNA
GRMZM2G017557	4	11930712	11932207	protein_coding;description=O-methyltransferase
GRMZM2G017578	4	201637783	201641474	protein_coding;description=Uncharacterized
GRMZM2G017616	1	16573827	16580722	protein_coding;description=Lipoxygenase
GRMZM2G017624	4	11899487	11904065	protein_coding;description=Uncharacterized
GRMZM2G017636	6	80807706	80809316	protein_coding;description=Putative
GRMZM2G017647	10	139730155	139735559	protein_coding;description=Uncharacterized
GRMZM2G017654	2	3780433	3809604	protein_coding;description=Uncharacterized
GRMZM2G017670	1	66775695	66776958	protein_coding;description=Putative
GRMZM2G017678	9	142653985	142656028	protein_coding;description=Uncharacterized
GRMZM2G017821	8	77106424	77108655	protein_coding;description=Pentatricopeptide
GRMZM2G017853	3	67926215	67946070	protein_coding;description=Putative
GRMZM2G017940	4	15720369	15724147	protein_coding;description=Uncharacterized
GRMZM2G017941	2	150652796	150657061	protein_coding;description=Uncharacterized
GRMZM2G018004	2	189535471	189536077	protein_coding;description=Putative
GRMZM2G018044	7	131475065	131477324	protein_coding;logic_name=genebuilder
GRMZM2G018059	2	49284951	49289701	protein_coding;logic_name=genebuilder
GRMZM2G018108	7	131469490	131471515	protein_coding;description=Uncharacterized
GRMZM2G018223	2	49290335	49295336	protein_coding;description=Uncharacterized
GRMZM2G018228	8	28528900	28531027	protein_coding;description=40S
GRMZM2G018251	4	240584583	240588730	protein_coding;description=Uncharacterized
GRMZM2G018314	10	134671814	134677004	protein_coding;description=Uncharacterized
GRMZM2G018369	6	120993855	120995810	protein_coding;description=Uncharacterized
GRMZM2G018372	3	124749036	124753658	protein_coding;description=Uncharacterized
GRMZM2G018375	8	137677256	137679026	protein_coding;description=Thiamine
GRMZM2G018414	1	257246035	257248752	protein_coding;description=Uncharacterized
GRMZM2G018416	4	127878602	127883936	protein_coding;description=Uncharacterized
GRMZM2G018436	2	150664743	150666249	protein_coding;description=NAC
GRMZM2G018462	10	140903077	140908845	protein_coding;description=Uncharacterized
GRMZM2G018523	5	168129105	168129827	protein_coding;logic_name=genebuilder
GRMZM2G018579	1	8347283	8348889	protein_coding;description=Putative
GRMZM2G018586	5	209333273	209341660	protein_coding;description=ER6
GRMZM2G018689	10	127287226	127290111	protein_coding;description=Ribosome
GRMZM2G018706	1	8348905	8351557	protein_coding;logic_name=genebuilder
GRMZM2G018775	2	172370772	172378257	protein_coding;description=Putative
GRMZM2G018782	3	47594534	47596245	protein_coding;logic_name=genebuilder
GRMZM2G018798	1	275011431	275016786	protein_coding;logic_name=genebuilder
GRMZM2G018823	6	119345319	119348616	protein_coding;description=TMV-MP30
GRMZM2G018943	5	17077279	17083849	protein_coding;description=Translation
GRMZM2G018950	7	148216228	148220201	protein_coding;logic_name=genebuilder
GRMZM2G018984	1	17492641	17494645	protein_coding;description=Uncharacterized
GRMZM2G019006	5	29724475	29792740	protein_coding;logic_name=fgenesh
GRMZM2G019185	3	151979295	151982296	protein_coding;description=Lichenase-2
GRMZM2G019200	7	1949666	1957643	protein_coding;description=Uncharacterized
GRMZM2G019225	6	8272015	8277539	protein_coding;description=Uncharacterized
GRMZM2G019257	6	6018105	6019357	protein_coding;description=Putative
GRMZM2G019260	1	34940742	34950638	protein_coding;description=Phosphomevalonate
GRMZM2G019266	3	172666888	172672682	protein_coding;logic_name=genebuilder
GRMZM2G019284	4	239505749	239508294	protein_coding;description=Uncharacterized
GRMZM2G019358	4	229164322	229170448	protein_coding;description=Uncharacterized
GRMZM2G019361	1	288142315	288149771	protein_coding;description=Uncharacterized
GRMZM2G019515	8	2897539	2904387	protein_coding;description=Disulfide
GRMZM2G019553	5	133812384	133815288	protein_coding;description=Cytochrome
GRMZM2G019562	1	74422861	74425248	protein_coding;logic_name=genebuilder
GRMZM2G019586	9	89799341	89802412	protein_coding;description=Uncharacterized
GRMZM2G019666	7	170436699	170439815	protein_coding;logic_name=genebuilder
GRMZM2G019681	2	108679065	108680101	protein_coding;description=Putative
GRMZM2G019686	3	155132784	155133636	protein_coding;description=FLP1%3B
GRMZM2G019721	3	41457022	41460730	protein_coding;logic_name=genebuilder
GRMZM2G019771	8	74139262	74140892	protein_coding;description=Uncharacterized
GRMZM2G019783	2	18610995	18622489	protein_coding;description=Uncharacterized
GRMZM2G019799	1	286429198	286437131	protein_coding;logic_name=genebuilder
GRMZM2G019807	3	221718549	221720023	protein_coding;description=OHP2
GRMZM2G019819	2	103675901	103679774	protein_coding;logic_name=genebuilder
GRMZM2G019859	9	41778718	41780236	protein_coding;description=Uncharacterized
GRMZM2G019863	2	18623440	18626564	protein_coding;description=Flowering
GRMZM2G019958	5	8824864	8833622	protein_coding;description=Uncharacterized
GRMZM2G020040	5	202107091	202115948	protein_coding;description=Uncharacterized
GRMZM2G020054	10	65437299	65438594	protein_coding;description=Putative
GRMZM2G020098	5	25635573	25639964	protein_coding;description=Uncharacterized
GRMZM2G020104	7	920232	924567	protein_coding;logic_name=genebuilder
GRMZM2G020196	4	229159456	229162354	protein_coding;description=Uncharacterized
GRMZM2G020281	7	955381	961141	protein_coding;description=Uncharacterized
GRMZM2G020285	5	204548110	204551811	protein_coding;logic_name=genebuilder
GRMZM2G020291	8	71691764	71699452	protein_coding;description=Uncharacterized
GRMZM2G020302	4	34954639	34964831	protein_coding;description=Uncharacterized
GRMZM2G020419	5	113821560	113822328	protein_coding;logic_name=genebuilder
GRMZM2G020438	4	162621358	162630860	protein_coding;description=Uncharacterized
GRMZM2G020544	8	134412774	134434357	protein_coding;description=Ras-related
GRMZM2G020548	1	7034342	7040091	protein_coding;logic_name=genebuilder
GRMZM2G020594	8	164718001	164722142	protein_coding;description=F-box
GRMZM2G020606	7	172281379	172285988	protein_coding;description=Uncharacterized
GRMZM2G020610	4	91428117	91430753	protein_coding;description=Uncharacterized
GRMZM2G020661	6	164784901	164786729	protein_coding;description=Ras
GRMZM2G020775	4	162708520	162718567	protein_coding;description=Sucrose
GRMZM2G020852	9	118077157	118078665	protein_coding;description=Uncharacterized
GRMZM2G020856	6	148710298	148714994	protein_coding;description=Uncharacterized
GRMZM2G020912	6	82128339	82134870	protein_coding;description=Uncharacterized
GRMZM2G021055	1	253775342	253780692	protein_coding;description=Uncharacterized
GRMZM2G021069	8	110042600	110048912	protein_coding;description=Minichromosome
GRMZM2G021110	5	152955772	152971505	protein_coding;description=Uncharacterized
GRMZM2G021219	2	35613783	35618667	protein_coding;description=ATP/GTP
GRMZM2G021223	2	111763830	111766785	protein_coding;description=Uncharacterized
GRMZM2G021270	5	199912824	199920035	protein_coding;description=Uncharacterized
GRMZM2G021276	8	95823	98367	protein_coding;description=Putative
GRMZM2G021436	8	145218834	145221192	protein_coding;description=Putative
GRMZM2G021464	2	46399656	46407712	protein_coding;description=Uncharacterized
GRMZM2G021471	3	134044944	134051099	protein_coding;logic_name=genebuilder
GRMZM2G021587	2	198589479	198608787	protein_coding;logic_name=genebuilder
GRMZM2G021589	3	186023825	186028557	protein_coding;description=Uncharacterized
GRMZM2G021607	4	133279711	133281491	protein_coding;description=DNA
GRMZM2G021619	2	36708164	36710640	protein_coding;logic_name=genebuilder
GRMZM2G021674	6	359787	364379	protein_coding;description=Uncharacterized
GRMZM2G021704	3	197390612	197395439	protein_coding;description=Dihydroorotase
GRMZM2G021742	1	298511319	298515696	protein_coding;description=Uncharacterized
GRMZM2G021777	5	183418226	183419769	protein_coding;description=CONSTANS-like
GRMZM2G021786	2	27602064	27606189	protein_coding;description=Uncharacterized
GRMZM2G021846	6	124714110	124733471	protein_coding;description=Fructose-6-phosphate-2-kinase/fructose-2%2C
GRMZM2G021849	2	111022791	111038124	protein_coding;logic_name=genebuilder
GRMZM2G022014	7	40391992	40394160	protein_coding;description=Putative
GRMZM2G022032	2	194479783	194483607	protein_coding;logic_name=genebuilder
GRMZM2G022061	1	68883873	68889949	protein_coding;description=Uncharacterized
GRMZM2G022095	7	115054379	115055427	protein_coding;description=rRNA
GRMZM2G022120	7	1365222	1370513	protein_coding;description=Uncharacterized
GRMZM2G022229	2	37535108	37537915	protein_coding;description=Uncharacterized
GRMZM2G022248	1	298493452	298498007	protein_coding;description=Uncharacterized
GRMZM2G022283	10	37545840	37567320	protein_coding;description=Uncharacterized
GRMZM2G022308	10	107306969	107311161	protein_coding;description=Uncharacterized
GRMZM2G022363	1	15473421	15477717	protein_coding;description=Calcium-binding
GRMZM2G022368	3	219335079	219335764	protein_coding;description=Putative
GRMZM2G022403	2	230148124	230150596	protein_coding;description=Membrane
GRMZM2G022437	4	211879696	211899482	protein_coding;description=Uncharacterized
GRMZM2G022470	9	39121990	39124169	protein_coding;description=Uncharacterized
GRMZM2G022506	10	73144422	73147698	protein_coding;description=Uncharacterized
GRMZM2G022606	10	1879259	1882389	protein_coding;description=Uncharacterized
GRMZM2G022629	3	117275972	117278152	protein_coding;logic_name=genebuilder
GRMZM2G022634	1	123317207	123318243	protein_coding;logic_name=genebuilder
GRMZM2G022651	3	4894121	4896155	protein_coding;logic_name=genebuilder
GRMZM2G022662	1	290210590	290232390	protein_coding;description=Elongation
GRMZM2G022694	4	121863937	121865666	protein_coding;description=Uncharacterized
GRMZM2G022711	8	4512978	4517797	protein_coding;description=Putative
GRMZM2G022726	6	44163987	44167115	protein_coding;description=Uncharacterized
GRMZM2G022730	9	18620522	18623655	protein_coding;description=Uncharacterized
GRMZM2G022763	2	230120745	230127189	protein_coding;description=Uncharacterized
GRMZM2G022782	8	39928379	39932619	protein_coding;description=Uncharacterized
GRMZM2G022787	1	267877539	267887185	protein_coding;logic_name=genebuilder
GRMZM2G022822	1	94432267	94434872	protein_coding;logic_name=genebuilder
GRMZM2G022859	1	267922012	267928571	protein_coding;description=Uncharacterized
GRMZM2G022926	10	141459032	141461396	protein_coding;description=Uncharacterized
GRMZM2G022947	2	214657145	214662132	protein_coding;description=Cytochrome
GRMZM2G022996	6	130553249	130555422	protein_coding;description=Putative
GRMZM2G023049	5	1722577	1727831	protein_coding;logic_name=genebuilder
GRMZM2G023119	1	122587640	122590008	protein_coding;logic_name=genebuilder
GRMZM2G023163	2	5822431	5826344	protein_coding;description=Glycerol
GRMZM2G023204	2	35953363	35955272	protein_coding;logic_name=genebuilder
GRMZM2G023232	6	130528209	130534334	protein_coding;description=Heat
GRMZM2G023239	2	5828702	5832711	protein_coding;logic_name=genebuilder
GRMZM2G023520	8	86268084	86269081	protein_coding;description=Uncharacterized
GRMZM2G023528	4	239684932	239688530	protein_coding;description=Glutamine
GRMZM2G023748	3	176723510	176726585	protein_coding;description=Ribosomal
GRMZM2G023833	1	277996604	278002850	protein_coding;description=PTD008
GRMZM2G023840	8	59488470	59491016	protein_coding;description=Uncharacterized
GRMZM2G023970	1	234273820	234284501	protein_coding;description=Putative
GRMZM2G024005	9	46645489	46646959	protein_coding;description=Uncharacterized
GRMZM2G024025	4	110130095	110131087	protein_coding;description=Uncharacterized
GRMZM2G024038	4	121836324	121837749	protein_coding;description=Uncharacterized
GRMZM2G024104	1	267960169	267963551	protein_coding;description=Glutamine
GRMZM2G024155	9	79061604	79062239	protein_coding;description=Uncharacterized
GRMZM2G024196	2	27746614	27751330	protein_coding;logic_name=genebuilder
GRMZM2G024435	1	28291328	28294121	protein_coding;logic_name=genebuilder
GRMZM2G024495	2	144119083	144120612	protein_coding;description=Uncharacterized
GRMZM2G024533	6	29641743	29646123	protein_coding;description=Uncharacterized
GRMZM2G024561	5	162933674	162940044	protein_coding;logic_name=genebuilder
GRMZM2G024563	4	23650363	23665453	protein_coding;description=Uncharacterized
GRMZM2G024576	6	29635178	29640901	protein_coding;description=Uncharacterized
GRMZM2G024612	5	80310043	80319329	protein_coding;logic_name=genebuilder
GRMZM2G024641	2	226033961	226035164	protein_coding;logic_name=genebuilder
GRMZM2G024647	4	128321482	128323867	protein_coding;description=60S
GRMZM2G024686	1	298391949	298397094	protein_coding;description=Aspartokinase
GRMZM2G024730	8	5892297	5904192	protein_coding;description=Uncharacterized
GRMZM2G024775	7	124789218	124793671	protein_coding;description=Nucleoporin
GRMZM2G024799	8	163925756	163929617	protein_coding;description=SF16
GRMZM2G024806	3	186886605	186888845	protein_coding;description=Uncharacterized
GRMZM2G024823	1	99180327	99184416	protein_coding;description=Uncharacterized
GRMZM2G024851	3	138906763	138910797	protein_coding;description=DNA
GRMZM2G024865	7	124779165	124781770	protein_coding;description=Peptidase/
GRMZM2G024882	5	82120183	82137797	protein_coding;description=Uncharacterized
GRMZM2G024948	5	196729019	196731042	protein_coding;description=Uncharacterized
GRMZM2G024976	5	159240339	159247522	protein_coding;logic_name=genebuilder
GRMZM2G024992	3	186899469	186904965	protein_coding;description=Uncharacterized
GRMZM2G025037	4	39278862	39281476	protein_coding;description=Putative
GRMZM2G025054	10	125323532	125327383	protein_coding;description=Transglutaminase%3B
GRMZM2G025078	1	18190325	18199212	protein_coding;description=Uncharacterized
GRMZM2G025215	8	16996455	17001815	protein_coding;description=Putative
GRMZM2G025227	5	1457845	1463198	protein_coding;logic_name=genebuilder
GRMZM2G025231	7	37037007	37042784	protein_coding;description=Cellulose
GRMZM2G025294	2	66485188	66489968	protein_coding;description=DNA
GRMZM2G025356	4	240276842	240280807	protein_coding;description=Uncharacterized
GRMZM2G025414	3	165502885	165504076	protein_coding;description=BCL-2
GRMZM2G025451	3	165506218	165521044	protein_coding;description=Uncharacterized
GRMZM2G025477	4	221299923	221301965	protein_coding;description=Uncharacterized
GRMZM2G025491	6	109558991	109560705	protein_coding;description=Uncharacterized
GRMZM2G025528	3	135198718	135202520	protein_coding;description=Uncharacterized
GRMZM2G025592	10	141612636	141620390	protein_coding;description=DNA
GRMZM2G025642	1	5629470	5636419	protein_coding;description=Secondary
GRMZM2G025646	7	106257740	106259917	protein_coding;description=ELF4-like
GRMZM2G025648	1	267392843	267394986	protein_coding;description=Uncharacterized
GRMZM2G025649	3	171080928	171082990	protein_coding;logic_name=genebuilder
GRMZM2G025703	3	171075200	171078825	protein_coding;logic_name=genebuilder
GRMZM2G025763	7	18954749	18955697	protein_coding;logic_name=genebuilder
GRMZM2G025812	9	100855159	100857284	protein_coding;description=Putative
GRMZM2G025832	5	180084037	180086107	protein_coding;description=Uncharacterized
GRMZM2G025860	3	201694604	201701076	protein_coding;description=Uncharacterized
GRMZM2G025870	3	154114089	154115919	protein_coding;description=Flavonol
GRMZM2G025882	8	87946242	87947663	protein_coding;description=Beta-propeller
GRMZM2G025906	1	275896763	275900456	protein_coding;description=Uncharacterized
GRMZM2G025966	8	155657748	155662716	protein_coding;description=Uncharacterized
GRMZM2G026024	4	159020429	159023347	protein_coding;description=Uncharacterized
GRMZM2G026043	4	128873877	128884598	protein_coding;description=Uncharacterized
GRMZM2G026065	2	189521916	189525723	protein_coding;description=Uncharacterized
GRMZM2G026117	5	84284464	84288424	protein_coding;description=Uncharacterized
GRMZM2G026143	9	89248792	89249564	protein_coding;description=Uncharacterized
GRMZM2G026203	3	114038648	114041570	protein_coding;logic_name=genebuilder
GRMZM2G026216	5	30790874	30792637	protein_coding;description=Uncharacterized
GRMZM2G026218	7	47940808	47953476	protein_coding;logic_name=genebuilder
GRMZM2G026258	5	45146895	45153193	protein_coding;logic_name=genebuilder
GRMZM2G026301	2	159243156	159248057	protein_coding;description=Putative
GRMZM2G026309	2	204179800	204187966	protein_coding;logic_name=genebuilder
GRMZM2G026388	7	46729296	46729935	protein_coding;logic_name=genebuilder
GRMZM2G026389	7	40427296	40428471	protein_coding;logic_name=genebuilder
GRMZM2G026442	4	213260027	213287363	protein_coding;description=Uncharacterized
GRMZM2G026470	8	100378804	100381018	protein_coding;description=Soluble
GRMZM2G026580	10	125990306	125995582	protein_coding;description=Uncharacterized
GRMZM2G026643	3	27552061	27559751	protein_coding;description=Homeodomain
GRMZM2G026654	1	42492169	42495885	protein_coding;description=Uncharacterized
GRMZM2G026676	4	29089745	29090613	protein_coding;description=Uncharacterized
GRMZM2G026715	2	220328404	220329657	protein_coding;logic_name=genebuilder
GRMZM2G026742	9	146028201	146032662	protein_coding;description=Uncharacterized
GRMZM2G026758	3	155895303	155901682	protein_coding;description=Uncharacterized
GRMZM2G026767	1	85064008	85070276	protein_coding;description=Uncharacterized
GRMZM2G026780	1	270897979	270898979	protein_coding;description=Putative
GRMZM2G026802	6	98516334	98519688	protein_coding;description=Uncharacterized
GRMZM2G026804	8	32757373	32759599	protein_coding;description=Uncharacterized
GRMZM2G026881	5	50479549	50481319	protein_coding;description=Uncharacterized
GRMZM2G026892	5	23284770	23288690	protein_coding;description=Uncharacterized
GRMZM2G026900	4	109418034	109446383	protein_coding;description=Putative
GRMZM2G026910	1	42481335	42482483	protein_coding;description=Plant-specific
GRMZM2G026927	6	154037242	154038876	protein_coding;description=Uncharacterized
GRMZM2G026983	10	134461209	134463818	protein_coding;description=Uncharacterized
GRMZM2G026991	7	168953773	168962368	protein_coding;logic_name=genebuilder
GRMZM2G027007	3	2741369	2744803	protein_coding;description=Putative
GRMZM2G027016	8	172541801	172544426	protein_coding;description=Putative
GRMZM2G027023	3	204370321	204374240	protein_coding;description=Uncharacterized
GRMZM2G027049	2	24331084	24336866	protein_coding;logic_name=genebuilder
GRMZM2G027059	1	273003521	273007187	protein_coding;description=4-hydroxy-3-methylbut-2-enyl
GRMZM2G027135	5	30775630	30779487	protein_coding;description=Uncharacterized
GRMZM2G027166	2	165620649	165623133	protein_coding;description=Genetic
GRMZM2G027173	10	134455569	134459390	protein_coding;description=ELMO
GRMZM2G027187	4	239302476	239305460	protein_coding;description=Uncharacterized
GRMZM2G027193	5	176941108	176944921	protein_coding;description=Uncharacterized
GRMZM2G027217	7	168944205	168945545	protein_coding;logic_name=genebuilder
GRMZM2G027253	6	56611496	56612170	protein_coding;description=Uncharacterized
GRMZM2G027472	4	34253328	34253915	protein_coding;description=Uncharacterized
GRMZM2G027478	3	184334214	184338119	protein_coding;description=Putative
GRMZM2G027479	4	204450542	204451323	protein_coding;description=Uncharacterized
GRMZM2G027495	5	4657201	4660880	protein_coding;description=Uncharacterized
GRMZM2G027603	7	8687832	8695148	protein_coding;description=Uncharacterized
GRMZM2G027663	1	256626740	256633146	protein_coding;description=Uncharacterized
GRMZM2G027665	9	39370226	39379630	protein_coding;description=Uncharacterized
GRMZM2G027688	1	239162396	239163906	protein_coding;logic_name=genebuilder
GRMZM2G027737	8	37655357	37662644	protein_coding;description=Uncharacterized
GRMZM2G027756	7	151760765	151776778	protein_coding;description=Uncharacterized
GRMZM2G027821	1	11979866	11984789	protein_coding;description=Cell
GRMZM2G027835	9	107331165	107334148	protein_coding;description=4-hydroxy-tetrahydrodipicolinate
GRMZM2G027860	9	48763999	48771784	protein_coding;description=Uncharacterized
GRMZM2G027862	6	112427408	112429462	protein_coding;description=Uncharacterized
GRMZM2G027886	5	159484835	159494171	protein_coding;description=7-dehydrocholesterol
GRMZM2G027955	6	166787452	166793059	protein_coding;description=Glucose-1-phosphate
GRMZM2G027972	4	198308636	198311250	protein_coding;description=Putative
GRMZM2G028036	1	161471767	161476070	protein_coding;description=Uncharacterized
GRMZM2G028037	3	221519554	221524903	protein_coding;description=Uncharacterized
GRMZM2G028039	9	149430555	149437059	protein_coding;description=Uncharacterized
GRMZM2G028089	4	198326398	198330787	protein_coding;description=COP9
GRMZM2G028104	10	86998326	87000553	protein_coding;description=3-N-debenzoyl-2-deoxytaxol
GRMZM2G028114	1	141976723	142098860	protein_coding;logic_name=genebuilder
GRMZM2G028132	1	55753873	55762531	protein_coding;logic_name=genebuilder
GRMZM2G028136	1	20106483	20109808	protein_coding;description=Uncharacterized
GRMZM2G028179	2	143893426	143895327	protein_coding;description=rRNA
GRMZM2G028183	2	143898466	143903136	protein_coding;description=Uncharacterized
GRMZM2G028188	5	4677841	4678674	protein_coding;logic_name=genebuilder
GRMZM2G028247	1	20112656	20115288	protein_coding;description=Uncharacterized
GRMZM2G028286	1	281712274	281716146	protein_coding;logic_name=genebuilder
GRMZM2G028307	10	16492667	16509433	protein_coding;description=Uncharacterized
GRMZM2G028313	2	87396518	87420076	protein_coding;description=Putative
GRMZM2G028325	5	206972501	206976357	protein_coding;description=Aquaporin
GRMZM2G028346	8	170740197	170743502	protein_coding;description=Uncharacterized
GRMZM2G028369	3	194609127	194612918	protein_coding;description=Uncharacterized
GRMZM2G028386	1	201993810	201995393	protein_coding;logic_name=genebuilder
GRMZM2G028389	1	109898380	109900375	protein_coding;logic_name=genebuilder
GRMZM2G028452	8	167737381	167748856	protein_coding;description=Putative
GRMZM2G028501	5	63661809	63664969	protein_coding;logic_name=genebuilder
GRMZM2G028521	1	10540341	10544903	protein_coding;description=Uncharacterized
GRMZM2G028643	9	150252956	150255690	protein_coding;description=Uncharacterized
GRMZM2G028665	3	114101615	114105440	protein_coding;description=Uncharacterized
GRMZM2G028726	1	208478252	208483075	protein_coding;description=Putative
GRMZM2G028733	8	136114408	136137666	protein_coding;description=Uncharacterized
GRMZM2G028766	4	102090436	102116694	protein_coding;description=Uncharacterized
GRMZM2G028812	8	158849397	158853293	protein_coding;description=Uncharacterized
GRMZM2G028821	1	81612701	81613806	protein_coding;description=Glutathione
GRMZM2G028834	2	234575797	234580808	protein_coding;logic_name=genebuilder
GRMZM2G028885	8	80265100	80268877	protein_coding;description=Uncharacterized
GRMZM2G028887	7	151446946	151528337	protein_coding;description=Uncharacterized
GRMZM2G028900	1	174695630	174699469	protein_coding;description=GTP
GRMZM2G028902	10	142207946	142212938	protein_coding;description=Uncharacterized
GRMZM2G028980	4	237016081	237022029	protein_coding;description=Uncharacterized
GRMZM2G028986	8	133998453	134000765	protein_coding;description=Cytochrome
GRMZM2G029055	1	20901476	20914811	protein_coding;logic_name=genebuilder
GRMZM2G029058	4	227746592	227753142	protein_coding;description=CID11%3B
GRMZM2G029065	5	73065658	73071345	protein_coding;description=Uncharacterized
GRMZM2G029082	7	151441336	151446559	protein_coding;description=Uncharacterized
GRMZM2G029096	7	127751568	127753536	protein_coding;description=Barren
GRMZM2G029186	5	204142948	204153700	protein_coding;logic_name=genebuilder
GRMZM2G029211	2	83271415	83274727	protein_coding;description=Uncharacterized
GRMZM2G029219	3	43223995	43231708	protein_coding;description=Carbohydrate
GRMZM2G029267	3	105421342	105422781	protein_coding;description=Uncharacterized
GRMZM2G029300	10	41036618	41037347	protein_coding;description=Uncharacterized
GRMZM2G029370	9	15375115	15386731	protein_coding;description=Uncharacterized
GRMZM2G029396	1	290074104	290082929	protein_coding;description=Uncharacterized
GRMZM2G029400	5	137191942	137195068	protein_coding;description=Uncharacterized
GRMZM2G029478	10	142247936	142251827	protein_coding;description=F-box
GRMZM2G029583	5	181433676	181437224	protein_coding;description=26S
GRMZM2G029720	7	175909551	175910482	protein_coding;description=Uncharacterized
GRMZM2G029850	5	197657418	197660109	protein_coding;description=Uncharacterized
GRMZM2G029859	4	167460180	167511464	protein_coding;description=Uncharacterized
GRMZM2G029863	9	25081992	25084628	protein_coding;description=Protein
GRMZM2G030072	1	58296780	58305936	protein_coding;description=ATP-dependent
GRMZM2G030125	4	135339429	135342026	protein_coding;description=Auxin
GRMZM2G030128	4	99823498	99905606	protein_coding;description=Uncharacterized
GRMZM2G030138	7	10574421	10581444	protein_coding;description=Uncharacterized
GRMZM2G030144	9	16040794	16050905	protein_coding;description=AP-1
GRMZM2G030148	2	216076499	216078010	protein_coding;logic_name=genebuilder
GRMZM2G030165	8	80309649	80343371	protein_coding;description=Uncharacterized
GRMZM2G030167	8	147802116	147811408	protein_coding;description=Uncharacterized
GRMZM2G030169	5	23036169	23039886	protein_coding;description=Actin-2
GRMZM2G030197	7	92674966	92676455	protein_coding;logic_name=genebuilder
GRMZM2G030203	9	138809906	138810852	protein_coding;description=50S
GRMZM2G030223	1	35218967	35221406	protein_coding;description=Patatin-like
GRMZM2G030252	9	26843795	26845880	protein_coding;description=Uncharacterized
GRMZM2G030263	7	10562223	10565361	protein_coding;logic_name=genebuilder
GRMZM2G030305	6	165051770	165054226	protein_coding;description=Putative
GRMZM2G030312	2	172784377	172789620	protein_coding;description=Uncharacterized
GRMZM2G030350	7	10554147	10556377	protein_coding;description=Uncharacterized
GRMZM2G030422	1	35244552	35255551	protein_coding;description=Putative
GRMZM2G030436	1	140328950	140330902	protein_coding;logic_name=genebuilder
GRMZM2G030494	1	196372539	196374182	protein_coding;logic_name=genebuilder
GRMZM2G030567	1	3731285	3736202	protein_coding;logic_name=genebuilder
GRMZM2G030646	2	217762119	217766498	protein_coding;description=Uncharacterized
GRMZM2G030673	8	117423561	117428562	protein_coding;description=Putative
GRMZM2G030712	3	17838008	17842094	protein_coding;description=Uncharacterized
GRMZM2G030731	7	165283016	165284039	protein_coding;description=60S
GRMZM2G030744	5	214476567	214480784	protein_coding;description=Uncharacterized
GRMZM2G030762	8	162106868	162110024	protein_coding;description=Putative
GRMZM2G030768	4	60830589	60836982	protein_coding;description=Uncharacterized
GRMZM2G030794	1	51167519	51168461	protein_coding;logic_name=genebuilder
GRMZM2G030814	3	151373595	151376463	protein_coding;logic_name=genebuilder
GRMZM2G030850	1	124133868	124136208	protein_coding;description=Glucan
GRMZM2G030862	4	22163493	22169128	protein_coding;description=Uncharacterized
GRMZM2G030877	4	188665527	188672962	protein_coding;description=Putative
GRMZM2G030880	1	43551664	43559569	protein_coding;description=Uncharacterized
GRMZM2G030882	9	153457328	153459792	protein_coding;description=Calmodulin
GRMZM2G031022	1	264615783	264618912	protein_coding;description=Uncharacterized
GRMZM2G031053	6	164699355	164706569	protein_coding;description=Uncharacterized
GRMZM2G031107	5	181440754	181446379	protein_coding;description=Glucose-6-phosphate
GRMZM2G031138	1	278088968	278093752	protein_coding;description=Uncharacterized
GRMZM2G031143	2	212325421	212328048	protein_coding;description=Uncharacterized
GRMZM2G031156	8	167019449	167020201	protein_coding;description=Uncharacterized
GRMZM2G031167	3	139534703	139536620	protein_coding;logic_name=genebuilder
GRMZM2G031169	1	199769445	199772454	protein_coding;description=3-beta
GRMZM2G031257	5	213610111	213612088	protein_coding;description=Uncharacterized
GRMZM2G031311	6	133839846	133843446	protein_coding;description=RHM1%3B
GRMZM2G031329	2	217789087	217790346	protein_coding;description=Uncharacterized
GRMZM2G031331	2	47067541	47072637	protein_coding;description=MLO-like
GRMZM2G031429	3	67701887	67706273	protein_coding;description=Uncharacterized
GRMZM2G031504	7	5277400	5278259	protein_coding;description=Uncharacterized
GRMZM2G031529	10	141370294	141376285	protein_coding;description=Uncharacterized
GRMZM2G031568	3	67694182	67699591	protein_coding;logic_name=genebuilder
GRMZM2G031572	1	224300812	224309299	protein_coding;description=Prolyl
GRMZM2G031591	1	68732718	68743672	protein_coding;description=Putative
GRMZM2G031613	7	131064289	131074140	protein_coding;description=Uncharacterized
GRMZM2G031656	10	7125801	7131451	protein_coding;description=Putative
GRMZM2G031718	1	12948077	12951451	protein_coding;logic_name=genebuilder
GRMZM2G031780	7	21200138	21209290	protein_coding;description=Uncharacterized
GRMZM2G031824	7	106353644	106364521	protein_coding;description=Uncharacterized
GRMZM2G031827	8	69651989	69660585	protein_coding;description=Splicing
GRMZM2G031850	5	80273022	80278455	protein_coding;description=Pyridoxamine
GRMZM2G031859	1	6236638	6246244	protein_coding;description=Uncharacterized
GRMZM2G031893	1	224317806	224322949	protein_coding;logic_name=genebuilder
GRMZM2G031930	6	111416786	111420025	protein_coding;description=FIP1%3B
GRMZM2G031941	9	78315660	78317440	protein_coding;description=Putative
GRMZM2G031952	5	190786927	190791823	protein_coding;description=ELMO
GRMZM2G031958	6	769219	770886	protein_coding;description=F-box
GRMZM2G031983	5	155457609	155459172	protein_coding;logic_name=genebuilder
GRMZM2G031993	3	207225867	207227128	protein_coding;logic_name=genebuilder
GRMZM2G032028	6	104030339	104033096	protein_coding;description=Uncharacterized
GRMZM2G032047	1	46129394	46130844	protein_coding;description=Uncharacterized
GRMZM2G032095	7	96738377	96740300	protein_coding;description=3-ketoacyl-CoA
GRMZM2G032145	7	6575550	6579920	protein_coding;description=Uncharacterized
GRMZM2G032171	1	119006832	119031391	protein_coding;description=RHB1A%3B
GRMZM2G032182	1	46124117	46127464	protein_coding;description=Uncharacterized
GRMZM2G032190	8	18612393	18615853	protein_coding;description=Uncharacterized
GRMZM2G032222	1	223745977	223752961	protein_coding;description=Uncharacterized
GRMZM2G032225	2	62920633	62921858	protein_coding;logic_name=genebuilder
GRMZM2G032266	7	6581600	6583265	protein_coding;logic_name=genebuilder
GRMZM2G032267	5	74190035	74195837	protein_coding;description=Uncharacterized
GRMZM2G032276	4	78327814	78331281	protein_coding;description=Uncharacterized
GRMZM2G032314	4	120911610	120915541	protein_coding;description=Uncharacterized
GRMZM2G032337	4	209428042	209432624	protein_coding;description=Uncharacterized
GRMZM2G032339	1	277218151	277298925	protein_coding;description=M4
GRMZM2G032348	8	28164078	28171381	protein_coding;description=Glyoxylate
GRMZM2G032409	1	6213706	6218397	protein_coding;description=Dolichyl-diphosphooligosaccharide--protein
GRMZM2G032484	8	152582692	152586282	protein_coding;description=Uncharacterized
GRMZM2G032496	3	148259042	148263141	protein_coding;description=Uncharacterized
GRMZM2G032564	10	79284957	79287680	protein_coding;description=60S
GRMZM2G032583	2	13892343	13895411	protein_coding;description=Uncharacterized
GRMZM2G032602	2	29557868	29562262	protein_coding;description=Disease
GRMZM2G032648	5	24629108	24631437	protein_coding;description=Uncharacterized
GRMZM2G032684	10	82170212	82180242	protein_coding;description=Uncharacterized
GRMZM2G032699	7	35019778	35024211	protein_coding;logic_name=genebuilder
GRMZM2G032711	7	175605746	175613533	protein_coding;description=Uncharacterized
GRMZM2G032751	10	69613787	69619993	protein_coding;description=Uncharacterized
GRMZM2G032896	6	132244541	132248962	protein_coding;description=Putative
GRMZM2G032905	2	42386298	42388815	protein_coding;logic_name=genebuilder
GRMZM2G032910	5	24636914	24638912	protein_coding;description=Uncharacterized
GRMZM2G032912	1	54925888	54928353	protein_coding;logic_name=genebuilder
GRMZM2G032936	1	54843627	54851715	protein_coding;logic_name=genebuilder
GRMZM2G032958	3	183368042	183369178	protein_coding;logic_name=genebuilder
GRMZM2G032962	1	277208093	277217953	protein_coding;logic_name=genebuilder
GRMZM2G033029	9	41210563	41217564	protein_coding;description=Uncharacterized
GRMZM2G033093	2	42361408	42365396	protein_coding;logic_name=genebuilder
GRMZM2G033109	7	103696259	103697012	protein_coding;logic_name=genebuilder
GRMZM2G033130	9	9643861	9653807	protein_coding;description=Putative
GRMZM2G033219	2	4839737	4846170	protein_coding;description=6%2C7-dimethyl-8-ribityllumazine
GRMZM2G033273	9	128823874	128827493	protein_coding;description=Putative
GRMZM2G033359	3	194488173	194491797	protein_coding;description=Uncharacterized
GRMZM2G033515	3	213379698	213384959	protein_coding;description=Isocitrate
GRMZM2G033544	4	1987656	1991701	protein_coding;description=Uncharacterized
GRMZM2G033566	9	57135264	57154133	protein_coding;description=Anther-specific
GRMZM2G033570	1	52561894	52565938	protein_coding;description=EIL
GRMZM2G033576	3	212107164	212108496	protein_coding;description=Uncharacterized
GRMZM2G033592	9	128797440	128807481	protein_coding;description=Uncharacterized
GRMZM2G033630	3	182764839	182768617	protein_coding;description=Uncharacterized
GRMZM2G033656	1	189870771	189871628	protein_coding;logic_name=genebuilder
GRMZM2G033671	3	213412472	213420740	protein_coding;description=Uncharacterized
GRMZM2G033685	9	42835392	42836975	protein_coding;description=Uncharacterized
GRMZM2G033694	2	174419091	174436402	protein_coding;description=Histone-lysine
GRMZM2G033724	10	141781980	141787455	protein_coding;description=Uncharacterized
GRMZM2G033746	10	132936679	132939020	protein_coding;description=Uncharacterized
GRMZM2G033785	4	190849608	190860185	protein_coding;description=Uncharacterized
GRMZM2G033884	7	134135565	134138305	protein_coding;description=Methyltransferase
GRMZM2G033926	5	24730472	24733807	protein_coding;description=Uncharacterized
GRMZM2G033931	2	219443660	219447546	protein_coding;logic_name=genebuilder
GRMZM2G033962	2	219435832	219441286	protein_coding;logic_name=genebuilder
GRMZM2G033985	10	45710676	45712745	protein_coding;description=Peroxidase
GRMZM2G034013	2	195709890	195710767	protein_coding;description=30S
GRMZM2G034019	8	118311628	118315025	protein_coding;description=Uncharacterized
GRMZM2G034069	9	100444321	100448719	protein_coding;description=Uncharacterized
GRMZM2G034079	7	146500602	146508802	protein_coding;logic_name=genebuilder
GRMZM2G034096	1	97677242	97681520	protein_coding;description=Putative
GRMZM2G034110	9	115514419	115517835	protein_coding;description=Putative
GRMZM2G034143	5	66050702	66060795	protein_coding;logic_name=genebuilder
GRMZM2G034152	10	62260920	62265303	protein_coding;description=Polyamine
GRMZM2G034197	8	143992821	143996320	protein_coding;description=Uncharacterized
GRMZM2G034276	5	24734055	24743740	protein_coding;description=Uncharacterized
GRMZM2G034288	7	38217966	38231106	protein_coding;description=Putative
GRMZM2G034362	5	215754092	215764902	protein_coding;description=Myosin
GRMZM2G034385	5	29074040	29075592	protein_coding;description=Uncharacterized
GRMZM2G034471	2	195685844	195688226	protein_coding;logic_name=genebuilder
GRMZM2G034572	2	237789995	237798040	protein_coding;description=Putative
GRMZM2G034623	9	70579620	70580491	protein_coding;description=Uncharacterized
GRMZM2G034639	3	171190834	171199550	protein_coding;logic_name=genebuilder
GRMZM2G034647	8	119587820	119590668	protein_coding;description=Cyclin1
GRMZM2G034724	6	34438653	34440618	protein_coding;description=Putative
GRMZM2G034764	2	208743159	208745513	protein_coding;description=C2
GRMZM2G034794	2	200542821	200544893	protein_coding;description=Ribosomal
GRMZM2G034810	3	183497567	183498785	protein_coding;logic_name=genebuilder
GRMZM2G034840	2	3342917	3349175	protein_coding;description=Auxin
GRMZM2G034882	10	124463698	124466843	protein_coding;description=Uncharacterized
GRMZM2G034932	3	205101512	205102450	protein_coding;logic_name=genebuilder
GRMZM2G034975	3	205088843	205097491	protein_coding;description=Uncharacterized
GRMZM2G035023	6	3431324	3433046	protein_coding;description=Uncharacterized
GRMZM2G035156	1	15133264	15135363	protein_coding;logic_name=genebuilder
GRMZM2G035213	5	200419844	200423666	protein_coding;description=Gamma-tocopherol
GRMZM2G035298	6	144528145	144567928	protein_coding;description=Peroxisomal
GRMZM2G035305	10	37103251	37104797	protein_coding;description=Uncharacterized
GRMZM2G035309	5	195595018	195599344	protein_coding;logic_name=genebuilder
GRMZM2G035341	8	8102747	8115642	protein_coding;description=Putative
GRMZM2G035445	7	23963805	23974404	protein_coding;description=Uncharacterized
GRMZM2G035503	5	208137962	208142168	protein_coding;description=Uncharacterized
GRMZM2G035520	3	93429123	93435133	protein_coding;description=Uncharacterized
GRMZM2G035542	8	43078111	43086398	protein_coding;description=Uncharacterized
GRMZM2G035563	4	43854254	43858685	protein_coding;description=Uncharacterized
GRMZM2G035595	8	3155822	3159848	protein_coding;description=Uncharacterized
GRMZM2G035709	3	187270315	187273964	protein_coding;description=Putative
GRMZM2G035732	9	19545467	19547539	protein_coding;description=Uncharacterized
GRMZM2G035755	2	28126523	28128358	protein_coding;description=Uncharacterized
GRMZM2G035807	2	232763826	232769045	protein_coding;description=Uncharacterized
GRMZM2G035820	3	187230808	187235487	protein_coding;description=Chloroplast
GRMZM2G035933	8	168485419	168487113	protein_coding;description=Uncharacterized
GRMZM2G035944	8	122433073	122435587	protein_coding;description=Uncharacterized
GRMZM2G035994	3	203965361	203967079	protein_coding;description=Uncharacterized
GRMZM2G035999	7	135441629	135503130	protein_coding;description=Uncharacterized
GRMZM2G036050	3	227710987	227720102	protein_coding;description=Uncharacterized
GRMZM2G036099	3	187222969	187230680	protein_coding;description=Cupin%2C
GRMZM2G036120	8	168490630	168492388	protein_coding;description=Uncharacterized
GRMZM2G036169	1	300351265	300364771	protein_coding;description=Transcriptional
GRMZM2G036217	4	52923800	52927833	protein_coding;description=Uncharacterized
GRMZM2G036290	8	8094882	8101495	protein_coding;description=Uncharacterized
GRMZM2G036418	5	207563784	207570017	protein_coding;logic_name=genebuilder
GRMZM2G036427	10	23221425	23223906	protein_coding;description=Fiber
GRMZM2G036534	10	11754816	11761391	protein_coding;description=Dihydrolipoyllysine-residue
GRMZM2G036605	4	84871838	84873599	protein_coding;description=Uncharacterized
GRMZM2G036703	8	169646298	169648807	protein_coding;description=Putative
GRMZM2G036708	2	107916119	107918479	protein_coding;description=Cysteine
GRMZM2G036764	10	11761888	11764456	protein_coding;description=Uncharacterized
GRMZM2G036829	4	25662457	25668109	protein_coding;description=Uncharacterized
GRMZM2G036832	2	183268906	183275022	protein_coding;logic_name=genebuilder
GRMZM2G036916	7	103534378	103539283	protein_coding;description=Uncharacterized
GRMZM2G036952	8	140231738	140233986	protein_coding;description=Uncharacterized
GRMZM2G036966	6	18918022	18924439	protein_coding;description=Uncharacterized
GRMZM2G036996	2	18974888	18975721	protein_coding;description=Putative
GRMZM2G037048	6	150217522	150218820	protein_coding;description=Uncharacterized
GRMZM2G037104	2	230276620	230282304	protein_coding;description=1-acyl-sn-glycerol-3-phosphate
GRMZM2G037128	4	241077710	241081030	protein_coding;description=Uncharacterized
GRMZM2G037130	3	18192065	18193118	protein_coding;description=Putative
GRMZM2G037135	7	44005901	44007204	protein_coding;description=Putative
GRMZM2G037200	5	196068947	196075524	protein_coding;description=Nucleic
GRMZM2G037209	3	65286773	65289071	protein_coding;description=Uncharacterized
GRMZM2G037280	8	172426471	172440036	protein_coding;description=Uncharacterized
GRMZM2G037342	4	3752277	3757733	protein_coding;description=Sodium/hydrogen
GRMZM2G037350	8	128014715	128017224	protein_coding;description=LEC14B
GRMZM2G037422	3	150209102	150212316	protein_coding;description=Uncharacterized
GRMZM2G037469	3	209208204	209212398	protein_coding;description=Galactosylgalactosylxylosylprotein
GRMZM2G037496	4	43781243	43783271	protein_coding;description=Uncharacterized
GRMZM2G037574	2	183834147	183834918	protein_coding;description=Zinc
GRMZM2G037617	1	280619868	280626429	protein_coding;logic_name=genebuilder
GRMZM2G037655	1	207212559	207216688	protein_coding;description=Uncharacterized
GRMZM2G037690	1	116462905	116466696	protein_coding;logic_name=genebuilder
GRMZM2G037698	1	234059437	234071028	protein_coding;description=Pre-mRNA-splicing
GRMZM2G037781	4	35166124	35167982	protein_coding;description=Putative
GRMZM2G037875	2	199166132	199169546	protein_coding;description=Uncharacterized
GRMZM2G038152	8	36690396	36694616	protein_coding;description=Uncharacterized
GRMZM2G038153	1	61014839	61021281	protein_coding;description=Terpene
GRMZM2G038195	4	231094329	231107329	protein_coding;description=Serine/threonine-protein
GRMZM2G038224	8	35455315	35457491	protein_coding;description=Uncharacterized
GRMZM2G038284	6	164572347	164575688	protein_coding;description=Fiber
GRMZM2G038412	7	19507872	19511834	protein_coding;description=Uncharacterized
GRMZM2G038479	4	195089318	195090145	protein_coding;description=Putative
GRMZM2G038494	1	284075744	284078940	protein_coding;description=Uncharacterized
GRMZM2G038497	5	168898283	168899274	protein_coding;logic_name=genebuilder
GRMZM2G038519	2	207611861	207618663	protein_coding;description=Chlorophyll
GRMZM2G038588	4	231126049	231130775	protein_coding;description=Uncharacterized
GRMZM2G038598	1	59958603	59963511	protein_coding;description=Uncharacterized
GRMZM2G038780	8	94207955	94208957	protein_coding;description=CASP-like
GRMZM2G038811	1	66252298	66253051	protein_coding;description=Putative
GRMZM2G038835	2	15254383	15255456	protein_coding;logic_name=genebuilder
GRMZM2G038882	5	159202868	159205906	protein_coding;description=Uncharacterized
GRMZM2G038967	10	65629025	65632875	protein_coding;description=Uncharacterized
GRMZM2G038982	1	12306749	12314352	protein_coding;logic_name=genebuilder
GRMZM2G038988	1	250245383	250261082	protein_coding;description=Calmodulin
GRMZM2G039009	6	72636669	72638193	protein_coding;description=Uncharacterized
GRMZM2G039011	10	148467629	148469568	protein_coding;description=Uncharacterized
GRMZM2G039074	1	254304178	254313183	protein_coding;description=Uncharacterized
GRMZM2G039094	1	167346349	167352916	protein_coding;logic_name=genebuilder
GRMZM2G039097	2	7406890	7408413	protein_coding;logic_name=genebuilder
GRMZM2G039112	1	162442365	162444201	protein_coding;description=Uncharacterized
GRMZM2G039113	6	142758475	142760706	protein_coding;description=Tangled1%3B
GRMZM2G039155	2	178295993	178300823	protein_coding;description=Uncharacterized
GRMZM2G039212	9	149058827	149059543	protein_coding;description=Uncharacterized
GRMZM2G039278	1	279058329	279074785	protein_coding;description=Cytochrome
GRMZM2G039373	1	258499167	258506168	protein_coding;description=Trafficking
GRMZM2G039419	6	142692084	142714830	protein_coding;description=Uncharacterized
GRMZM2G039516	7	137729068	137729289	protein_coding;logic_name=genebuilder
GRMZM2G039538	2	207706084	207708708	protein_coding;description=Uncharacterized
GRMZM2G039577	1	118067034	118074140	protein_coding;description=Uncharacterized
GRMZM2G039583	7	168123263	168125467	protein_coding;description=Uncharacterized
GRMZM2G039630	4	4481664	4482509	protein_coding;description=Uncharacterized
GRMZM2G039650	3	177721918	177735994	protein_coding;description=Uncharacterized
GRMZM2G039683	5	212142036	212152040	protein_coding;description=Uncharacterized
GRMZM2G039792	5	212138848	212142050	protein_coding;logic_name=genebuilder
GRMZM2G039811	2	198972487	198976561	protein_coding;description=Uncharacterized
GRMZM2G039824	10	72815964	72817860	protein_coding;description=Uncharacterized
GRMZM2G039826	5	137969031	137978090	protein_coding;description=Putative
GRMZM2G039886	6	164577178	164579660	protein_coding;description=DnaJ
GRMZM2G039954	7	169371838	169376193	protein_coding;description=Putative
GRMZM2G039993	9	1995840	1997888	protein_coding;description=Uncharacterized
GRMZM2G039996	2	2020585	2022137	protein_coding;description=Chlorophyll
GRMZM2G040039	2	230866793	230869905	protein_coding;logic_name=genebuilder
GRMZM2G040052	1	27776286	27778864	protein_coding;description=Uncharacterized
GRMZM2G040068	1	82806627	82808754	protein_coding;logic_name=genebuilder
GRMZM2G040121	1	27799877	27805001	protein_coding;description=Uncharacterized
GRMZM2G040164	7	139396271	139402124	protein_coding;description=Proteasome
GRMZM2G040209	2	214723508	214726970	protein_coding;description=Uncharacterized
GRMZM2G040247	2	2042773	2049494	protein_coding;description=Uncharacterized
GRMZM2G040263	4	80272366	80274741	protein_coding;description=Putative
GRMZM2G040513	2	2053553	2056565	protein_coding;description=TPR
GRMZM2G040515	1	63614860	63617873	protein_coding;description=Uncharacterized
GRMZM2G040559	4	210564130	210566275	protein_coding;description=Tubulin
GRMZM2G040600	7	169380943	169386563	protein_coding;logic_name=genebuilder
GRMZM2G040605	9	50317277	50318340	protein_coding;description=Uncharacterized
GRMZM2G040618	2	211447136	211453321	protein_coding;description=Uncharacterized
GRMZM2G040630	3	15242719	15243931	protein_coding;logic_name=genebuilder
GRMZM2G040634	7	139402429	139406268	protein_coding;description=Uncharacterized
GRMZM2G040702	6	126332237	126334786	protein_coding;description=DNA-directed
GRMZM2G040706	9	70183511	70194524	protein_coding;description=Uncharacterized
GRMZM2G040728	1	27917245	27919033	protein_coding;description=Uncharacterized
GRMZM2G040803	10	132533983	132537765	protein_coding;description=Putative
GRMZM2G040838	9	70238503	70239127	protein_coding;description=Uncharacterized
GRMZM2G040871	5	64653529	64656198	protein_coding;description=Uncharacterized
GRMZM2G040887	1	7237111	7257507	protein_coding;description=Uncharacterized
GRMZM2G040947	7	111759325	111761838	protein_coding;description=Uncharacterized
GRMZM2G040964	5	171242128	171245921	protein_coding;description=Uncharacterized
GRMZM2G040968	10	20391694	20418386	protein_coding;description=Uncharacterized
GRMZM2G040970	8	173351511	173354469	protein_coding;description=Uncharacterized
GRMZM2G040995	9	27446657	27455323	protein_coding;description=Uncharacterized
GRMZM2G041028	1	105824333	105841732	protein_coding;description=Uncharacterized
GRMZM2G041048	5	20989766	20993954	protein_coding;description=Uncharacterized
GRMZM2G041055	10	40894399	40895923	protein_coding;description=Uncharacterized
GRMZM2G041065	6	126379841	126383030	protein_coding;description=Pyrophosphate-energized
GRMZM2G041068	9	101691037	101692320	protein_coding;description=Uncharacterized
GRMZM2G041235	4	15604739	15606984	protein_coding;description=Uncharacterized
GRMZM2G041275	3	207695833	207700328	protein_coding;logic_name=genebuilder
GRMZM2G041317	10	8357591	8358056	protein_coding;description=Uncharacterized
GRMZM2G041356	2	43049767	43052817	protein_coding;description=Uncharacterized
GRMZM2G041418	7	157932557	157935987	protein_coding;description=Uncharacterized
GRMZM2G041472	6	162675515	162679119	protein_coding;description=Uncharacterized
GRMZM2G041493	2	118086762	118087924	protein_coding;description=Putative
GRMZM2G041527	7	174364667	174370235	protein_coding;logic_name=genebuilder
GRMZM2G041613	1	109394550	109444450	protein_coding;description=Uncharacterized
GRMZM2G041645	7	157136722	157139341	protein_coding;logic_name=genebuilder
GRMZM2G041701	4	109547016	109551841	protein_coding;description=Transcription
GRMZM2G041876	2	32075761	32082205	protein_coding;logic_name=genebuilder
GRMZM2G041878	5	105681405	105818171	protein_coding;description=Uncharacterized
GRMZM2G041881	1	2798951	2801848	protein_coding;description=Uncharacterized
GRMZM2G041961	6	142593372	142596579	protein_coding;description=Lichenase-2%3B
GRMZM2G041991	5	204659225	204661268	protein_coding;logic_name=genebuilder
GRMZM2G041994	9	25834509	25838751	protein_coding;description=Uncharacterized
GRMZM2G042027	5	204666453	204683080	protein_coding;description=Uncharacterized
GRMZM2G042047	7	155626552	155627793	protein_coding;description=Histone
GRMZM2G042074	1	58050448	58061684	protein_coding;logic_name=genebuilder
GRMZM2G042078	3	223182549	223185532	protein_coding;description=Hydrogen-transporting
GRMZM2G042084	9	27967529	27982197	protein_coding;description=Uncharacterized
GRMZM2G042099	3	198590119	198607744	protein_coding;description=Uncharacterized
GRMZM2G042136	5	33190794	33193718	protein_coding;description=Flavoprotein
GRMZM2G042146	6	131395743	131399561	protein_coding;description=2-oxoglutarate/malate
GRMZM2G042173	5	187134366	187138476	protein_coding;logic_name=genebuilder
GRMZM2G042208	5	37458137	37460519	protein_coding;description=Putative
GRMZM2G042231	9	94384689	94388247	protein_coding;description=Uncharacterized
GRMZM2G042253	1	33475624	33479513	protein_coding;logic_name=genebuilder
GRMZM2G042278	5	76715126	76718411	protein_coding;description=Uncharacterized
GRMZM2G042313	1	176120584	176125695	protein_coding;logic_name=genebuilder
GRMZM2G042323	9	25822537	25828426	protein_coding;description=Uncharacterized
GRMZM2G042361	1	113931326	113937423	protein_coding;logic_name=genebuilder
GRMZM2G042412	3	193652082	193652876	protein_coding;description=Copper
GRMZM2G042543	1	43130206	43133377	protein_coding;logic_name=genebuilder
GRMZM2G042548	3	198638876	198641343	protein_coding;description=Transposon
GRMZM2G042593	8	129029194	129031765	protein_coding;description=Plant
GRMZM2G042607	6	113334776	113339770	protein_coding;description=Uncharacterized
GRMZM2G042627	7	19331382	19358462	protein_coding;description=FHA
GRMZM2G042683	1	65091947	65093876	protein_coding;description=Uncharacterized
GRMZM2G042723	3	198643289	198644138	protein_coding;logic_name=genebuilder
GRMZM2G042733	7	19360149	19366043	protein_coding;logic_name=genebuilder
GRMZM2G042754	3	198650552	198653640	protein_coding;description=Uncharacterized
GRMZM2G042807	2	164725957	164729707	protein_coding;description=Pre-mRNA
GRMZM2G042818	3	198661214	198665961	protein_coding;description=3-hydroxyisobutyryl-CoA
GRMZM2G042889	6	117200568	117211409	protein_coding;description=Uncharacterized
GRMZM2G042897	2	144306731	144308813	protein_coding;description=Uncharacterized
GRMZM2G042992	10	76650034	76659099	protein_coding;description=Ramosa
GRMZM2G043109	3	45201767	45203322	protein_coding;logic_name=genebuilder
GRMZM2G043310	6	102760769	102765401	protein_coding;description=Acetylglucosaminyltransferase
GRMZM2G043346	1	63154061	63160476	protein_coding;logic_name=genebuilder
GRMZM2G043348	5	56243545	56247332	protein_coding;description=Uncharacterized
GRMZM2G043445	7	140748856	140751941	protein_coding;description=Uncharacterized
GRMZM2G043456	1	55739485	55742956	protein_coding;logic_name=genebuilder
GRMZM2G043477	1	142383227	142384156	protein_coding;logic_name=genebuilder
GRMZM2G043489	2	211307081	211313098	protein_coding;description=Uncharacterized
GRMZM2G043493	1	56577187	56579012	protein_coding;description=Uncharacterized
GRMZM2G043575	4	94904369	94907056	protein_coding;description=Uncharacterized
GRMZM2G043579	2	211284806	211289010	protein_coding;description=Uncharacterized
GRMZM2G043737	10	116881112	116883547	protein_coding;description=Uncharacterized
GRMZM2G043749	10	66026088	66034968	protein_coding;description=Brain
GRMZM2G043783	5	74789712	74793428	protein_coding;description=Uncharacterized
GRMZM2G043799	1	10672430	10677847	protein_coding;description=Uncharacterized
GRMZM2G043843	3	230623910	230626016	protein_coding;logic_name=genebuilder
GRMZM2G043948	1	56570985	56575589	protein_coding;description=Uncharacterized
GRMZM2G043955	9	130770351	130772931	protein_coding;description=Uncharacterized
GRMZM2G044011	2	3927992	3938792	protein_coding;logic_name=genebuilder
GRMZM2G044049	2	213518053	213519504	protein_coding;logic_name=genebuilder
GRMZM2G044092	3	167480267	167489889	protein_coding;description=Uncharacterized
GRMZM2G044096	2	1777320	1782912	protein_coding;description=Uncharacterized
GRMZM2G044198	2	213213154	213216671	protein_coding;description=Uncharacterized
GRMZM2G044237	1	41961176	41971106	protein_coding;description=Arginine
GRMZM2G044247	1	3642611	3645502	protein_coding;description=Dihydrodipicolinate
GRMZM2G044273	5	180222703	180231220	protein_coding;description=Uncharacterized
GRMZM2G044343	8	141461835	141466833	protein_coding;description=Putative
GRMZM2G044354	1	147355375	147364963	protein_coding;description=Protein
GRMZM2G044372	10	4513756	4518759	protein_coding;description=Uncharacterized
GRMZM2G044423	10	5462324	5464902	protein_coding;description=Uncharacterized
GRMZM2G044448	3	229084600	229086448	protein_coding;description=Uncharacterized
GRMZM2G044460	3	160558385	160561442	protein_coding;description=Uncharacterized
GRMZM2G044493	2	144105688	144106622	protein_coding;description=Uncharacterized
GRMZM2G044531	8	88587852	88601053	protein_coding;description=Putative
GRMZM2G044591	8	75160086	75164067	protein_coding;description=Uncharacterized
GRMZM2G044684	4	136963381	136966710	protein_coding;description=GrpE
GRMZM2G044824	9	26643904	26645305	protein_coding;description=Putative
GRMZM2G044866	8	124824624	124829105	protein_coding;description=Uncharacterized
GRMZM2G044947	8	112534221	112536816	protein_coding;description=Esterase
GRMZM2G044997	8	84827447	84838058	protein_coding;description=Uncharacterized
GRMZM2G045027	1	225408071	225412051	protein_coding;description=Uncharacterized
GRMZM2G045057	4	204300266	204303009	protein_coding;description=Uncharacterized
GRMZM2G045070	2	37462054	37466996	protein_coding;description=Topoisomerase-like
GRMZM2G045090	1	79760351	79764442	protein_coding;logic_name=genebuilder
GRMZM2G045106	2	229860324	229860809	protein_coding;logic_name=genebuilder
GRMZM2G045109	9	68081459	68085268	protein_coding;description=Putative
GRMZM2G045188	5	168489858	168491256	protein_coding;description=Putative
GRMZM2G045215	3	197576539	197578841	protein_coding;description=Anther-specific
GRMZM2G045257	9	153083823	153087623	protein_coding;description=Potassium
GRMZM2G045303	4	26207067	26210294	protein_coding;description=Uncharacterized
GRMZM2G045331	2	10486289	10491902	protein_coding;description=Uncharacterized
GRMZM2G045366	3	197586815	197591360	protein_coding;description=Uncharacterized
GRMZM2G045503	1	196671756	196675994	protein_coding;logic_name=genebuilder
GRMZM2G045531	4	56056970	56057484	protein_coding;description=Uncharacterized
GRMZM2G045573	4	134298191	134298935	protein_coding;description=Uncharacterized
GRMZM2G045581	2	10494788	10497133	protein_coding;description=Uncharacterized
GRMZM2G045668	1	142715111	142732177	protein_coding;logic_name=genebuilder
GRMZM2G045678	1	254619872	254621178	protein_coding;description=Uncharacterized
GRMZM2G045688	1	220253400	220256489	protein_coding;description=Putative
GRMZM2G045781	1	294209663	294213978	protein_coding;description=Permease
GRMZM2G045816	3	101969238	101969861	protein_coding;logic_name=genebuilder
GRMZM2G045976	3	129102782	129106334	protein_coding;description=Uncharacterized
GRMZM2G046058	5	196197006	196198793	protein_coding;logic_name=genebuilder
GRMZM2G046061	3	129109119	129110515	protein_coding;description=DNA-directed
GRMZM2G046088	3	129110653	129113859	protein_coding;description=Uncharacterized
GRMZM2G046231	1	290214394	290215834	protein_coding;logic_name=genebuilder
GRMZM2G046244	5	200931643	200935048	protein_coding;description=Cation
GRMZM2G046252	7	47607665	47608343	protein_coding;logic_name=genebuilder
GRMZM2G046355	3	2503633	2525579	protein_coding;description=Putative
GRMZM2G046574	4	192907067	192910250	protein_coding;description=TPR
GRMZM2G046583	10	116816531	116826228	protein_coding;description=Nicotinate
GRMZM2G046590	2	134843	139880	protein_coding;logic_name=genebuilder
GRMZM2G046681	3	226660317	226665288	protein_coding;description=Uncharacterized
GRMZM2G046686	6	136146698	136151875	protein_coding;description=Hexokinase-1%3B
GRMZM2G046755	10	132108586	132113955	protein_coding;description=Uncharacterized
GRMZM2G046824	8	99101490	99108552	protein_coding;description=Uncharacterized
GRMZM2G046933	2	204555901	204558048	protein_coding;logic_name=genebuilder
GRMZM2G046968	2	3401353	3407648	protein_coding;description=Zinc
GRMZM2G047042	3	96235627	96252210	protein_coding;description=Uncharacterized
GRMZM2G047065	10	114675749	114676500	protein_coding;description=Uncharacterized
GRMZM2G047097	8	90895070	90901531	protein_coding;description=Uncharacterized
GRMZM2G047161	8	39127853	39133971	protein_coding;description=Uncharacterized
GRMZM2G047178	9	44121275	44128502	protein_coding;description=Uncharacterized
GRMZM2G047238	1	211717414	211721835	protein_coding;description=Stromal
GRMZM2G047347	2	18827068	18842114	protein_coding;description=Uncharacterized
GRMZM2G047365	1	292153642	292157269	protein_coding;description=Putative
GRMZM2G047384	3	188393693	188396233	protein_coding;description=DNA-3-methyladenine
GRMZM2G047404	2	173925593	173929511	protein_coding;description=Triose
GRMZM2G047412	8	133602565	133607955	protein_coding;description=Uncharacterized
GRMZM2G047474	2	3380473	3384389	protein_coding;description=TLD
GRMZM2G047513	1	23961976	23966539	protein_coding;logic_name=genebuilder
GRMZM2G047572	3	167040471	167044391	protein_coding;description=Putative
GRMZM2G047577	8	133599838	133602566	protein_coding;description=Uncharacterized
GRMZM2G047592	7	89458327	89461715	protein_coding;description=Uncharacterized
GRMZM2G047607	6	146606085	146609617	protein_coding;description=Uncharacterized
GRMZM2G047616	3	55030051	55031924	protein_coding;logic_name=genebuilder
GRMZM2G047626	3	127316146	127317795	protein_coding;description=MYB
GRMZM2G047715	4	121587332	121589718	protein_coding;description=Putative
GRMZM2G047763	4	108614973	108617119	protein_coding;description=Uncharacterized
GRMZM2G047774	1	299540824	299549015	protein_coding;description=Uncharacterized
GRMZM2G047777	2	189632604	189636543	protein_coding;description=F-box
GRMZM2G047800	4	22859263	22865480	protein_coding;description=Uncharacterized
GRMZM2G047813	3	219377091	219378851	protein_coding;description=Histone
GRMZM2G047867	9	66967810	66972831	protein_coding;description=Spermidine
GRMZM2G047969	6	93373340	93376030	protein_coding;description=Uncharacterized
GRMZM2G048067	10	1411349	1423184	protein_coding;description=Uncharacterized
GRMZM2G048092	6	93375708	93377502	protein_coding;description=Uncharacterized
GRMZM2G048154	1	42126085	42126784	protein_coding;logic_name=genebuilder
GRMZM2G048194	6	109466180	109469948	protein_coding;description=Erwinia
GRMZM2G048274	4	210933399	210940029	protein_coding;description=Uncharacterized
GRMZM2G048281	5	18557393	18563411	protein_coding;description=Uncharacterized
GRMZM2G048295	2	30170679	30172939	protein_coding;description=R2R3MYB-domain
GRMZM2G048324	1	70432377	70436980	protein_coding;description=Uncharacterized
GRMZM2G048335	3	43658995	43661620	protein_coding;logic_name=genebuilder
GRMZM2G048392	2	188808679	188813282	protein_coding;description=Putative
GRMZM2G048411	2	188802765	188808500	protein_coding;description=Methylcytosine
GRMZM2G048434	1	230937870	230948592	protein_coding;description=Uncharacterized
GRMZM2G048455	5	56042843	56048168	protein_coding;description=MPK7-putative
GRMZM2G048611	8	61516605	61524895	protein_coding;description=Uncharacterized
GRMZM2G048672	5	56050571	56051664	protein_coding;description=Macrophage
GRMZM2G048762	2	166981465	166984881	protein_coding;description=Uncharacterized
GRMZM2G048763	8	15983598	15985246	protein_coding;description=Uncharacterized
GRMZM2G048819	7	152870773	152892049	protein_coding;logic_name=genebuilder
GRMZM2G048826	4	59362407	59363516	protein_coding;description=Putative
GRMZM2G048854	9	115581683	115583141	protein_coding;description=Uncharacterized
GRMZM2G048910	6	118137380	118139235	protein_coding;description=Odorant
GRMZM2G048987	7	152856122	152861721	protein_coding;logic_name=genebuilder
GRMZM2G049021	5	133656772	133665057	protein_coding;description=Isochorismatase
GRMZM2G049031	1	4299822	4307400	protein_coding;description=Cell
GRMZM2G049057	1	207079822	207082141	protein_coding;logic_name=genebuilder
GRMZM2G049076	9	95338846	95357615	protein_coding;description=Putative
GRMZM2G049194	5	211753884	211765564	protein_coding;description=Uncharacterized
GRMZM2G049241	6	94195016	94196106	protein_coding;description=Uncharacterized
GRMZM2G049269	8	164482156	164487602	protein_coding;description=Uncharacterized
GRMZM2G049373	3	173048169	173050851	protein_coding;description=Uncharacterized
GRMZM2G049378	8	148179996	148182680	protein_coding;description=Putative
GRMZM2G049547	1	286777847	286784318	protein_coding;description=Uncharacterized
GRMZM2G049687	1	289350252	289358801	protein_coding;description=Uncharacterized
GRMZM2G049693	9	28017160	28021526	protein_coding;description=Uncharacterized
GRMZM2G049726	8	129858969	129862841	protein_coding;description=Uncharacterized
GRMZM2G049730	6	95875402	95877132	protein_coding;description=Uncharacterized
GRMZM2G049755	5	74363464	74365440	protein_coding;logic_name=genebuilder
GRMZM2G049779	5	74362395	74362907	protein_coding;logic_name=genebuilder
GRMZM2G049811	9	49446265	49450529	protein_coding;description=Formate
GRMZM2G049877	3	181871279	181874059	protein_coding;logic_name=genebuilder
GRMZM2G049913	7	172506138	172511079	protein_coding;description=Uncharacterized
GRMZM2G049915	10	36785988	36787819	protein_coding;description=Proline-rich
GRMZM2G050072	8	142811621	142813504	protein_coding;description=10-deacetylbaccatin
GRMZM2G050089	3	185812392	185817191	protein_coding;description=Uncharacterized
GRMZM2G050108	7	174448119	174450107	protein_coding;description=Nicotianamine
GRMZM2G050118	4	36757143	36761457	protein_coding;description=Uncharacterized
GRMZM2G050137	9	104883790	104886205	protein_coding;description=Uncharacterized
GRMZM2G050159	9	149280696	149283116	protein_coding;description=Membrane
GRMZM2G050193	2	196979616	196986363	protein_coding;description=Calcium
GRMZM2G050268	2	196952650	196955053	protein_coding;description=Uncharacterized
GRMZM2G050270	8	142813648	142817619	protein_coding;description=3-N-debenzoyl-2-deoxytaxol
GRMZM2G050309	5	24351589	24357543	protein_coding;logic_name=genebuilder
GRMZM2G050329	9	24473175	24478967	protein_coding;description=Uncharacterized
GRMZM2G050371	4	159889280	159893205	protein_coding;description=Ornithine
GRMZM2G050495	10	119722635	119728067	protein_coding;description=Uncharacterized
GRMZM2G050514	1	27978351	27982007	protein_coding;description=Glutamine
GRMZM2G050548	8	141765271	141771284	protein_coding;description=Putative
GRMZM2G050550	7	51486945	51489455	protein_coding;description=Sucrose
GRMZM2G050590	2	113226437	113231629	protein_coding;description=Uncharacterized
GRMZM2G050641	9	46584143	46587794	protein_coding;description=Diacylglycerol
GRMZM2G050647	10	115945143	115955403	protein_coding;description=Uncharacterized
GRMZM2G050649	4	19614077	19621944	protein_coding;description=Growth
GRMZM2G050697	3	206557927	206560435	protein_coding;logic_name=genebuilder
GRMZM2G050705	6	21850687	21854543	protein_coding;description=UDP-N-acetylglucosamine
GRMZM2G050734	5	201124991	201131079	protein_coding;description=Ubiquitin-protein
GRMZM2G050741	5	5553409	5556457	protein_coding;description=Uncharacterized
GRMZM2G050748	6	116133067	116134656	protein_coding;description=Uncharacterized
GRMZM2G050851	1	209401525	209403939	protein_coding;description=Uncharacterized
GRMZM2G050933	7	156705728	156708177	protein_coding;description=CYCD6
GRMZM2G050937	2	98051667	98078034	protein_coding;logic_name=genebuilder
GRMZM2G050982	4	25351731	25363303	protein_coding;description=Uncharacterized
GRMZM2G051042	4	25422963	25424811	protein_coding;description=Uncharacterized
GRMZM2G051055	6	167527224	167528960	protein_coding;description=Putative
GRMZM2G051090	7	156682269	156685040	protein_coding;logic_name=genebuilder
GRMZM2G051101	4	220528962	220532944	protein_coding;description=Putative
GRMZM2G051219	9	153861473	153877358	protein_coding;description=Uncharacterized
GRMZM2G051256	3	54471016	54474812	protein_coding;description=MYB
GRMZM2G051262	3	4189567	4195493	protein_coding;description=Alpha-1%2C2-mannosyltransferase
GRMZM2G051288	3	199733481	199737150	protein_coding;description=Uncharacterized
GRMZM2G051327	3	4201973	4206179	protein_coding;description=Syntaxin
GRMZM2G051374	4	49018857	49023602	protein_coding;description=Putative
GRMZM2G051403	5	7706026	7707915	protein_coding;description=Uncharacterized
GRMZM2G051502	4	214300902	214309856	protein_coding;description=Uncharacterized
GRMZM2G051541	4	214310959	214314731	protein_coding;description=Uncharacterized
GRMZM2G051670	7	4732246	4737863	protein_coding;logic_name=genebuilder
GRMZM2G051689	9	146592605	146595914	protein_coding;description=CRAL/TRIO
GRMZM2G051738	2	145111470	145114292	protein_coding;logic_name=genebuilder
GRMZM2G051745	3	10948588	10949468	protein_coding;logic_name=genebuilder
GRMZM2G051750	4	49316347	49318542	protein_coding;description=Uncharacterized
GRMZM2G051753	3	10940297	10946516	protein_coding;description=Boron
GRMZM2G051793	7	4708398	4726962	protein_coding;logic_name=genebuilder
GRMZM2G051806	6	130163346	130166258	protein_coding;description=Hexokinase-1%3B
GRMZM2G051842	8	7516447	7520814	protein_coding;description=Uncharacterized
GRMZM2G051855	3	222500558	222501424	protein_coding;logic_name=genebuilder
GRMZM2G051879	1	67652509	67655143	protein_coding;description=Histone
GRMZM2G051898	2	34127366	34129396	protein_coding;logic_name=genebuilder
GRMZM2G051917	2	1267102	1272359	protein_coding;logic_name=genebuilder
GRMZM2G051984	2	35166363	35170370	protein_coding;description=Uncharacterized
GRMZM2G052006	6	169000582	169002394	protein_coding;description=Pepsin
GRMZM2G052036	10	60030845	60031794	protein_coding;description=Uncharacterized
GRMZM2G052088	3	221368481	221372574	protein_coding;description=Uncharacterized
GRMZM2G052111	6	169023880	169027647	protein_coding;description=Putative
GRMZM2G052123	1	214501338	214503599	protein_coding;logic_name=genebuilder
GRMZM2G052239	6	779681	780894	protein_coding;description=Putative
GRMZM2G052255	8	97561273	97563717	protein_coding;description=Uncharacterized
GRMZM2G052279	2	142659254	142668474	protein_coding;logic_name=genebuilder
GRMZM2G052288	7	143908299	143910501	protein_coding;logic_name=genebuilder
GRMZM2G052386	2	78858668	78860355	protein_coding;logic_name=genebuilder
GRMZM2G052422	5	210825846	210828416	protein_coding;description=1-aminocyclopropane-1-carboxylate
GRMZM2G052507	2	223631394	223634693	protein_coding;description=Serine
GRMZM2G052569	2	6650471	6652737	protein_coding;description=Uncharacterized
GRMZM2G052586	1	1034670	1040163	protein_coding;description=50S
GRMZM2G052606	10	28608735	28611473	protein_coding;description=Putative
GRMZM2G052616	3	64821137	64823713	protein_coding;description=Uncharacterized
GRMZM2G052644	2	29299349	29301486	protein_coding;logic_name=genebuilder
GRMZM2G052650	1	170866748	170871629	protein_coding;description=Uncharacterized
GRMZM2G052654	9	119725267	119729992	protein_coding;description=Uncharacterized
GRMZM2G052671	2	189959952	189963986	protein_coding;description=Uncharacterized
GRMZM2G052713	3	136798432	136808499	protein_coding;logic_name=genebuilder
GRMZM2G052855	8	100469205	100476188	protein_coding;description=COV1-like
GRMZM2G052875	8	2052722	2060836	protein_coding;description=Uncharacterized
GRMZM2G052880	5	126268522	126359493	protein_coding;description=Uncharacterized
GRMZM2G052884	4	98948954	98954248	protein_coding;description=Uncharacterized
GRMZM2G052908	2	190427468	190432370	protein_coding;description=Uncharacterized
GRMZM2G052935	2	157355447	157361044	protein_coding;description=Aspartokinase
GRMZM2G052939	6	153042528	153044148	protein_coding;description=Uncharacterized
GRMZM2G052985	2	235827342	235833741	protein_coding;description=Speckle-type
GRMZM2G053019	2	48742647	48762873	protein_coding;description=Translocon
GRMZM2G053079	1	102442095	102454090	protein_coding;description=Putative
GRMZM2G053210	9	29008043	29010240	protein_coding;description=Putative
GRMZM2G053223	7	147130947	147131866	protein_coding;description=RNA
GRMZM2G053299	1	296102632	296106489	protein_coding;description=Uncharacterized
GRMZM2G053319	3	31099185	31106316	protein_coding;description=RER1A
GRMZM2G053322	8	90474300	90477778	protein_coding;description=UDP-sulfoquinovose
GRMZM2G053384	2	227347436	227349815	protein_coding;logic_name=genebuilder
GRMZM2G053500	5	60057375	60063832	protein_coding;description=Uncharacterized
GRMZM2G053514	7	100985622	101002091	protein_coding;description=Uncharacterized
GRMZM2G053531	1	141939330	141946253	protein_coding;description=Uncharacterized
GRMZM2G053600	4	30226164	30229833	protein_coding;description=Uncharacterized
GRMZM2G053669	1	45118780	45122813	protein_coding;description=Asparagine
GRMZM2G053690	2	90324568	90325299	protein_coding;logic_name=genebuilder
GRMZM2G053713	2	227634031	227794351	protein_coding;logic_name=genebuilder
GRMZM2G053742	1	88326900	88331762	protein_coding;logic_name=genebuilder
GRMZM2G053801	3	177490009	177494511	protein_coding;description=G10-like
GRMZM2G053839	2	11942041	11950776	protein_coding;logic_name=genebuilder
GRMZM2G053914	3	94396047	94397384	protein_coding;logic_name=genebuilder
GRMZM2G053955	1	123877336	123878232	protein_coding;logic_name=genebuilder
GRMZM2G053977	2	23844991	23849522	protein_coding;description=Uncharacterized
GRMZM2G054040	8	127779301	127783465	protein_coding;description=Uncharacterized
GRMZM2G054093	9	104961188	104964051	protein_coding;description=Uncharacterized
GRMZM2G054152	1	232346244	232351350	protein_coding;logic_name=genebuilder
GRMZM2G054162	4	240883468	240895570	protein_coding;description=Putative
GRMZM2G054233	4	224606569	224611914	protein_coding;description=Uncharacterized
GRMZM2G054250	10	25562470	25565564	protein_coding;description=Uncharacterized
GRMZM2G054350	5	3768362	3772973	protein_coding;logic_name=genebuilder
GRMZM2G054393	10	25564805	25574679	protein_coding;description=Uncharacterized
GRMZM2G054410	3	12139293	12141446	protein_coding;logic_name=genebuilder
GRMZM2G054415	4	5508409	5513442	protein_coding;description=Uncharacterized
GRMZM2G054418	10	133348999	133354774	protein_coding;description=Kinesin
GRMZM2G054465	9	99494900	99504275	protein_coding;description=Uncharacterized
GRMZM2G054522	4	158161620	158165091	protein_coding;description=Uncharacterized
GRMZM2G054632	10	116913274	116917658	protein_coding;description=Uncharacterized
GRMZM2G054651	4	6555127	6559285	protein_coding;description=HVA22-like
GRMZM2G054658	7	160480041	160481020	protein_coding;logic_name=genebuilder
GRMZM2G054715	3	208122523	208133257	protein_coding;description=Uncharacterized
GRMZM2G054852	3	103339567	103341320	protein_coding;description=Legumin-like
GRMZM2G054870	7	159459897	159465619	protein_coding;description=Uncharacterized
GRMZM2G054896	4	210678142	210678900	protein_coding;description=Plastid-specific
GRMZM2G054905	3	191183279	191244719	protein_coding;logic_name=genebuilder
GRMZM2G055020	6	143225934	143231317	protein_coding;description=Uncharacterized
GRMZM2G055052	1	32232066	32233807	protein_coding;description=Uncharacterized
GRMZM2G055101	1	22638365	22642811	protein_coding;logic_name=genebuilder
GRMZM2G055135	4	31604407	31607471	protein_coding;description=LOL1%3B
GRMZM2G055154	5	63649041	63652275	protein_coding;logic_name=genebuilder
GRMZM2G055158	4	166940293	166941682	protein_coding;description=Putative
GRMZM2G055172	1	22643455	22646836	protein_coding;description=Putative
GRMZM2G055217	1	22646541	22650357	protein_coding;description=Uncharacterized
GRMZM2G055219	8	174334906	174342097	protein_coding;description=Uncharacterized
GRMZM2G055255	7	46355271	46356075	protein_coding;description=Uncharacterized
GRMZM2G055263	1	37809278	37810975	protein_coding;logic_name=genebuilder
GRMZM2G055273	9	107858048	107861460	protein_coding;description=CASP-like
GRMZM2G055276	3	202504732	202507982	protein_coding;description=Uncharacterized
GRMZM2G055320	9	107810217	107816811	protein_coding;description=Putative
GRMZM2G055334	3	4710841	4715737	protein_coding;description=Putative
GRMZM2G055404	3	4722242	4723323	protein_coding;description=DNA-binding
GRMZM2G055431	1	222881612	222889471	protein_coding;logic_name=genebuilder
GRMZM2G055435	5	193607636	193611956	protein_coding;description=Uncharacterized
GRMZM2G055446	3	18826726	18828132	protein_coding;logic_name=genebuilder
GRMZM2G055458	3	66270831	66282839	protein_coding;description=Uncharacterized
GRMZM2G055545	3	98023171	98025858	protein_coding;logic_name=genebuilder
GRMZM2G055585	3	211614266	211618366	protein_coding;description=Uncharacterized
GRMZM2G055607	7	170071234	170074933	protein_coding;description=Uncharacterized
GRMZM2G055657	6	137864680	137869481	protein_coding;description=Uncharacterized
GRMZM2G055699	6	137839420	137843385	protein_coding;description=Non-cyanogenic
GRMZM2G055724	6	137830355	137833221	protein_coding;description=Uncharacterized
GRMZM2G055752	2	5429685	5430699	protein_coding;description=Uncharacterized
GRMZM2G055754	5	142462392	142464848	protein_coding;description=Uncharacterized
GRMZM2G055809	7	105090177	105091407	protein_coding;description=Uncharacterized
GRMZM2G055883	2	164820897	164825510	protein_coding;description=Uncharacterized
GRMZM2G055936	8	149893976	149898221	protein_coding;description=Peroxiredoxin-5%3B
GRMZM2G056039	1	154092556	154096679	protein_coding;description=Heat
GRMZM2G056109	9	87002731	87064325	protein_coding;description=Putative
GRMZM2G056116	6	87753671	87755985	protein_coding;description=Uncharacterized
GRMZM2G056247	8	145150494	145157581	protein_coding;description=Putative
GRMZM2G056357	1	225547254	225553549	protein_coding;description=Uncharacterized
GRMZM2G056377	1	8087580	8090320	protein_coding;description=Uncharacterized
GRMZM2G056400	1	215657189	215662587	protein_coding;description=Kanadi1
GRMZM2G056403	5	43832034	43852685	protein_coding;description=Uncharacterized
GRMZM2G056462	1	55444071	55454067	protein_coding;description=Eukaryotic
GRMZM2G056524	8	58215356	58249309	protein_coding;description=Putative
GRMZM2G056564	2	212391018	212396581	protein_coding;description=Putative
GRMZM2G056573	4	40005803	40012977	protein_coding;description=Putative
GRMZM2G056594	1	225561511	225563481	protein_coding;description=Uncharacterized
GRMZM2G056598	5	215831867	215837866	protein_coding;description=Uncharacterized
GRMZM2G056661	5	113766130	113816550	protein_coding;logic_name=genebuilder
GRMZM2G056697	10	41349547	41353106	protein_coding;description=Uncharacterized
GRMZM2G056756	10	41334890	41335974	protein_coding;description=Uncharacterized
GRMZM2G056766	5	41388575	41395102	protein_coding;logic_name=genebuilder
GRMZM2G056773	4	218221265	218227565	protein_coding;description=Uncharacterized
GRMZM2G056842	5	41396628	41400366	protein_coding;logic_name=genebuilder
GRMZM2G056849	5	41438887	41443718	protein_coding;logic_name=genebuilder
GRMZM2G056875	7	92751684	92754063	protein_coding;logic_name=genebuilder
GRMZM2G056908	5	191963084	191964288	protein_coding;description=Aquaporin
GRMZM2G056914	1	270094201	270097488	protein_coding;logic_name=genebuilder
GRMZM2G056920	4	234301708	234304462	protein_coding;description=Uncharacterized
GRMZM2G056989	1	240774433	240776147	protein_coding;logic_name=genebuilder
GRMZM2G057023	7	162075533	162081711	protein_coding;description=Interferon-related
GRMZM2G057026	6	7157498	7161862	protein_coding;description=Uncharacterized
GRMZM2G057031	4	159900689	159911939	protein_coding;description=Uncharacterized
GRMZM2G057037	7	111360785	111365653	protein_coding;description=Uncharacterized
GRMZM2G057065	2	141203276	141204383	protein_coding;logic_name=genebuilder
GRMZM2G057078	2	141195558	141199212	protein_coding;logic_name=genebuilder
GRMZM2G057084	10	133239823	133259536	protein_coding;description=Putative
GRMZM2G057091	6	7152770	7157266	protein_coding;description=Uncharacterized
GRMZM2G057093	1	240815648	240816781	protein_coding;logic_name=genebuilder
GRMZM2G057113	2	34463359	34469029	protein_coding;description=Uncharacterized
GRMZM2G057129	5	8145266	8148166	protein_coding;description=Uncharacterized
GRMZM2G057136	2	89002832	89004935	protein_coding;logic_name=genebuilder
GRMZM2G057251	6	163202448	163209585	protein_coding;description=Uncharacterized
GRMZM2G057260	7	162119125	162124837	protein_coding;logic_name=genebuilder
GRMZM2G057301	9	45456370	45457639	protein_coding;description=Uncharacterized
GRMZM2G057329	5	3067412	3072500	protein_coding;description=Peptidyl-prolyl
GRMZM2G057369	6	163209693	163214633	protein_coding;description=Anti-silencing
GRMZM2G057380	7	157609649	157619295	protein_coding;logic_name=genebuilder
GRMZM2G057402	4	219343924	219389259	protein_coding;description=Uncharacterized
GRMZM2G057408	6	93259854	93265695	protein_coding;description=Putative
GRMZM2G057412	1	77249505	77260170	protein_coding;description=Uncharacterized
GRMZM2G057440	5	191432730	191433308	protein_coding;logic_name=genebuilder
GRMZM2G057450	4	2116635	2122723	protein_coding;description=Splicing
GRMZM2G057459	5	46452763	46457424	protein_coding;logic_name=genebuilder
GRMZM2G057486	4	56529403	56531308	protein_coding;description=Uncharacterized
GRMZM2G057495	5	46522433	46533874	protein_coding;logic_name=genebuilder
GRMZM2G057508	6	163217594	163221221	protein_coding;description=Uncharacterized
GRMZM2G057519	4	56543272	56543984	protein_coding;description=Uncharacterized
GRMZM2G057522	1	121663536	121666403	protein_coding;description=Putative
GRMZM2G057554	10	123707093	123710625	protein_coding;description=Acetyltransferase%2C
GRMZM2G057608	1	204725618	204727783	protein_coding;description=Uncharacterized
GRMZM2G057630	6	44499357	44500118	protein_coding;description=Uncharacterized
GRMZM2G057646	1	39406993	39414612	protein_coding;description=Uncharacterized
GRMZM2G057768	1	84681423	84684878	protein_coding;description=Ca2+/calmodulin-dependent
GRMZM2G057778	1	6012083	6030032	protein_coding;logic_name=genebuilder
GRMZM2G057820	1	147731755	147736435	protein_coding;description=Uncharacterized
GRMZM2G057829	5	197632696	197636414	protein_coding;description=Uncharacterized
GRMZM2G057853	3	218085258	218099522	protein_coding;description=Seh1-like
GRMZM2G057885	2	199464833	199472687	protein_coding;logic_name=genebuilder
GRMZM2G057907	5	197738430	197741458	protein_coding;description=Catalytic/
GRMZM2G057963	4	192394635	192398051	protein_coding;description=Nudix
GRMZM2G058004	4	237983903	237987548	protein_coding;description=Uncharacterized
GRMZM2G058013	7	155405887	155411050	protein_coding;description=60S
GRMZM2G058021	3	223930004	223932037	protein_coding;description=Putative
GRMZM2G058033	6	99436045	99437475	protein_coding;description=Uncharacterized
GRMZM2G058081	10	44459128	44460028	protein_coding;description=Retrotransposon
GRMZM2G058089	1	295967135	295971702	protein_coding;description=Uncharacterized
GRMZM2G058128	7	43135817	43149545	protein_coding;logic_name=genebuilder
GRMZM2G058149	1	94099455	94101276	protein_coding;description=Uncharacterized
GRMZM2G058244	1	249483119	249485120	protein_coding;description=UDP-glucose
GRMZM2G058250	3	165768442	165770645	protein_coding;description=PSRP4
GRMZM2G058289	5	215100771	215104662	protein_coding;logic_name=genebuilder
GRMZM2G058292	5	196661199	196666224	protein_coding;description=Anthocyanin
GRMZM2G058305	8	75119745	75123757	protein_coding;description=Putative
GRMZM2G058310	7	155396510	155399710	protein_coding;description=Beta-amylase
GRMZM2G058340	4	4992643	4997690	protein_coding;description=Uncharacterized
GRMZM2G058358	8	93429523	93429954	protein_coding;description=Subtilisin-chymotrypsin
GRMZM2G058398	3	23176654	23179826	protein_coding;logic_name=genebuilder
GRMZM2G058432	5	196666688	196670652	protein_coding;description=Mitochondrial
GRMZM2G058441	4	129021033	129029665	protein_coding;description=Uncharacterized
GRMZM2G058447	4	5010887	5011985	protein_coding;description=Uncharacterized
GRMZM2G058456	8	75116719	75120448	protein_coding;description=Uncharacterized
GRMZM2G058472	6	148164946	148170153	protein_coding;description=Secondary
GRMZM2G058479	5	55956384	55961158	protein_coding;description=Uncharacterized
GRMZM2G058498	10	49806773	49818049	protein_coding;description=Rae1-like
GRMZM2G058584	1	285195800	285200581	protein_coding;description=Uncharacterized
GRMZM2G058655	3	213736254	213738847	protein_coding;description=Uncharacterized
GRMZM2G058675	9	34129753	34143728	protein_coding;description=Restorer
GRMZM2G058702	1	214769982	214774272	protein_coding;description=Uncharacterized
GRMZM2G058760	1	285208091	285211692	protein_coding;description=Uncharacterized
GRMZM2G058765	3	1030604	1031038	protein_coding;logic_name=genebuilder
GRMZM2G059021	4	152501381	152504153	protein_coding;description=Uncharacterized
GRMZM2G059033	2	233385077	233392000	protein_coding;description=Uncharacterized
GRMZM2G059037	6	166795461	166827341	protein_coding;description=Absence
GRMZM2G059052	3	209572240	209574768	protein_coding;description=Uncharacterized
GRMZM2G059073	8	157007211	157014005	protein_coding;description=NAD
GRMZM2G059083	3	147325268	147331452	protein_coding;description=Ferredoxin
GRMZM2G059102	1	17964695	17986258	protein_coding;description=MADS-box
GRMZM2G059110	10	115459036	115460464	protein_coding;description=Putative
GRMZM2G059151	6	115372536	115378936	protein_coding;description=Ppi-phosphofructokinase%3B
GRMZM2G059165	7	174072402	174074684	protein_coding;logic_name=genebuilder
GRMZM2G059207	2	83739391	83740057	protein_coding;logic_name=genebuilder
GRMZM2G059212	5	64317706	64322036	protein_coding;logic_name=genebuilder
GRMZM2G059214	10	11811061	11816472	protein_coding;description=Putative
GRMZM2G059252	4	192992880	192995454	protein_coding;description=Uncharacterized
GRMZM2G059302	4	192962918	192974114	protein_coding;description=Putative
GRMZM2G059308	9	79864518	79871342	protein_coding;description=Ent-kaurene
GRMZM2G059365	2	29023156	29034594	protein_coding;description=Uncharacterized
GRMZM2G059428	1	7483453	7485519	protein_coding;logic_name=genebuilder
GRMZM2G059429	2	29021680	29022345	protein_coding;logic_name=genebuilder
GRMZM2G059445	4	31129935	31132120	protein_coding;description=Uncharacterized
GRMZM2G059449	8	149842629	149847992	protein_coding;description=Uncharacterized
GRMZM2G059544	4	39589807	39591031	protein_coding;description=IAA25-auxin-responsive
GRMZM2G059678	3	195307506	195312044	protein_coding;logic_name=genebuilder
GRMZM2G059703	3	114798163	114804137	protein_coding;description=Uncharacterized
GRMZM2G059891	9	152235892	152238887	protein_coding;description=Uncharacterized
GRMZM2G059906	9	1920824	1921880	protein_coding;description=Uncharacterized
GRMZM2G059939	6	162767827	162769490	protein_coding;description=Putative
GRMZM2G059958	5	208475652	208478520	protein_coding;logic_name=genebuilder
GRMZM2G059981	1	269174736	269180487	protein_coding;description=Cytochrome
GRMZM2G060045	8	134264001	134276222	protein_coding;description=Uncharacterized
GRMZM2G060054	10	83681541	83697115	protein_coding;description=Uncharacterized
GRMZM2G060057	6	8682402	8684083	protein_coding;description=Uncharacterized
[truncated: 5,314 more rows]

## Sheet: US_5%
geneID	chr	start	end	annotation
AC148152.3_FG008	2	231879065 231883597 protein_coding;description=Uncharacterized
AC149818.2_FG001	9	152681211 152686897 protein_coding;description=Uncharacterized
AC149818.2_FG008	9	152726608 152728503 protein_coding;description=Uncharacterized
AC149828.2_FG004	9	150753588 150753980 protein_coding;description=Uncharacterized
AC155376.2_FG004	8	163685360 163687718 protein_coding;description=Uncharacterized
AC155377.1_FG001	3	220967145 220986200 protein_coding;description=Unconventional
AC155434.2_FG005	7	173860841 173863018 protein_coding;description=Uncharacterized
AC177831.3_FG004	2	49745576 49748553 protein_coding;logic_name=fgenesh
AC177897.2_FG002	1	260195858 260198235 protein_coding;description=Uncharacterized
AC177899.2_FG009	1	300523677 300525797 protein_coding;logic_name=fgenesh
AC177908.3_FG002	1	72808429 72813891 protein_coding;description=Transferase%2C
AC177924.2_FG001	2	71347459 71352265 protein_coding;logic_name=fgenesh
AC182105.3_FG006	4	85731240 85732972 protein_coding;description=Uncharacterized
AC182482.3_FG003	3	23016606 23020055 protein_coding;logic_name=fgenesh
AC183315.4_FG006	3	28222060 28223788 protein_coding;logic_name=genebuilder
AC183412.5_FG005	2	27476140 27479731 protein_coding;logic_name=fgenesh
AC183915.4_FG001	3	55960709 55964178 protein_coding;logic_name=fgenesh
AC184133.3_FG001	9	73617174 73619221 protein_coding;description=Uncharacterized
AC184794.2_FG003	4	86469186 86470912 protein_coding;description=Uncharacterized
AC185126.3_FG006	4	188230324 188230827 protein_coding;description=Putative
AC185130.2_FG004	5	76123795 76128759 protein_coding;logic_name=fgenesh
AC185130.2_FG005	5	76105000 76107879 protein_coding;logic_name=fgenesh
AC185217.3_FG004	4	190433231 190434395 protein_coding;description=Uncharacterized
AC185300.4_FG002	4	228549375 228550451 protein_coding;description=Uncharacterized
AC185487.4_FG001	5	195656054 195656458 protein_coding;logic_name=fgenesh
AC185522.2_FG002	4	115485804 115486253 protein_coding;description=Uncharacterized
AC185530.2_FG004	4	120681571 120683126 protein_coding;description=Uncharacterized
AC185593.3_FG003	1	85784829 85785212 protein_coding;logic_name=fgenesh
AC185605.3_FG003	5	44442096 44442548 protein_coding;logic_name=fgenesh
AC185655.3_FG005	2	39942983 39944500 protein_coding;logic_name=fgenesh
AC186189.3_FG005	1	283458336 283459025 protein_coding;logic_name=fgenesh
AC186233.3_FG007	1	10191819 10194486 protein_coding;logic_name=fgenesh
AC186329.3_FG006	2	49947661 49948235 protein_coding;logic_name=fgenesh
AC186337.3_FG003	2	25257316 25257792 protein_coding;logic_name=fgenesh
AC186404.3_FG002	8	68684694 68685543 protein_coding;description=Uncharacterized
AC186424.4_FG009	1	279720783 279721205 protein_coding;logic_name=fgenesh
AC186603.6_FG003	1	168712314 168713762 protein_coding;description=Cytochrome
AC186611.4_FG005	8	112232777 112234777 protein_coding;description=Uncharacterized
AC187067.4_FG001	7	175773543 175773998 protein_coding;logic_name=fgenesh
AC187086.3_FG004	8	136320652 136322829 protein_coding;description=Uncharacterized
AC187092.6_FG003	8	70080491 70080904 protein_coding;description=Uncharacterized
AC187098.4_FG011	7	174881880 174883538 protein_coding;description=PWWP
AC187157.4_FG005	8	22645969 22650386 protein_coding;description=Class
AC187567.4_FG004	6	131649644 131650090 protein_coding;description=Uncharacterized
AC187782.4_FG009	8	140022445 140022813 protein_coding;description=Uncharacterized
AC187802.3_FG008	6	157971733 157973011 protein_coding;description=Uncharacterized
AC188727.3_FG003	9	6371877 6374644 protein_coding;description=Uncharacterized
AC189770.3_FG002	9	120942967 120948125 protein_coding;description=Uncharacterized
AC189792.3_FG005	8	76747661 76748266 protein_coding;description=Uncharacterized
AC190589.2_FG002	3	138574487 138575173 protein_coding;logic_name=fgenesh
AC190590.3_FG001	1	0 53201933 53202457 protein_coding;description=Uncharacterized
AC190609.3_FG001	4	194461406 194464593 protein_coding;description=Putative
AC190609.3_FG005	4	194494861 194495268 protein_coding;description=Uncharacterized
AC190614.3_FG004	5	16715194 16715685 protein_coding;logic_name=fgenesh
AC190630.2_FG001	1	0 18013395 18015778 protein_coding;description=Uncharacterized
AC190688.3_FG006	8	169682506 169688260 protein_coding;description=Uncharacterized
AC190701.3_FG001	3	44555305 44561185 protein_coding;logic_name=fgenesh
AC190763.3_FG002	1	145500900 145501385 protein_coding;logic_name=fgenesh
AC190789.3_FG005	1	0 147743959 147744465 protein_coding;description=Uncharacterized
AC191048.2_FG006	5	4152738 4153418 protein_coding;description=Prenylated
AC191073.2_FG003	2	62494211 62496392 protein_coding;logic_name=fgenesh
AC191113.2_FG002	2	6355759 6357735 protein_coding;logic_name=fgenesh
AC191548.3_FG005	4	29140089 29140577 protein_coding;description=Uncharacterized
AC191575.2_FG001	1	295351659 295380113 protein_coding;description=Uncharacterized
AC191676.3_FG011	5	15563428 15564322 protein_coding;logic_name=fgenesh
AC191735.3_FG009	7	149929011 149929828 protein_coding;logic_name=fgenesh
AC192244.3_FG007	5	76249826 76253070 protein_coding;description=Bifunctional
AC192362.3_FG002	1	230184094 230184737 protein_coding;logic_name=fgenesh
AC192362.3_FG003	1	230180972 230183764 protein_coding;description=Uncharacterized
AC193319.3_FG004	4	85167505 85167993 protein_coding;description=Uncharacterized
AC193324.3_FG002	1	0 137961403 137970118 protein_coding;description=Uncharacterized
AC193430.3_FG008	8	142627970 142628734 protein_coding;description=Uncharacterized
AC193591.3_FG001	4	227329606 227330112 protein_coding;description=Uncharacterized
AC193598.3_FG002	6	5506218 5510111 protein_coding;description=Uncharacterized
AC193632.2_FG002	4	39826989 39829330 protein_coding;description=Uncharacterized
AC193767.3_FG003	1	0 148761047 148762234 protein_coding;description=Uncharacterized
AC194008.3_FG007	1	255693529 255695739 protein_coding;logic_name=fgenesh
AC194112.3_FG001	8	65613367 65614416 protein_coding;description=Uncharacterized
AC194163.3_FG001	2	138128775 138129758 protein_coding;logic_name=fgenesh
AC194219.3_FG002	5	39164680 39165802 protein_coding;logic_name=fgenesh
AC194259.3_FG001	4	241819171 241822183 protein_coding;description=Uncharacterized
AC194405.3_FG021	8	171144207 171148531 protein_coding;description=Uncharacterized
AC194425.3_FG005	3	191337216 191338021 protein_coding;logic_name=genebuilder
AC194481.3_FG002	1	0 88964646 88965792 protein_coding;description=Uncharacterized
AC194591.2_FG004	5	97225869 97226664 protein_coding;logic_name=fgenesh
AC194897.4_FG003	4	129648164 129649238 protein_coding;description=Uncharacterized
AC194905.2_FG001	1	148239637 148240755 protein_coding;logic_name=fgenesh
AC194965.4_FG001	6	127561040 127564728 protein_coding;description=Uncharacterized
AC194965.4_FG004	6	127629032 127630234 protein_coding;description=Uncharacterized
AC194970.5_FG001	2	207900564 207901904 protein_coding;description=Putative
AC194970.5_FG005	2	207914736 207919278 protein_coding;description=Uncharacterized
AC195147.3_FG001	7	168147615 168148658 protein_coding;description=MAB1
AC195240.4_FG002	1	0 621842 622767 protein_coding;description=Uncharacterized
AC195340.3_FG001	5	5434731 5437116 protein_coding;description=Tubulin
AC195484.3_FG003	7	93417125 93419760 protein_coding;logic_name=fgenesh
AC195587.4_FG004	6	78774141 78783661 protein_coding;description=Uncharacterized
AC195860.3_FG006	6	164068999 164070828 protein_coding;description=Uncharacterized
AC195864.3_FG017	7	167539774 167541432 protein_coding;logic_name=fgenesh
AC195874.2_FG002	2	220221529 220227569 protein_coding;description=AP-2
AC196009.2_FG008	3	166362378 166362581 protein_coding;logic_name=genebuilder
AC196066.3_FG003	1	248519561 248520954 protein_coding;logic_name=fgenesh
AC196082.3_FG001	8	99465681 99466499 protein_coding;description=Uncharacterized
AC196171.6_FG002	9	39242764 39244488 protein_coding;description=Uncharacterized
AC196426.3_FG007	8	138548951 138555034 protein_coding;description=Uncharacterized
AC196436.3_FG002	7	75772185 75772637 protein_coding;logic_name=fgenesh
AC196475.3_FG005	4	32272270 32275424 protein_coding;description=Putative
AC196779.3_FG003	6	69727589 69728816 protein_coding;description=Uncharacterized
AC197055.3_FG003	3	202118589 202121634 protein_coding;logic_name=fgenesh
AC197109.3_FG004	5	45205696 45208616 protein_coding;logic_name=fgenesh
AC197146.3_FG002	1	0 2469595 2470558 protein_coding;description=Putative
AC197373.4_FG005	3	41195539 41195751 protein_coding;logic_name=fgenesh
AC197427.3_FG003	4	206340832 206344559 protein_coding;description=Uncharacterized
AC197672.3_FG002	1	0 98149608 98168566 protein_coding;description=Uncharacterized
AC197699.3_FG003	9	17003556 17007789 protein_coding;description=Uncharacterized
AC197717.3_FG002	9	147074133 147076525 protein_coding;description=Ninja-family
AC197738.3_FG007	1	291557248 291557676 protein_coding;logic_name=fgenesh
AC197901.3_FG003	9	119011959 119012300 protein_coding;description=Uncharacterized
AC198324.3_FG003	4	134479892 134481610 protein_coding;description=Uncharacterized
AC198353.5_FG004	2	189421295 189435459 protein_coding;logic_name=fgenesh
AC198361.3_FG004	1	233392159 233393644 protein_coding;description=Uncharacterized
AC198509.3_FG004	1	0 114832385 114832976 protein_coding;description=Uncharacterized
AC198597.4_FG001	7	136831819 136832430 protein_coding;logic_name=fgenesh
AC198940.4_FG008	2	219482610 219484102 protein_coding;logic_name=fgenesh
AC198981.4_FG001	2	176490590 176492125 protein_coding;logic_name=fgenesh
AC199001.3_FG005	8	134437379 134439227 protein_coding;description=Uncharacterized
AC199054.3_FG003	9	121056460 121057220 protein_coding;description=Uncharacterized
AC199067.2_FG004	3	176496421 176497056 protein_coding;description=Putative
AC199183.3_FG001	1	0 90915083 90920733 protein_coding;description=Uncharacterized
AC199325.3_FG005	1	0 19208047 19210539 protein_coding;description=Uncharacterized
AC199487.4_FG002	1	165769611 165769856 protein_coding;logic_name=fgenesh
AC199488.4_FG003	1	165642153 165642398 protein_coding;logic_name=fgenesh
AC199526.5_FG002	3	58905868 58907052 protein_coding;description=Uncharacterized
AC199526.5_FG003	3	58874517 58886337 protein_coding;description=CRS2-associated
AC199705.3_FG008	1	0 129965563 129966639 protein_coding;description=Uncharacterized
AC199771.4_FG001	8	133650079 133650414 protein_coding;description=Uncharacterized
AC199820.4_FG006	2	210594735 210595406 protein_coding;logic_name=fgenesh
AC200038.4_FG011	1	21602442 21603594 protein_coding;logic_name=fgenesh
AC200122.4_FG004	6	103519565 103520314 protein_coding;description=Uncharacterized
AC200207.2_FG001	1	131609459 131610232 protein_coding;logic_name=genebuilder
AC200256.3_FG003	1	234999273 235000224 protein_coding;logic_name=fgenesh
AC200495.3_FG001	2	219613671 219614373 protein_coding;logic_name=genebuilder
AC200881.4_FG007	1	217707413 217708673 protein_coding;logic_name=fgenesh
AC201891.3_FG001	4	99212904 99213977 protein_coding;description=Uncharacterized
AC201966.3_FG001	1	129737860 129738450 protein_coding;logic_name=genebuilder
AC202011.3_FG010	1	206385256 206385972 protein_coding;logic_name=fgenesh
AC202185.4_FG004	1	122169770 122170960 protein_coding;description=Hsp20/alpha
AC202432.3_FG006	8	166749692 166752509 protein_coding;description=Uncharacterized
AC202567.4_FG004	5	155078443 155083576 protein_coding;logic_name=fgenesh
AC202911.3_FG002	7	127766304 127766984 protein_coding;logic_name=genebuilder
AC202989.3_FG007	1	91805758 91814616 protein_coding;logic_name=fgenesh
AC203173.3_FG004	8	174769780 174773141 protein_coding;description=Putative
AC203237.3_FG001	8	108854646 108855897 protein_coding;description=Uncharacterized
AC203265.3_FG002	6	61084233 61087749 protein_coding;description=Uncharacterized
AC203278.4_FG004	5	69999883 70000737 protein_coding;logic_name=fgenesh
AC203294.3_FG001	8	170828223 170830465 protein_coding;description=Putative
AC203306.3_FG003	6	60977410 60978953 protein_coding;description=Uncharacterized
AC203307.4_FG001	6	157213646 157213969 protein_coding;description=Uncharacterized
AC203365.3_FG007	5	204991681 204992259 protein_coding;logic_name=fgenesh
AC203535.4_FG002	3	157618651 157620063 protein_coding;description=NAC
AC203535.4_FG006	3	157459235 157460062 protein_coding;logic_name=fgenesh
AC203806.3_FG006	3	166570953 166572641 protein_coding;logic_name=fgenesh
AC203834.4_FG004	3	123642462 123643717 protein_coding;logic_name=fgenesh
AC203847.3_FG009	8	132497813 132499543 protein_coding;description=Uncharacterized
AC203862.4_FG001	8	78155853 78157349 protein_coding;description=Uncharacterized
AC203957.3_FG004	2	175112514 175113156 protein_coding;description=Uncharacterized
AC203966.5_FG003	1	299687924 299688748 protein_coding;description=Receptor
AC203986.3_FG013	7	160293254 160293694 protein_coding;logic_name=fgenesh
AC204009.3_FG009	3	184687774 184688385 protein_coding;logic_name=fgenesh
AC204050.4_FG006	6	162337747 162339245 protein_coding;description=Uncharacterized
AC204212.4_FG001	5	201176614 201176904 protein_coding;description=SANT/MYB
AC204252.3_FG001	4	43378475 43379542 protein_coding;description=Uncharacterized
AC204277.3_FG006	8	118056369 118180779 protein_coding;description=Uncharacterized
AC204298.3_FG006	5	135329433 135331775 protein_coding;logic_name=fgenesh
AC204325.3_FG003	3	54165403 54166017 protein_coding;logic_name=fgenesh
AC204641.5_FG003	7	68923508 68926759 protein_coding;logic_name=fgenesh
AC204711.3_FG002	1	0 102382911 102387969 protein_coding;description=Uncharacterized
AC204711.3_FG003	1	0 102335033 102336707 protein_coding;description=Uncharacterized
AC204868.3_FG004	4	187014854 187016151 protein_coding;description=Putative
AC204887.4_FG003	1	458334 458906 protein_coding;description=Uncharacterized
AC205012.3_FG002	8	76950907 76952642 protein_coding;description=Uncharacterized
AC205026.3_FG003	6	109340871 109346020 protein_coding;description=Uncharacterized
AC205057.3_FG002	4	84858209 84859435 protein_coding;description=Uncharacterized
AC205122.4_FG010	7	2178961 2210987 protein_coding;logic_name=fgenesh
AC205269.3_FG003	4	116882714 116883281 protein_coding;description=Uncharacterized
AC205376.4_FG003	4	79612511 79613784 protein_coding;description=Uncharacterized
AC205425.3_FG006	5	106130464 106130718 protein_coding;logic_name=fgenesh
AC205466.3_FG003	5	58994459 58995193 protein_coding;logic_name=fgenesh
AC205471.4_FG003	8	124710390 124712153 protein_coding;description=Uncharacterized
AC205615.4_FG002	4	74780726 74795850 protein_coding;description=Uncharacterized
AC205677.3_FG001	6	4887076 4893363 protein_coding;description=Uncharacterized
AC205703.4_FG002	5	181052732 181062141 protein_coding;description=Uncharacterized
AC205703.4_FG005	5	181244494 181247518 protein_coding;logic_name=fgenesh
AC205703.4_FG006	5	181248005 181251026 protein_coding;description=B-keto
AC205735.3_FG006	4	205483322 205484710 protein_coding;description=Uncharacterized
AC205813.4_FG008	3	195834714 195836360 protein_coding;logic_name=fgenesh
AC205833.3_FG002	3	103470880 103471522 protein_coding;logic_name=fgenesh
AC205968.3_FG001	5	59454148 59454393 protein_coding;logic_name=fgenesh
AC206165.3_FG007	6	159812447 159814105 protein_coding;description=Uncharacterized
AC206274.3_FG008	6	148285068 148289633 protein_coding;description=Uncharacterized
AC206332.3_FG005	4	125517343 125520176 protein_coding;description=Uncharacterized
AC206695.3_FG001	6	42062970 42065503 protein_coding;description=Uncharacterized
AC206700.3_FG003	5	93866208 93867114 protein_coding;logic_name=fgenesh
AC206768.3_FG005	3	88539631 88540086 protein_coding;logic_name=fgenesh
AC206941.2_FG002	5	12302727 12303287 protein_coding;description=Oleosin
AC206999.1_FG007	1	172752416 172752661 protein_coding;logic_name=fgenesh
AC207225.3_FG001	1	124667753 124669328 protein_coding;logic_name=fgenesh
AC207225.3_FG003	1	124675557 124677280 protein_coding;logic_name=fgenesh
AC207265.3_FG002	9	14841004 14847247 protein_coding;description=Uncharacterized
AC207342.3_FG001	8	135914954 135916479 protein_coding;description=Uncharacterized
AC207342.3_FG007	8	135950185 135953458 protein_coding;description=Uncharacterized
AC207347.3_FG005	1	252853758 252860409 protein_coding;logic_name=fgenesh
AC207549.3_FG010	1	66427080 66427958 protein_coding;logic_name=fgenesh
AC207620.2_FG007	3	180675602 180677458 protein_coding;logic_name=fgenesh
AC207628.4_FG011	3	202916872 202920796 protein_coding;description=Uncharacterized
AC207652.3_FG001	3	38173937 38180114 protein_coding;logic_name=fgenesh
AC207728.2_FG003	6	126526927 126601186 protein_coding;description=Uncharacterized
AC207740.3_FG005	3	4877183 4877432 protein_coding;logic_name=fgenesh
AC207756.3_FG001	4	144501062 144503214 protein_coding;description=Uncharacterized
AC207888.3_FG009	2	234934167 234936218 protein_coding;logic_name=fgenesh
AC207896.4_FG003	3	58654028 58654420 protein_coding;logic_name=fgenesh
AC208113.3_FG001	1	263121457 263122520 protein_coding;logic_name=fgenesh
AC208201.3_FG001	1	45404583 45407165 protein_coding;description=Uncharacterized
AC208201.3_FG002	1	45370669 45372107 protein_coding;description=Protein
AC208327.4_FG002	8	125979910 125982351 protein_coding;description=Uncharacterized
AC208327.4_FG003	8	126020981 126034902 protein_coding;description=Glutamate-rich
AC208327.4_FG006	8	126079949 126082796 protein_coding;description=BGGP
AC208445.3_FG001	1	172528055 172528300 protein_coding;logic_name=fgenesh
AC208453.3_FG003	1	146261360 146262162 protein_coding;logic_name=fgenesh
AC208678.3_FG002	1	139458564 139459386 protein_coding;logic_name=fgenesh
AC208848.3_FG005	3	110539373 110539858 protein_coding;logic_name=fgenesh
AC208916.3_FG003	6	150297818 150298483 protein_coding;description=Uncharacterized
AC209206.3_FG011	1	0 137506877 137513415 protein_coding;description=Putative
AC209208.3_FG002	5	193359341 193362190 protein_coding;description=Aquaporin
AC209332.3_FG011	5	21048367 21051226 protein_coding;logic_name=fgenesh
AC209624.2_FG001	2	83815466 83821786 protein_coding;logic_name=fgenesh
AC209629.2_FG007	6	118886363 118887782 protein_coding;description=Uncharacterized
AC209636.2_FG003	6	146759982 146761061 protein_coding;description=Uncharacterized
AC209768.3_FG016	2	234259843 234260286 protein_coding;logic_name=fgenesh
AC210013.4_FG013	5	3403642 3407902 protein_coding;logic_name=fgenesh
AC210023.3_FG014	1	263285063 263288575 protein_coding;logic_name=fgenesh
AC210035.3_FG002	4	107213057 107213860 protein_coding;description=Uncharacterized
AC210168.4_FG003	3	126528728 126530274 protein_coding;logic_name=fgenesh
AC210193.4_FG002	3	196630719 196631558 protein_coding;description=Putative
AC210254.4_FG001	1	148929246 148929974 protein_coding;logic_name=fgenesh
AC210413.3_FG005	8	125930061 125930945 protein_coding;description=Uncharacterized
AC210595.3_FG004	9	43528361 43531128 protein_coding;description=Uncharacterized
AC210616.4_FG003	4	124195486 124196895 protein_coding;description=Uncharacterized
AC210663.3_FG004	1	0 111656143 111656802 protein_coding;description=Uncharacterized
AC210792.5_FG003	8	125672892 125674940 protein_coding;description=Uncharacterized
AC211175.3_FG005	3	199925330 199929015 protein_coding;description=Uncharacterized
AC211276.4_FG008	5	16435871 16436953 protein_coding;description=Uncharacterized
AC211352.3_FG001	5	173521043 173522449 protein_coding;logic_name=fgenesh
AC211390.3_FG001	1	97042658 97047761 protein_coding;logic_name=fgenesh
AC211403.4_FG005	3	47601889 47605589 protein_coding;logic_name=fgenesh
AC211532.3_FG001	6	357383 358652 protein_coding;description=Uncharacterized
AC211651.4_FG001	7	11189395 11195454 protein_coding;logic_name=fgenesh
AC211658.4_FG002	4	110250320 110250841 protein_coding;description=Uncharacterized
AC211676.4_FG001	2	36110939 36111316 protein_coding;logic_name=fgenesh
AC211891.4_FG001	2	148866707 148870524 protein_coding;logic_name=fgenesh
AC211933.4_FG001	9	101794870 101797380 protein_coding;description=Putative
AC212023.4_FG002	1	224805559 224807817 protein_coding;logic_name=fgenesh
AC212040.2_FG002	1	168594383 168595036 protein_coding;logic_name=fgenesh
AC212040.2_FG006	1	168503894 168507231 protein_coding;logic_name=fgenesh
AC212068.4_FG005	6	145379991 145382717 protein_coding;description=Uncharacterized
AC212112.4_FG002	5	206244869 206250337 protein_coding;description=Uncharacterized
AC212189.3_FG003	4	227614035 227617096 protein_coding;description=Uncharacterized
AC212209.2_FG010	1	34118908 34119834 protein_coding;logic_name=fgenesh
AC212219.3_FG005	1	44959525 44965073 protein_coding;description=Uncharacterized
AC212227.3_FG006	4	31156081 31157667 protein_coding;description=Uncharacterized
AC212859.3_FG007	2	26355901 26368291 protein_coding;logic_name=fgenesh
AC212859.3_FG008	2	26370683 26372492 protein_coding;description=Secondary
AC213099.3_FG002	1	62890897 62893713 protein_coding;description=Uncharacterized
AC213431.4_FG005	7	38637719 38640190 protein_coding;logic_name=fgenesh
AC213432.2_FG004	4	186448890 186449447 protein_coding;description=PME/invertase
AC213463.3_FG004	5	13153798 13154826 protein_coding;logic_name=fgenesh
AC213612.3_FG002	9	44486751 44504319 protein_coding;description=Putative
AC213621.5_FG002	6	151764109 151772607 protein_coding;description=Uncharacterized
AC213654.3_FG005	3	188079004 188081956 protein_coding;description=Putative
AC213769.3_FG001	3	202295637 202297205 protein_coding;logic_name=fgenesh
AC213896.2_FG005	9	9403906 9405943 protein_coding;description=Uncharacterized
AC213981.3_FG001	1	122892269 122892715 protein_coding;logic_name=fgenesh
AC214119.3_FG009	7	9539808 9546679 protein_coding;description=Uncharacterized
AC214139.3_FG008	1	0 18400788 18402453 protein_coding;description=Uncharacterized
AC214146.3_FG007	1	126581759 126582010 protein_coding;logic_name=fgenesh
AC214256.3_FG005	5	3988002 3989486 protein_coding;logic_name=fgenesh
AC214257.4_FG002	4	109085685 109086143 protein_coding;description=Uncharacterized
AC214267.3_FG004	1	239492729 239493852 protein_coding;logic_name=fgenesh
AC214267.3_FG010	1	239472075 239474745 protein_coding;logic_name=fgenesh
AC214353.3_FG003	3	102505802 102506444 protein_coding;logic_name=fgenesh
AC214359.3_FG003	3	109697716 109701113 protein_coding;logic_name=fgenesh
AC214360.3_FG001	3	110200299 110204076 protein_coding;description=Uncharacterized
AC214438.3_FG002	4	43515438 43515929 protein_coding;description=Uncharacterized
AC214448.3_FG007	3	181844889 181846241 protein_coding;description=Uncharacterized
AC214523.3_FG002	2	19608354 19609879 protein_coding;logic_name=fgenesh
AC214543.3_FG001	7	116031966 116033980 protein_coding;logic_name=fgenesh
AC214602.3_FG012	2	233170891 233173443 protein_coding;logic_name=fgenesh
AC214613.3_FG003	2	36419430 36421355 protein_coding;logic_name=fgenesh
AC214648.3_FG001	8	131436439 131437974 protein_coding;description=Uncharacterized
AC214648.3_FG003	8	131331979 131336706 protein_coding;description=Uncharacterized
AC214648.3_FG005	8	131315533 131316325 protein_coding;description=Putative
AC214743.3_FG001	3	169562001 169562756 protein_coding;logic_name=genebuilder
AC214743.3_FG002	3	169582532 169583479 protein_coding;logic_name=fgenesh
AC214753.2_FG002	4	84743414 84751287 protein_coding;description=Uncharacterized
AC214764.3_FG006	3	111181063 111181467 protein_coding;logic_name=fgenesh
AC214791.2_FG002	1	0 36388693 36389588 protein_coding;description=Uncharacterized
AC214817.3_FG004	6	154514150 154517066 protein_coding;description=Putative
AC214840.2_FG004	2	155880883 155886799 protein_coding;logic_name=fgenesh
AC214841.3_FG009	1	34519885 34520394 protein_coding;logic_name=fgenesh
AC215195.3_FG005	1	289400418 289401170 protein_coding;logic_name=fgenesh
AC215244.3_FG002	4	193913422 193938699 protein_coding;description=Uncharacterized
AC215260.3_FG004	3	17042096 17042602 protein_coding;description=Regulator
AC215309.3_FG001	1	203284629 203287764 protein_coding;logic_name=fgenesh
AC215678.3_FG008	2	10756896 10758168 protein_coding;logic_name=fgenesh
AC215690.3_FG002	1	0 106806918 106810315 protein_coding;description=Acyl-[acyl-carrier-protein]
AC215875.3_FG001	9	36232367 36233373 protein_coding;description=Uncharacterized
AC216067.3_FG002	4	204522927 204524924 protein_coding;description=V-type
AC216229.3_FG002	1	0 128004579 128005519 protein_coding;description=Uncharacterized
AC216247.3_FG005	1	63577230 63581304 protein_coding;logic_name=fgenesh
AC216264.3_FG001	5	45935740 45938649 protein_coding;logic_name=fgenesh
AC216705.3_FG002	2	131179931 131180371 protein_coding;logic_name=fgenesh
AC216854.3_FG003	4	216699598 216700275 protein_coding;description=Uncharacterized
AC217050.4_FG001	1	214892527 214896863 protein_coding;logic_name=fgenesh
AC217050.4_FG004	1	214826248 214832390 protein_coding;logic_name=fgenesh
AC217051.3_FG005	1	0 114001277 114001594 protein_coding;description=Uncharacterized
AC217051.3_FG006	1	0 114050161 114051244 protein_coding;description=Uncharacterized
AC217286.3_FG004	1	174561046 174561486 protein_coding;logic_name=fgenesh
AC217293.3_FG005	2	232360733 232362649 protein_coding;logic_name=fgenesh
AC217358.3_FG010	1	297065040 297071542 protein_coding;description=Uncharacterized
AC217401.3_FG001	1	264916581 264919589 protein_coding;description=Non-cyanogenic
AC217401.3_FG002	1	264921042 264929904 protein_coding;description=Beta-glucosidase
AC217415.3_FG004	2	230653379 230653900 protein_coding;logic_name=fgenesh
AC217665.3_FG005	4	117430135 117432277 protein_coding;description=Uncharacterized
AC217811.3_FG003	4	112646517 112648481 protein_coding;description=Uncharacterized
AC217823.3_FG002	5	70692234 70695842 protein_coding;logic_name=fgenesh
AC217841.3_FG001	3	77749303 77749803 protein_coding;logic_name=fgenesh
AC217887.3_FG005	9	122191826 122195365 protein_coding;description=Uncharacterized
AC217901.3_FG004	4	144898567 144899061 protein_coding;description=Uncharacterized
AC217910.3_FG006	1	217326067 217327326 protein_coding;description=Putative
AC218457.2_FG013	8	15602168 15608543 protein_coding;description=Uncharacterized
AC218972.3_FG001	8	170157268 170177596 protein_coding;description=Uncharacterized
AC218973.3_FG003	3	93840474 93841301 protein_coding;logic_name=fgenesh
AC218998.2_FG011	4	6018555 6022307 protein_coding;description=Uncharacterized
AC219006.2_FG006	8	131500170 131501460 protein_coding;description=Organic
AC219006.2_FG007	8	131503426 131513533 protein_coding;description=Uncharacterized
AC219020.4_FG002	6	105920220 105922516 protein_coding;description=Putative
AC219022.3_FG004	5	106295709 106296092 protein_coding;logic_name=fgenesh
AC219056.2_FG004	2	201821449 201822817 protein_coding;logic_name=fgenesh
AC219084.3_FG001	2	135771082 135772180 protein_coding;logic_name=fgenesh
AC220954.3_FG005	2	89454940 89457907 protein_coding;logic_name=fgenesh
AC220970.4_FG002	5	534533 536542 protein_coding;description=Putative
AC220976.4_FG004	1	0 35954127 35955870 protein_coding;description=Uncharacterized
AC221004.3_FG003	7	5870023 5872549 protein_coding;logic_name=fgenesh
AC225176.2_FG003	1	0 122822005 122822740 protein_coding;description=Uncharacterized
AC225185.3_FG004	3	110685039 110688543 protein_coding;description=Uncharacterized
AC225193.3_FG003	9	113078265 113081316 protein_coding;description=Uncharacterized
AC225193.3_FG004	9	113083356 113087396 protein_coding;description=Uncharacterized
AC225225.2_FG003	2	174334341 174335168 protein_coding;logic_name=fgenesh
AC225309.2_FG003	1	128125105 128128515 protein_coding;logic_name=fgenesh
AC225345.3_FG009	1	49794549 49795502 protein_coding;logic_name=fgenesh
AC225359.3_FG006	7	96074643 96075447 protein_coding;description=Uncharacterized
AC225363.3_FG004	1	0 110602991 110603546 protein_coding;description=Uncharacterized
AC225566.2_FG009	7	131603319 131605734 protein_coding;logic_name=fgenesh
AC226235.2_FG003	3	30922904 30924031 protein_coding;description=Uncharacterized
AC226373.2_FG009	6	156596874 156597194 protein_coding;description=Uncharacterized
AC226545.2_FG003	5	82947447 82950485 protein_coding;logic_name=genebuilder
AC230011.2_FG002	3	113913960 113920267 protein_coding;description=Rust
AC230013.2_FG007	3	210795643 210797026 protein_coding;description=60S
AC230020.1_FG006	2	168475221 168477551 protein_coding;logic_name=fgenesh
AC230021.2_FG002	2	191080791 191081585 protein_coding;logic_name=fgenesh
AC231180.2_FG001	8	75553680 75562635 protein_coding;description=Uncharacterized
AC231441.1_FG004	1	32669808 32670907 protein_coding;logic_name=genebuilder
AC231747.1_FG001	1	0 108482846 108489488 protein_coding;description=Uncharacterized
AC232238.2_FG004	8	166341735 166349613 protein_coding;description=Liguleless2-like
AC233864.1_FG014	8	123616178 123620347 protein_coding;description=Uncharacterized
AC233865.1_FG001	7	146644672 146644983 protein_coding;description=Histone
AC233882.1_FG003	3	205916618 205926201 protein_coding;logic_name=fgenesh
AC233888.1_FG001	1	0 127957386 127959778 protein_coding;description=Uncharacterized
AC233888.1_FG002	1	0 127941747 127942849 protein_coding;description=Uncharacterized
AC233893.1_FG002	9	146513308 146516110 protein_coding;description=Uncharacterized
AC233901.1_FG004	9	153074388 153077419 protein_coding;description=Uncharacterized
AC233910.1_FG004	2	198480833 198484864 protein_coding;logic_name=fgenesh
AC233914.1_FG001	1	0 149031744 149032124 protein_coding;description=Uncharacterized
AC233922.1_FG005	4	238598643 238601466 protein_coding;description=Uncharacterized
AC233938.1_FG003	5	179122080 179122409 protein_coding;description=Putative
AC233950.1_FG002	1	265811311 265813044 protein_coding;description=Transcription
AC233953.1_FG004	8	159036601 159038365 protein_coding;description=Putative
AC233955.1_FG002	9	135562275 135564691 protein_coding;description=Uncharacterized
AC233961.1_FG001	7	20255014 20257584 protein_coding;description=Uncharacterized
AC233979.1_FG007	1	0 135155198 135155488 protein_coding;description=Uncharacterized
AC234149.1_FG002	8	122851972 122852823 protein_coding;description=Uncharacterized
AC234152.1_FG005	8	101676136 101682398 protein_coding;description=Beta-galactosidase
AC234152.1_FG007	8	101584706 101585466 protein_coding;description=Potassium
AC234156.1_FG005	4	198737823 198738632 protein_coding;description=Fasciclin-like
AC234157.1_FG002	1	281175269 281177006 protein_coding;description=Uncharacterized
AC234158.1_FG005	9	112508146 112513862 protein_coding;description=Uncharacterized
AC234159.1_FG002	7	171387757 171390726 protein_coding;description=Putative
AC234175.1_FG010	1	0 2839957 2842038 protein_coding;description=Uncharacterized
AC234183.1_FG002	6	20999883 21008195 protein_coding;description=Uncharacterized
AC234187.1_FG003	1	141821112 141821483 protein_coding;logic_name=fgenesh
AC234202.1_FG005	1	0 145008698 145009309 protein_coding;description=Uncharacterized
AC234203.1_FG009	1	188093915 188095642 protein_coding;logic_name=fgenesh
AC234515.1_FG003	5	83593467 83596539 protein_coding;description=Uncharacterized
AC234522.1_FG005	5	40977812 40978519 protein_coding;description=Putative
AC234526.1_FG005	7	133901563 133903865 protein_coding;logic_name=fgenesh
AC234528.1_FG005	1	204299081 204304179 protein_coding;description=Uncharacterized
AC235540.1_FG002	2	121067602 121071772 protein_coding;logic_name=genebuilder
AC235541.1_FG002	2	70334195 70338285 protein_coding;description=Uncharacterized
AC235548.1_FG002	5	63452945 63453472 protein_coding;logic_name=fgenesh
AF546187.1_FG007	1	162006911 162007636 protein_coding;description=Zein-alpha
AY530952.1_FG001	6	108515235 108519104 protein_coding;description=Uncharacterized
EF517601.1_FG007	3	34426105 34429152 protein_coding;logic_name=fgenesh
EF517601.1_FG009	3	34440861 34441619 protein_coding;logic_name=fgenesh
GRMZM2G000014 4	20	5027470 205034968 protein_coding;description=Putative
GRMZM2G000047 2	90	08336 9011170 protein_coding;description=Potassium
GRMZM2G000052 2	89	96296 9001551 protein_coding;description=Lysine-specific
GRMZM2G000076 3	98	152323 98156011 protein_coding;description=Putative
GRMZM2G000092 2	23	2270718 232276020 protein_coding;logic_name=genebuilder
GRMZM2G000126 7	32	428 33693 protein_coding;description=Zinc
GRMZM2G000127 2	99	232082 99233886 protein_coding;logic_name=genebuilder
GRMZM2G000129 1	10	5024335 105025110 protein_coding;logic_name=genebuilder
GRMZM2G000166 2	13	719532 13721175 protein_coding;logic_name=genebuilder
GRMZM2G000171 5	61	724734 61728541 protein_coding;description=BZIP
GRMZM2G000261 10	1	28580602 128582064 protein_coding;description=Uncharacterized
GRMZM2G000278 5	17	1731069 171736269 protein_coding;description=Uncharacterized
GRMZM2G000280 5	20	4262761 204341577 protein_coding;description=Uncharacterized
GRMZM2G000292 8	88	22342 8823845 protein_coding;description=Uncharacterized
GRMZM2G000339 10	1	4503205 14509245 protein_coding;description=Uncharacterized
GRMZM2G000371 9	14	554517 14561277 protein_coding;description=Putative
GRMZM2G000393 9	14	548030 14553129 protein_coding;description=Uncharacterized
GRMZM2G000404 7	12	7759235 127761580 protein_coding;logic_name=genebuilder
GRMZM2G000431 2	86	629427 86631752 protein_coding;logic_name=genebuilder
GRMZM2G000481 4	34	368354 34372222 protein_coding;description=Uncharacterized
GRMZM2G000520 4	15	5637630 155639087 protein_coding;description=Putative
GRMZM2G000566 9	10	2396762 102400757 protein_coding;description=Uncharacterized
GRMZM2G000576 4	21	5043817 215071943 protein_coding;description=Uncharacterized
GRMZM2G000608 4	20	2064269 202067037 protein_coding;description=Uncharacterized
GRMZM2G000640 2	20	6498601 206499473 protein_coding;logic_name=genebuilder
GRMZM2G000674 6	11	1944543 111947182 protein_coding;description=Uncharacterized
GRMZM2G000686 1	15	805373 15808637 protein_coding;description=Uncharacterized
GRMZM2G000710 10	9	5619012 95634688 protein_coding;description=Uncharacterized
GRMZM2G000719 8	14	8325646 148330629 protein_coding;description=Carboxyl-terminal-processing
GRMZM2G000741 1	15	906110 15908395 protein_coding;description=Uncharacterized
GRMZM2G000775 5	10	6523957 106524904 protein_coding;logic_name=genebuilder
GRMZM2G000801 4	90	651708 90652295 protein_coding;description=Putative
GRMZM2G000812 5	12	6853038 126855915 protein_coding;description=Uncharacterized
GRMZM2G000823 1	12	143635 12148243 protein_coding;logic_name=genebuilder
GRMZM2G000842 6	14	9721944 149728050 protein_coding;description=Putative
GRMZM2G000936 2	22	7370951 227376407 protein_coding;description=Uncharacterized
GRMZM2G000964 4	23	5154285 235161789 protein_coding;logic_name=genebuilder
GRMZM2G000976 4	23	5163308 235167006 protein_coding;description=Exostosin-like%3B
GRMZM2G001024 8	35	819104 35821243 protein_coding;description=Putative
GRMZM2G001033 5	18	2238940 182244390 protein_coding;logic_name=genebuilder
GRMZM2G001088 8	16	2513339 162517065 protein_coding;description=Uncharacterized
GRMZM2G001116 4	25	26283 2530669 protein_coding;description=Uncharacterized
GRMZM2G001160 4	25	20732 2525511 protein_coding;description=Uncharacterized
GRMZM2G001191 5	39	691487 39699221 protein_coding;logic_name=genebuilder
GRMZM2G001200 4	19	2249617 192251170 protein_coding;description=Uncharacterized
GRMZM2G001223 5	17	7037863 177039897 protein_coding;description=DNA
GRMZM2G001289 2	82	89450 8295761 protein_coding;description=Homeodomain
GRMZM2G001304 6	15	9446662 159451841 protein_coding;description=Uncharacterized
GRMZM2G001454 9	51	170278 51192250 protein_coding;description=Putative
GRMZM2G001457 3	22	9220592 229241592 protein_coding;description=Nonphototropic
GRMZM2G001541 4	19	9393794 199396981 protein_coding;description=Uncharacterized
GRMZM2G001645 7	13	3972700 133976990 protein_coding;description=Uncharacterized
GRMZM2G001660 2	18	5040656 185045558 protein_coding;logic_name=genebuilder
GRMZM2G001663 1	35	738669 35743639 protein_coding;logic_name=genebuilder
GRMZM2G001668 2	17	0363991 170373719 protein_coding;description=Protein
GRMZM2G001724 5	19	911336 19915551 protein_coding;description=Uncharacterized
GRMZM2G001750 2	18	2190167 182197505 protein_coding;description=Uncharacterized
GRMZM2G001803 1	19	8682570 198689208 protein_coding;description=Uncharacterized
GRMZM2G001805 10	1	09356552 109360605 protein_coding;description=Uncharacterized
GRMZM2G001816 9	78	029802 78035004 protein_coding;description=60S
GRMZM2G001869 1	27	4785488 274790445 protein_coding;description=Double
GRMZM2G001895 1	98	344349 98360337 protein_coding;description=Uncharacterized
GRMZM2G001934 10	1	48312582 148316209 protein_coding;description=Putative
GRMZM2G001973 2	18	6764037 186767920 protein_coding;description=Uncharacterized
GRMZM2G001991 8	73	364928 73369816 protein_coding;description=Dihydroflavonol-4-reductase%3B
GRMZM2G002023 8	16	4783953 164789519 protein_coding;description=Uncharacterized
GRMZM2G002075 2	18	6805631 186808459 protein_coding;description=BZIP
GRMZM2G002100 6	74	762186 74767526 protein_coding;description=Putative
GRMZM2G002121 1	11	75065 1175912 protein_coding;logic_name=genebuilder
GRMZM2G002128 6	14	9021224 149023568 protein_coding;description=MYB
GRMZM2G002220 4	19	7541805 197546387 protein_coding;description=Uncharacterized
GRMZM2G002227 9	16	906325 16909526 protein_coding;description=Uncharacterized
GRMZM2G002276 3	17	9837079 179842136 protein_coding;description=Uncharacterized
GRMZM2G002280 2	21	8535089 218538166 protein_coding;description=Uncharacterized
GRMZM2G002286 4	19	7547256 197551301 protein_coding;description=Esterase/lipase/thioesterase
GRMZM2G002297 8	14	8432628 148440295 protein_coding;description=Uncharacterized
GRMZM2G002416 8	37	415286 37418826 protein_coding;description=Uncharacterized
GRMZM2G002515 1	11	3534938 113538490 protein_coding;logic_name=genebuilder
GRMZM2G002542 10	1	1907530 11909688 protein_coding;description=Putative
GRMZM2G002559 2	88	12128 8816749 protein_coding;logic_name=genebuilder
GRMZM2G002568 3	22	4358391 224359216 protein_coding;logic_name=genebuilder
GRMZM2G002569 2	18	2995589 182999190 protein_coding;description=Uncharacterized
GRMZM2G002627 5	19	4161607 194164853 protein_coding;description=Putative
GRMZM2G002630 6	31	567089 31568921 protein_coding;description=Uncharacterized
GRMZM2G002652 4	21	0865185 210868144 protein_coding;description=Uncharacterized
GRMZM2G002765 5	23	87257 2400960 protein_coding;description=Uncharacterized
GRMZM2G002807 2	19	6570628 196574505 protein_coding;description=Triosephosphate
GRMZM2G002828 2	19	6564816 196569044 protein_coding;description=Transcription
GRMZM2G002858 8	17	2963605 172967101 protein_coding;description=Uncharacterized
GRMZM2G002894 7	14	331500 14346418 protein_coding;description=Uncharacterized
GRMZM2G002910 7	64	22635 6438989 protein_coding;description=Uncharacterized
GRMZM2G002959 6	12	4328526 124334707 protein_coding;description=Glutaryl-CoA
GRMZM2G002961 5	66	881376 66888883 protein_coding;logic_name=genebuilder
GRMZM2G003028 5	21	5974497 215977147 protein_coding;description=Uncharacterized
GRMZM2G003033 3	22	9329224 229335445 protein_coding;description=Uncharacterized
GRMZM2G003038 7	95	566312 95570188 protein_coding;description=Protein
GRMZM2G003090 10	3	4938545 34940066 protein_coding;description=Uncharacterized
GRMZM2G003138 1	66	676747 66678709 protein_coding;description=3-ketoacyl-CoA
GRMZM2G003304 1	21	8768608 218773418 protein_coding;description=Uncharacterized
GRMZM2G003331 2	21	8004232 218008192 protein_coding;logic_name=genebuilder
GRMZM2G003342 7	11	8651837 118657404 protein_coding;description=Uncharacterized
GRMZM2G003377 4	23	1949079 231952618 protein_coding;description=Uncharacterized
GRMZM2G003379 1	54	183456 54187810 protein_coding;description=Uncharacterized
GRMZM2G003406 8	15	3001174 153002887 protein_coding;description=Putative
GRMZM2G003411 4	23	1940939 231947595 protein_coding;description=Uncharacterized
GRMZM2G003493 8	16	1170684 161172595 protein_coding;description=Uncharacterized
GRMZM2G003506 1	24	673750 24676395 protein_coding;description=Uncharacterized
GRMZM2G003563 2	21	8024594 218027264 protein_coding;description=Uncharacterized
GRMZM2G003565 2	49	685916 49690865 protein_coding;description=Uncharacterized
GRMZM2G003595 1	16	5830871 165981583 protein_coding;description=Putative
GRMZM2G003607 1	25	6345800 256352626 protein_coding;description=Transposon
GRMZM2G003635 1	17	3238219 173244377 protein_coding;logic_name=genebuilder
GRMZM2G003638 6	17	11373 1714516 protein_coding;description=Vacuolar
GRMZM2G003642 4	26	420995 26427258 protein_coding;description=Uncharacterized
GRMZM2G003656 1	17	3231296 173236827 protein_coding;description=RING
GRMZM2G003662 4	27	443539 27447075 protein_coding;description=Uncharacterized
GRMZM2G003692 2	11	8693753 118711201 protein_coding;description=Uncharacterized
GRMZM2G003711 7	51	811691 51812204 protein_coding;logic_name=genebuilder
GRMZM2G003718 9	98	431838 98436309 protein_coding;description=Uncharacterized
GRMZM2G003732 10	4	641206 4667439 protein_coding;description=Uncharacterized
GRMZM2G003734 8	13	7305634 137329952 protein_coding;description=Vacuolar
GRMZM2G003754 7	25	820983 25825828 protein_coding;description=Uncharacterized
GRMZM2G003755 2	13	4763419 134769548 protein_coding;description=Uncharacterized
GRMZM2G003796 2	10	4162943 104164829 protein_coding;logic_name=genebuilder
GRMZM2G003814 4	26	428586 26435580 protein_coding;description=Putative
GRMZM2G003853 8	68	57051 6860408 protein_coding;description=3-beta-hydroxysteroid-delta-isomerase
GRMZM2G003861 8	10	284341 10287345 protein_coding;description=SLL2
GRMZM2G004012 1	26	7212960 267213968 protein_coding;description=Basic
GRMZM2G004040 8	14	4019441 144028207 protein_coding;description=Uncharacterized
GRMZM2G004079 1	20	1226717 201229957 protein_coding;description=Uncharacterized
GRMZM2G004119 9	14	9547639 149549020 protein_coding;description=Putative
GRMZM2G004138 2	18	9926668 189928405 protein_coding;description=Uncharacterized
GRMZM2G004172 9	14	9541110 149544567 protein_coding;description=NADH-ubiquinone
GRMZM2G004188 2	19	5089098 195093046 protein_coding;logic_name=genebuilder
GRMZM2G004211 10	1	01021609 101023620 protein_coding;description=APx3-Peroxisomal
GRMZM2G004222 9	12	1860632 121867020 protein_coding;description=Uncharacterized
GRMZM2G004330 8	14	6007519 146010892 protein_coding;description=Putative
GRMZM2G004412 10	2	987324 2996389 protein_coding;description=Uncharacterized
GRMZM2G004435 6	12	39848 1243099 protein_coding;description=Polygalacturonase%3B
GRMZM2G004468 3	11	1072317 111097476 protein_coding;description=Uncharacterized
GRMZM2G004475 7	98	434798 98446186 protein_coding;logic_name=genebuilder
GRMZM2G004523 1	21	471095 21473996 protein_coding;description=Uncharacterized
GRMZM2G004534 10	4	697235 4702142 protein_coding;description=Pyruvate
GRMZM2G004583 7	13	4118864 134129700 protein_coding;description=Protein
GRMZM2G004653 3	17	4378621 174384494 protein_coding;description=POT
GRMZM2G004663 3	98	208303 98218330 protein_coding;logic_name=genebuilder
GRMZM2G004703 8	11	9432505 119435152 protein_coding;description=Calmodulin
GRMZM2G004880 7	15	4456734 154460237 protein_coding;description=Uncharacterized
GRMZM2G004949 3	17	9276762 179282188 protein_coding;logic_name=genebuilder
GRMZM2G004955 5	62	784037 62785806 protein_coding;logic_name=genebuilder
GRMZM2G004957 10	8	4242542 84246083 protein_coding;description=Homeodomain
GRMZM2G004959 6	21	973369 21975498 protein_coding;description=Pollen-specific
GRMZM2G004988 3	13	5313190 135330761 protein_coding;description=SSXT
GRMZM2G004997 4	26	320085 26324458 protein_coding;description=Uncharacterized
GRMZM2G005000 3	17	9268327 179272234 protein_coding;description=Uncharacterized
GRMZM2G005112 3	17	9262685 179263682 protein_coding;logic_name=genebuilder
GRMZM2G005126 10	8	4252239 84259713 protein_coding;description=Uncharacterized
GRMZM2G005170 8	15	8948952 158965786 protein_coding;description=Uncharacterized
GRMZM2G005199 5	25	456687 25500407 protein_coding;description=Uncharacterized
GRMZM2G005209 9	15	997604 16000902 protein_coding;description=Uncharacterized
GRMZM2G005251 4	85	049553 85054279 protein_coding;description=DCN1-like
GRMZM2G005253 4	31	872052 31874711 protein_coding;description=Uncharacterized
GRMZM2G005256 4	16	2793966 162802658 protein_coding;description=Uncharacterized
GRMZM2G005260 5	38	173536 38176103 protein_coding;description=Uncharacterized
GRMZM2G005278 6	96	377698 96379656 protein_coding;description=Uncharacterized
GRMZM2G005284 10	1	30985138 130987563 protein_coding;description=Uncharacterized
GRMZM2G005310 2	10	343925 10353440 protein_coding;description=DNA
GRMZM2G005350 8	13	2714587 132719843 protein_coding;description=MAP
GRMZM2G005374 8	16	5105288 165109977 protein_coding;description=Uncharacterized
GRMZM2G005419 3	13	4818584 134820223 protein_coding;description=Putative
GRMZM2G005592 5	10	7795026 107811651 protein_coding;description=Uncharacterized
GRMZM2G005624 1	23	240104 23243489 protein_coding;description=Uncharacterized
GRMZM2G005641 7	25	509621 25512782 protein_coding;description=Vesicle-associated
GRMZM2G005643 6	15	7563274 157564427 protein_coding;description=Pollen
GRMZM2G005680 5	70	177403 70181259 protein_coding;description=Uncharacterized
GRMZM2G005737 4	39	360976 39365209 protein_coding;description=Nucleic
GRMZM2G005749 3	23	0083221 230086158 protein_coding;description=Putative
GRMZM2G005753 3	12	9581989 129590361 protein_coding;description=Chaperone
GRMZM2G005788 3	40	62860 4065184 protein_coding;description=Uncharacterized
GRMZM2G005791 5	21	3047055 213053537 protein_coding;description=Uncharacterized
GRMZM2G005818 6	15	7575080 157576191 protein_coding;description=Uncharacterized
GRMZM2G005844 1	23	215696 23223909 protein_coding;description=Uncharacterized
GRMZM2G005849 3	23	0088470 230094105 protein_coding;description=Uncharacterized
GRMZM2G005869 9	13	1819226 131835909 protein_coding;description=Putative
GRMZM2G005886 9	81	943332 81947521 protein_coding;description=Uncharacterized
GRMZM2G005887 1	17	7054678 177059679 protein_coding;description=Cysteine
GRMZM2G005947 10	1	9588051 19591454 protein_coding;description=Uncharacterized
GRMZM2G005990 2	22	1982609 221995090 protein_coding;description=Bifunctional
GRMZM2G005998 5	84	288297 84290452 protein_coding;description=Uncharacterized
GRMZM2G006042 10	1	3788443 13794457 protein_coding;description=Uncharacterized
GRMZM2G006069 4	24	0233491 240239256 protein_coding;description=Uncharacterized
GRMZM2G006080 9	13	1829772 131832943 protein_coding;description=Putative
GRMZM2G006107 5	11	1290072 111300850 protein_coding;description=Uncharacterized
GRMZM2G006112 9	81	918768 81920413 protein_coding;description=Uncharacterized
GRMZM2G006117 7	14	5808503 145812916 protein_coding;description=Uncharacterized
GRMZM2G006229 3	18	3439101 183444846 protein_coding;description=Thioredoxin
GRMZM2G006277 3	16	6061815 166076353 protein_coding;description=Putative
GRMZM2G006370 1	45	924858 45928209 protein_coding;description=Uncharacterized
GRMZM2G006428 10	1	27361273 127371519 protein_coding;description=Putative
GRMZM2G006429 9	13	6805443 136808919 protein_coding;description=Uncharacterized
GRMZM2G006450 8	15	0846500 150848619 protein_coding;description=Uncharacterized
GRMZM2G006453 3	16	9620144 169623093 protein_coding;description=Uncharacterized
GRMZM2G006493 10	1	3006885 13025813 protein_coding;description=Uncharacterized
GRMZM2G006507 4	97	559541 97563317 protein_coding;description=Uncharacterized
GRMZM2G006554 8	58	681728 58682239 protein_coding;description=Uncharacterized
GRMZM2G006578 7	13	3162136 133172180 protein_coding;description=Uncharacterized
GRMZM2G006644 8	58	654337 58654566 protein_coding;description=Uncharacterized
GRMZM2G006661 8	94	523793 94528395 protein_coding;description=Uncharacterized
GRMZM2G006678 2	17	6721267 176729015 protein_coding;description=Uncharacterized
GRMZM2G006704 1	14	7208701 147209328 protein_coding;description=Cytochrome
GRMZM2G006707 5	18	1690998 181698715 protein_coding;description=Uncharacterized
GRMZM2G006714 9	13	6811289 136814608 protein_coding;description=Uncharacterized
GRMZM2G006736 10	7	5590751 75594655 protein_coding;description=RNA
GRMZM2G006752 7	13	3190586 133195177 protein_coding;description=EIL
GRMZM2G006780 4	20	3709872 203712302 protein_coding;description=Uncharacterized
GRMZM2G006781 1	19	943297 19948342 protein_coding;description=Uncharacterized
GRMZM2G006790 9	10	3791665 103794882 protein_coding;description=Calcium
GRMZM2G006791 5	17	2434779 172439962 protein_coding;description=Uncharacterized
GRMZM2G006871 10	9	4066876 94068249 protein_coding;description=Uncharacterized
GRMZM2G006937 5	78	289215 78344551 protein_coding;description=Uncharacterized
GRMZM2G006943 7	97	901861 97921078 protein_coding;logic_name=genebuilder
GRMZM2G006977 1	22	378474 22384347 protein_coding;description=Uncharacterized
GRMZM2G007021 8	25	124803 25127534 protein_coding;description=SEC13
GRMZM2G007057 8	31	95654 3197080 protein_coding;description=Putative
GRMZM2G007060 2	20	9238835 209244128 protein_coding;description=Uncharacterized
GRMZM2G007063 5	42	53958 4257719 protein_coding;description=Uncharacterized
GRMZM2G007103 9	12	3085403 123089976 protein_coding;description=Putative
GRMZM2G007120 10	1	20693426 120697173 protein_coding;description=Cation
GRMZM2G007160 3	17	0483573 170488678 protein_coding;description=Uncharacterized
GRMZM2G007185 5	41	566068 41576953 protein_coding;description=Uncharacterized
GRMZM2G007252 9	12	3079301 123083985 protein_coding;description=Uncharacterized
GRMZM2G007258 8	31	97180 3203827 protein_coding;description=Uncharacterized
GRMZM2G007276 8	11	6304177 116308901 protein_coding;description=Putative
GRMZM2G007288 5	14	4619680 144625181 protein_coding;description=Putative
GRMZM2G007306 4	12	1469086 121469847 protein_coding;description=Uncharacterized
GRMZM2G007347 1	22	742976 22747726 protein_coding;description=Uncharacterized
GRMZM2G007372 5	84	876427 84879655 protein_coding;description=Uncharacterized
GRMZM2G007384 8	10	5303905 105307622 protein_coding;description=Uncharacterized
GRMZM2G007404 8	86	555522 86559630 protein_coding;description=Uncharacterized
GRMZM2G007453 2	99	88448 9994999 protein_coding;description=Uncharacterized
GRMZM2G007555 1	16	7215863 167225574 protein_coding;logic_name=genebuilder
GRMZM2G007587 4	36	548875 36551039 protein_coding;description=Kelch
GRMZM2G007647 5	18	3195023 183199704 protein_coding;description=Uncharacterized
GRMZM2G007675 1	30	0713805 300726206 protein_coding;description=Uncharacterized
GRMZM2G007680 10	7	359659 7362689 protein_coding;description=Uncharacterized
GRMZM2G007681 1	18	8753176 188845235 protein_coding;description=DNA-directed
GRMZM2G007715 2	23	7576484 237585430 protein_coding;logic_name=genebuilder
GRMZM2G007791 2	99	73816 9981340 protein_coding;description=Uncharacterized
GRMZM2G007810 5	15	713616 15720030 protein_coding;description=Uncharacterized
GRMZM2G007854 4	22	8239151 228289180 protein_coding;description=ATP
GRMZM2G007867 5	42	74417 4279494 protein_coding;description=Uncharacterized
GRMZM2G007914 2	99	69445 9972960 protein_coding;description=Putative
GRMZM2G007915 8	29	91132 3047453 protein_coding;description=NEDD8-activating
GRMZM2G007948 1	30	0738291 300738969 protein_coding;logic_name=genebuilder
GRMZM2G008029 1	27	8669130 278671406 protein_coding;logic_name=genebuilder
GRMZM2G008060 2	99	64776 9966843 protein_coding;logic_name=genebuilder
GRMZM2G008109 3	18	9298153 189302980 protein_coding;logic_name=genebuilder
GRMZM2G008185 2	17	5482479 175484508 protein_coding;logic_name=genebuilder
GRMZM2G008216 2	17	0859967 170862507 protein_coding;description=Putative
GRMZM2G008226 1	21	8618199 218623790 protein_coding;logic_name=genebuilder
GRMZM2G008232 7	17	2242039 172247350 protein_coding;description=V-type
GRMZM2G008247 10	3	7762909 37767713 protein_coding;description=Beta-glucosidase2
GRMZM2G008259 4	11	403566 11428284 protein_coding;description=Uncharacterized
GRMZM2G008287 10	1	47697080 147702531 protein_coding;description=Protein
GRMZM2G008309 7	15	7718341 157719866 protein_coding;description=Fiber
GRMZM2G008313 2	17	1254712 171257815 protein_coding;logic_name=genebuilder
GRMZM2G008356 7	15	7708697 157716763 protein_coding;description=Uncharacterized
GRMZM2G008513 3	79	70386 7979702 protein_coding;logic_name=genebuilder
GRMZM2G008558 6	10	9773723 109788339 protein_coding;description=Uncharacterized
GRMZM2G008578 1	23	4352995 234353826 protein_coding;logic_name=genebuilder
GRMZM2G008607 1	23	4369876 234382870 protein_coding;description=Uncharacterized
GRMZM2G008623 2	21	4508389 214514872 protein_coding;description=Proteasome
GRMZM2G008642 6	12	9405354 129408103 protein_coding;description=Uncharacterized
GRMZM2G008656 2	34	849947 34851009 protein_coding;logic_name=genebuilder
GRMZM2G008687 7	15	6539630 156543248 protein_coding;description=Uncharacterized
GRMZM2G008715 5	21	4553971 214555934 protein_coding;description=Putative
GRMZM2G008764 3	20	4353127 204355837 protein_coding;logic_name=genebuilder
GRMZM2G008792 2	28	171679 28176605 protein_coding;description=Cytokinin
GRMZM2G008892 2	28	216048 28218234 protein_coding;description=Oxygen-evolving
GRMZM2G008919 2	23	3040853 233044942 protein_coding;description=Uncharacterized
GRMZM2G009009 1	18	9221982 189223986 protein_coding;description=Uncharacterized
GRMZM2G009019 4	11	9491974 119495409 protein_coding;description=DNA
GRMZM2G009045 7	12	5137105 125139291 protein_coding;logic_name=genebuilder
GRMZM2G009080 6	84	214255 84215604 protein_coding;description=Uncharacterized
GRMZM2G009091 7	11	8008633 118016243 protein_coding;description=Uncharacterized
GRMZM2G009163 9	12	6157039 126161234 protein_coding;description=Ca2+/calmodulin-dependent
GRMZM2G009188 2	22	2939817 222945328 protein_coding;logic_name=genebuilder
GRMZM2G009214 4	41	917209 41922199 protein_coding;description=Uncharacterized
GRMZM2G009232 1	60	678272 60680833 protein_coding;description=Uncharacterized
GRMZM2G009365 5	74	537227 74542439 protein_coding;logic_name=genebuilder
GRMZM2G009400 6	15	8202514 158204520 protein_coding;description=Tyrosine/DOPA
GRMZM2G009435 1	70	049055 70072045 protein_coding;logic_name=genebuilder
GRMZM2G009448 10	1	7611993 17615725 protein_coding;description=Putative
GRMZM2G009478 2	18	9179955 189185728 protein_coding;description=Uncharacterized
GRMZM2G009544 1	26	7633786 267635073 protein_coding;description=Putative
GRMZM2G009563 4	19	4391961 194394846 protein_coding;description=Uncharacterized
GRMZM2G009571 2	21	7215985 217219050 protein_coding;description=Uncharacterized
GRMZM2G009575 7	69	803681 69808004 protein_coding;logic_name=genebuilder
GRMZM2G009591 1	24	2970003 242974957 protein_coding;description=Uncharacterized
GRMZM2G009626 2	15	8263926 158273549 protein_coding;logic_name=genebuilder
GRMZM2G009627 6	20	38859 2045559 protein_coding;description=Chromatin
GRMZM2G009655 1	12	3760528 123780037 protein_coding;logic_name=genebuilder
GRMZM2G009661 6	64	34858 6439161 protein_coding;description=Uncharacterized
GRMZM2G009703 6	11	0781195 110785751 protein_coding;description=CAK1AT
GRMZM2G009717 6	15	8178876 158184814 protein_coding;description=Uncharacterized
GRMZM2G009785 5	13	3540574 133557141 protein_coding;description=Probable
GRMZM2G009795 10	1	7606669 17611891 protein_coding;description=Uncharacterized
GRMZM2G009804 7	17	1248684 171249805 protein_coding;logic_name=genebuilder
GRMZM2G009806 1	27	7777705 277779142 protein_coding;description=Uncharacterized
GRMZM2G009808 9	15	2030140 152038415 protein_coding;description=Uncharacterized
GRMZM2G009845 6	12	7678759 127684774 protein_coding;description=Importin
GRMZM2G009871 4	23	7585169 237590369 protein_coding;description=Putative
GRMZM2G009892 2	42	514433 42516336 protein_coding;description=Uncharacterized
GRMZM2G009895 1	27	5452210 275456164 protein_coding;description=Uncharacterized
GRMZM2G010000 1	48	549432 48552462 protein_coding;logic_name=genebuilder
GRMZM2G010011 2	14	450181 14459904 protein_coding;description=Uncharacterized
GRMZM2G010034 1	27	5449093 275451623 protein_coding;description=Putative
GRMZM2G010037 1	27	6275209 276276720 protein_coding;description=Putative
GRMZM2G010046 10	1	17815373 117817439 protein_coding;description=Uncharacterized
GRMZM2G010052 1	27	6278495 276278958 protein_coding;logic_name=genebuilder
GRMZM2G010065 8	15	9534791 159539425 protein_coding;description=Uncharacterized
GRMZM2G010075 5	14	2518690 142524589 protein_coding;logic_name=genebuilder
GRMZM2G010093 10	7	732074 7735779 protein_coding;description=Calcineurin
GRMZM2G010095 10	3	8583070 38599059 protein_coding;description=Uncharacterized
GRMZM2G010100 1	25	5604709 255605965 protein_coding;logic_name=genebuilder
GRMZM2G010142 7	16	7750249 167755441 protein_coding;logic_name=genebuilder
GRMZM2G010238 2	42	527114 42530009 protein_coding;description=Uncharacterized
GRMZM2G010349 6	16	2569887 162583200 protein_coding;description=Uncharacterized
GRMZM2G010351 3	14	3652462 143653594 protein_coding;description=Putative
GRMZM2G010356 2	11	3211755 113214535 protein_coding;description=Terpene
GRMZM2G010422 8	14	096341 14101335 protein_coding;description=Uncharacterized
GRMZM2G010460 3	16	83997 1688795 protein_coding;description=Uncharacterized
GRMZM2G010488 4	15	3545848 153549425 protein_coding;description=Putative
GRMZM2G010555 2	26	80126 2689950 protein_coding;description=Alternative
GRMZM2G010649 9	25	603230 25605549 protein_coding;description=Uncharacterized
GRMZM2G010779 5	77	762322 77781810 protein_coding;description=Vacuolar
GRMZM2G010801 5	82	79105 8293834 protein_coding;description=Uncharacterized
GRMZM2G010863 9	10	3500094 103504884 protein_coding;description=Uncharacterized
GRMZM2G010868 3	23	0694240 230696031 protein_coding;description=Non-specific
GRMZM2G010884 9	10	3446560 103448428 protein_coding;description=Chlorophyll
GRMZM2G010929 8	14	086644 14092137 protein_coding;description=Putative
GRMZM2G010944 5	77	786491 77789817 protein_coding;description=Uncharacterized
GRMZM2G011055 3	22	2905872 222907722 protein_coding;logic_name=genebuilder
GRMZM2G011098 5	11	401085 11403182 protein_coding;description=Putative
GRMZM2G011115 3	22	1487066 221487937 protein_coding;logic_name=genebuilder
GRMZM2G011213 8	14	070896 14073613 protein_coding;description=Glycoprotein%3B
GRMZM2G011233 8	16	9529786 169531962 protein_coding;description=Uncharacterized
GRMZM2G011236 2	20	7364254 207365473 protein_coding;logic_name=genebuilder
GRMZM2G011357 1	23	9667869 239671192 protein_coding;description=Zinc
GRMZM2G011364 4	57	07710 5712354 protein_coding;description=Sec12-like
GRMZM2G011367 1	27	6228712 276230768 protein_coding;logic_name=genebuilder
GRMZM2G011404 2	22	1183507 221194220 protein_coding;description=EMB2756
GRMZM2G011473 4	19	3683113 193702464 protein_coding;description=Putative
GRMZM2G011491 8	12	7660961 127666588 protein_coding;description=Uncharacterized
GRMZM2G011520 9	12	6930387 126933769 protein_coding;description=Uncharacterized
GRMZM2G011526 7	94	229773 94266511 protein_coding;logic_name=genebuilder
GRMZM2G011575 2	21	9898388 219927581 protein_coding;description=Uncharacterized
GRMZM2G011592 3	22	7277700 227282452 protein_coding;description=Uncharacterized
GRMZM2G011598 1	53	631300 53633544 protein_coding;logic_name=genebuilder
GRMZM2G011624 4	16	3657377 163666263 protein_coding;description=Glucosamine
GRMZM2G011662 6	16	5549784 165553311 protein_coding;description=Uncharacterized
GRMZM2G011878 3	23	0757894 230759055 protein_coding;description=Putative
GRMZM2G011896 4	10	038766 10044977 protein_coding;description=Putative
GRMZM2G011912 1	24	6543908 246549317 protein_coding;description=Uncharacterized
GRMZM2G011919 4	18	8696226 188698133 protein_coding;description=Putative
GRMZM2G011968 4	97	892009 97892488 protein_coding;description=Uncharacterized
GRMZM2G012021 6	14	0165129 140169401 protein_coding;description=Putative
GRMZM2G012030 5	33	309450 33318435 protein_coding;logic_name=genebuilder
GRMZM2G012044 5	20	4372532 204376794 protein_coding;logic_name=genebuilder
GRMZM2G012046 5	16	0693220 160699570 protein_coding;description=Uncharacterized
GRMZM2G012071 1	24	6598613 246600191 protein_coding;logic_name=genebuilder
GRMZM2G012119 1	24	6605656 246608098 protein_coding;description=Uncharacterized
GRMZM2G012143 4	23	7577431 237580770 protein_coding;description=Uncharacterized
GRMZM2G012156 1	16	7533022 167538156 protein_coding;logic_name=genebuilder
GRMZM2G012176 10	3	8482153 38487572 protein_coding;description=Putative
GRMZM2G012178 5	20	9617281 209621152 protein_coding;description=Uncharacterized
GRMZM2G012209 5	39	894993 39908143 protein_coding;description=Uncharacterized
GRMZM2G012224 1	29	0594631 290596761 protein_coding;description=Putative
GRMZM2G012251 4	27	480642 27482289 protein_coding;description=Uncharacterized
GRMZM2G012262 4	23	7573503 237579217 protein_coding;description=DNA
GRMZM2G012326 2	23	4875985 234882247 protein_coding;logic_name=genebuilder
GRMZM2G012340 4	23	3623881 233625609 protein_coding;description=Peptidyl-prolyl
GRMZM2G012391 4	18	7530189 187533672 protein_coding;description=Putative
GRMZM2G012405 8	15	0261099 150263112 protein_coding;description=Uncharacterized
GRMZM2G012413 7	14	7416840 147419875 protein_coding;description=Uncharacterized
GRMZM2G012434 1	10	6850780 106854665 protein_coding;logic_name=genebuilder
GRMZM2G012537 2	16	2351213 162351943 protein_coding;logic_name=genebuilder
GRMZM2G012544 4	19	2281003 192283039 protein_coding;description=Uncharacterized
GRMZM2G012601 8	44	558471 44562682 protein_coding;description=Putative
GRMZM2G012758 1	30	748091 30758101 protein_coding;description=Glucan
GRMZM2G012806 6	39	091667 39092487 protein_coding;description=Subtilisin-chymotrypsin
GRMZM2G012874 8	13	1221137 131227502 protein_coding;description=Beta3-glucuronyltransferase%3B
GRMZM2G012904 5	10	8506385 108508136 protein_coding;description=Uncharacterized
GRMZM2G012926 5	39	904675 39908151 protein_coding;description=Uncharacterized
GRMZM2G012958 5	39	916762 39922653 protein_coding;description=RAB%2C
GRMZM2G013045 3	25	91290 2594894 protein_coding;logic_name=genebuilder
GRMZM2G013079 4	12	2210629 122217176 protein_coding;description=Avr9
GRMZM2G013114 7	51	38902 5145630 protein_coding;description=Uncharacterized
GRMZM2G013236 7	51	50208 5154827 protein_coding;description=Uncharacterized
GRMZM2G013264 10	1	30257336 130263288 protein_coding;description=Uncharacterized
GRMZM2G013324 5	17	9056239 179061429 protein_coding;logic_name=genebuilder
GRMZM2G013398 9	39	579626 39585243 protein_coding;description=Uncharacterized
GRMZM2G013430 1	24	049836 24051294 protein_coding;description=Uncharacterized
GRMZM2G013448 8	13	8395512 138397199 protein_coding;description=Uncharacterized
GRMZM2G013450 8	12	8652243 128670816 protein_coding;description=Uncharacterized
GRMZM2G013481 8	16	1451515 161454431 protein_coding;description=Uncharacterized
GRMZM2G013600 1	24	6607138 246611338 protein_coding;description=Uncharacterized
GRMZM2G013607 9	11	237966 11242014 protein_coding;description=2Fe-2S
GRMZM2G013612 2	81	352675 81355989 protein_coding;logic_name=genebuilder
GRMZM2G013613 3	10	1161276 101162163 protein_coding;logic_name=genebuilder
GRMZM2G013639 1	49	812047 49816636 protein_coding;description=Uncharacterized
GRMZM2G013657 6	14	3487859 143494583 protein_coding;description=AP2
GRMZM2G013724 1	29	0515053 290515786 protein_coding;logic_name=genebuilder
GRMZM2G013777 2	20	1459693 201463702 protein_coding;logic_name=genebuilder
GRMZM2G013792 1	17	7556845 177557820 protein_coding;logic_name=genebuilder
GRMZM2G013794 7	72	261177 72305728 protein_coding;description=Uncharacterized
GRMZM2G013821 5	19	4096097 194097995 protein_coding;description=HMGc1
GRMZM2G014066 8	14	9461134 149464730 protein_coding;description=Fiber
GRMZM2G014091 8	24	416410 24435978 protein_coding;description=Small
GRMZM2G014119 6	96	004229 96006495 protein_coding;description=Uncharacterized
GRMZM2G014136 3	18	0042887 180048021 protein_coding;description=Acyl-coenzyme
GRMZM2G014154 2	16	6064149 166067375 protein_coding;description=Histidine-containing
GRMZM2G014170 5	80	3158 810242 protein_coding;description=Uncharacterized
GRMZM2G014187 2	14	346837 14349725 protein_coding;logic_name=genebuilder
GRMZM2G014392 1	25	0953388 250956063 protein_coding;description=9-cis-epoxycarotenoid
GRMZM2G014444 5	14	6925577 146927563 protein_coding;description=60S
GRMZM2G014452 3	18	0049002 180054996 protein_coding;description=Uncharacterized
GRMZM2G014560 5	18	6331847 186334318 protein_coding;logic_name=genebuilder
GRMZM2G014577 5	10	6664305 106699748 protein_coding;description=Uncharacterized
GRMZM2G014705 6	70	732363 70733351 protein_coding;description=Uncharacterized
GRMZM2G014723 8	84	617884 84624443 protein_coding;description=Putative
GRMZM2G014729 7	16	6895789 166900274 protein_coding;description=Ramosa
GRMZM2G014750 5	18	3369421 183377057 protein_coding;logic_name=genebuilder
GRMZM2G014788 8	37	227436 37246355 protein_coding;description=Uncharacterized
GRMZM2G014797 3	65	662114 65662673 protein_coding;logic_name=genebuilder
GRMZM2G014829 1	13	9631943 139632559 protein_coding;logic_name=genebuilder
GRMZM2G014872 1	13	9605447 139608355 protein_coding;description=Uncharacterized
GRMZM2G014975 4	28	055574 28056779 protein_coding;description=Autophagy
GRMZM2G015005 1	25	1672698 251681516 protein_coding;description=Uncharacterized
GRMZM2G015033 5	10	7171167 107182269 protein_coding;description=Uncharacterized
GRMZM2G015073 1	26	9364429 269371095 protein_coding;logic_name=genebuilder
GRMZM2G015132 5	15	5570391 155577785 protein_coding;description=Dihydrolipoamide
GRMZM2G015190 4	10	4065539 104069207 protein_coding;description=Uncharacterized
GRMZM2G015200 5	94	790939 94794227 protein_coding;description=Putative
GRMZM2G015281 1	37	721439 37722170 protein_coding;logic_name=genebuilder
GRMZM2G015291 10	9	9754658 99775831 protein_coding;description=Uncharacterized
GRMZM2G015295 4	21	158461 21161610 protein_coding;description=Adenosylhomocysteinase
GRMZM2G015314 6	27	028723 27030515 protein_coding;description=Uncharacterized
GRMZM2G015344 1	20	5230311 205234454 protein_coding;description=Pyrimidine-specific
GRMZM2G015361 8	42	33042 4236941 protein_coding;description=Uncharacterized
GRMZM2G015395 2	19	5759656 195764068 protein_coding;description=Uncharacterized
GRMZM2G015406 10	8	8410123 88414175 protein_coding;description=Putative
GRMZM2G015568 2	11	1248503 111249523 protein_coding;logic_name=genebuilder
GRMZM2G015596 3	17	7063991 177069500 protein_coding;logic_name=genebuilder
GRMZM2G015648 9	14	9692456 149697117 protein_coding;description=Uncharacterized
GRMZM2G015654 7	26	17891 2619780 protein_coding;logic_name=genebuilder
GRMZM2G015692 8	76	041012 76047878 protein_coding;description=Uncharacterized
GRMZM2G015767 1	11	2734170 112741865 protein_coding;description=Uncharacterized
GRMZM2G015784 5	20	9311321 209313296 protein_coding;description=Uncharacterized
GRMZM2G015788 3	83	38290 8340501 protein_coding;logic_name=genebuilder
GRMZM2G015844 2	45	007318 45011492 protein_coding;description=Uncharacterized
GRMZM2G015854 4	21	682228 21690667 protein_coding;description=Uncharacterized
GRMZM2G015880 1	12	8017011 128055405 protein_coding;description=Uncharacterized
GRMZM2G015886 10	2	2270075 22274479 protein_coding;description=Putative
GRMZM2G015955 6	13	2443893 132446471 protein_coding;description=Uncharacterized
GRMZM2G016066 2	17	0192624 170193707 protein_coding;description=Photosystem
GRMZM2G016088 1	18	9804901 189806671 protein_coding;logic_name=genebuilder
GRMZM2G016180 4	10	9094089 109095168 protein_coding;description=Cytochrome
GRMZM2G016312 10	8	8539612 88540094 protein_coding;description=Uncharacterized
GRMZM2G016346 10	8	8549996 88550718 protein_coding;description=Uncharacterized
GRMZM2G016439 1	20	5263817 205266907 protein_coding;description=Histidine-containing
GRMZM2G016487 10	1	30245239 130254355 protein_coding;description=Putative
GRMZM2G016558 4	20	8767951 208770121 protein_coding;description=Putative
GRMZM2G016622 7	38	037621 38039486 protein_coding;description=Photosystem
GRMZM2G016649 2	22	414453 22418920 protein_coding;description=Uncharacterized
GRMZM2G016749 2	61	260068 61264528 protein_coding;description=Uncharacterized
GRMZM2G016774 1	29	7866361 297874947 protein_coding;logic_name=genebuilder
GRMZM2G016802 8	16	0073966 160077226 protein_coding;description=Uncharacterized
GRMZM2G016819 10	1	34423759 134425385 protein_coding;description=Uncharacterized
GRMZM2G016827 8	15	7506230 157512833 protein_coding;description=Uncharacterized
GRMZM2G016836 7	13	3655727 133657708 protein_coding;description=Dihydroflavonol-4-reductase
GRMZM2G016844 2	21	2562529 212564663 protein_coding;logic_name=genebuilder
GRMZM2G016894 2	48	182991 48188659 protein_coding;description=Uncharacterized
GRMZM2G016922 1	23	7109339 237115584 protein_coding;description=Uncharacterized
GRMZM2G016923 4	22	4772583 224777502 protein_coding;description=Uncharacterized
GRMZM2G016926 10	1	07160048 107165520 protein_coding;description=SAM
GRMZM2G016930 9	16	498855 16504893 protein_coding;description=Serine/threonine-protein
GRMZM2G017016 7	16	2600514 162606044 protein_coding;description=Putative
GRMZM2G017022 4	22	8425476 228427703 protein_coding;description=Putative
GRMZM2G017033 4	22	4767427 224772103 protein_coding;description=Uncharacterized
GRMZM2G017081 5	59	835715 59840942 protein_coding;description=Uncharacterized
GRMZM2G017089 1	25	4154487 254164418 protein_coding;description=Uncharacterized
GRMZM2G017142 8	12	5066160 125069152 protein_coding;description=ALFIN-like
GRMZM2G017145 7	16	7537065 167544289 protein_coding;description=Amelogenin
GRMZM2G017170 1	15	6233140 156235984 protein_coding;logic_name=genebuilder
GRMZM2G017193 8	15	5795371 155798447 protein_coding;description=Uncharacterized
GRMZM2G017257 9	71	87390 7211060 protein_coding;description=Uncharacterized
GRMZM2G017269 6	16	2887447 162890818 protein_coding;description=HEAT
GRMZM2G017290 1	28	3501470 283502945 protein_coding;description=Photosystem
GRMZM2G017319 1	25	5383520 255385569 protein_coding;logic_name=genebuilder
GRMZM2G017351 2	21	0584713 210592622 protein_coding;logic_name=genebuilder
GRMZM2G017368 7	16	6605664 166609950 protein_coding;logic_name=genebuilder
GRMZM2G017386 8	14	5564538 145568881 protein_coding;description=Uncharacterized
GRMZM2G017404 3	15	5656712 155661965 protein_coding;description=Uncharacterized
GRMZM2G017405 1	16	6945814 166981533 protein_coding;description=Uncharacterized
GRMZM2G017414 10	1	37189044 137195761 protein_coding;description=Putative
GRMZM2G017520 3	48	494886 48497275 protein_coding;description=Uncharacterized
GRMZM2G017528 7	61	225087 61227001 protein_coding;description=Uncharacterized
GRMZM2G017533 4	35	658747 35661881 protein_coding;description=Putative
GRMZM2G017537 9	71	77685 7182643 protein_coding;description=RNA
GRMZM2G017606 4	21	6534703 216536379 protein_coding;description=SHI
GRMZM2G017616 1	16	573827 16580722 protein_coding;description=Lipoxygenase
GRMZM2G017634 7	20	206165 20213502 protein_coding;description=Uncharacterized
GRMZM2G017815 10	1	32390643 132395723 protein_coding;description=Uncharacterized
GRMZM2G017821 8	77	106424 77108655 protein_coding;description=Pentatricopeptide
GRMZM2G017941 2	15	0652796 150657061 protein_coding;description=Uncharacterized
GRMZM2G017957 9	14	8934123 148938650 protein_coding;description=Chloroplast
GRMZM2G018044 7	13	1475065 131477324 protein_coding;logic_name=genebuilder
GRMZM2G018046 2	16	1360574 161361649 protein_coding;logic_name=genebuilder
GRMZM2G018103 5	21	3330139 213332966 protein_coding;description=Uncharacterized
GRMZM2G018142 8	77	760712 77775495 protein_coding;description=Uncharacterized
GRMZM2G018177 8	14	391800 14395986 protein_coding;description=Triosephosphate
GRMZM2G018197 2	23	4103378 234106002 protein_coding;description=Uncharacterized
GRMZM2G018229 1	57	555312 57561325 protein_coding;description=Uncharacterized
GRMZM2G018274 2	29	78441 2979902 protein_coding;logic_name=genebuilder
GRMZM2G018372 3	12	4749036 124753658 protein_coding;description=Uncharacterized
GRMZM2G018414 1	25	7246035 257248752 protein_coding;description=Uncharacterized
GRMZM2G018417 1	83	06859 8347066 protein_coding;description=Uncharacterized
GRMZM2G018436 2	15	0664743 150666249 protein_coding;description=NAC
GRMZM2G018462 10	1	40903077 140908845 protein_coding;description=Uncharacterized
GRMZM2G018487 1	27	4947476 274951614 protein_coding;description=Protein
GRMZM2G018573 5	21	3304323 213308887 protein_coding;description=Putative
GRMZM2G018579 1	83	47283 8348889 protein_coding;description=Putative
GRMZM2G018595 2	14	37710 1441525 protein_coding;description=Uncharacterized
GRMZM2G018607 2	23	4098536 234101050 protein_coding;description=Uncharacterized
GRMZM2G018673 4	22	6250239 226251361 protein_coding;description=Uncharacterized
GRMZM2G018697 4	23	9538749 239545147 protein_coding;description=Uncharacterized
GRMZM2G018706 1	83	48905 8351557 protein_coding;logic_name=genebuilder
GRMZM2G018782 3	47	594534 47596245 protein_coding;logic_name=genebuilder
GRMZM2G018798 1	27	5011431 275016786 protein_coding;logic_name=genebuilder
GRMZM2G018823 6	11	9345319 119348616 protein_coding;description=TMV-MP30
GRMZM2G018837 4	23	5806854 235815316 protein_coding;description=Calmodulin
GRMZM2G018869 3	25	216656 25220105 protein_coding;logic_name=genebuilder
GRMZM2G018885 6	18	708803 18712804 protein_coding;description=ER-derived
GRMZM2G018901 8	13	7623181 137628734 protein_coding;description=Uncharacterized
GRMZM2G018929 1	12	7036156 127072456 protein_coding;logic_name=genebuilder
GRMZM2G018943 5	17	077279 17083849 protein_coding;description=Translation
GRMZM2G018946 6	88	855590 88861624 protein_coding;description=OB-fold
GRMZM2G018950 7	14	8216228 148220201 protein_coding;logic_name=genebuilder
GRMZM2G018955 2	17	2379897 172384237 protein_coding;description=Uncharacterized
GRMZM2G019006 5	29	724475 29792740 protein_coding;logic_name=fgenesh
GRMZM2G019050 1	19	6729334 196736717 protein_coding;description=Uncharacterized
GRMZM2G019090 3	13	6292387 136351651 protein_coding;description=Uncharacterized
GRMZM2G019119 2	17	2384492 172387622 protein_coding;description=Ras-related
GRMZM2G019260 1	34	940742 34950638 protein_coding;description=Phosphomevalonate
GRMZM2G019284 4	23	9505749 239508294 protein_coding;description=Uncharacterized
GRMZM2G019291 9	60	52379 6065545 protein_coding;description=Uncharacterized
GRMZM2G019363 7	14	7239501 147242101 protein_coding;description=Uncharacterized
GRMZM2G019404 2	43	05357 4312971 protein_coding;description=Uncharacterized
GRMZM2G019411 1	24	2490543 242493013 protein_coding;description=Pectinesterase-1%3B
GRMZM2G019430 9	11	8524723 118552009 protein_coding;description=Putative
GRMZM2G019437 3	20	7497548 207507222 protein_coding;description=Methionyl-tRNA
GRMZM2G019500 2	14	39411 1444042 protein_coding;logic_name=genebuilder
GRMZM2G019553 5	13	3812384 133815288 protein_coding;description=Cytochrome
GRMZM2G019562 1	74	422861 74425248 protein_coding;logic_name=genebuilder
GRMZM2G019567 1	34	960609 34962573 protein_coding;logic_name=genebuilder
GRMZM2G019596 8	11	4755993 114763299 protein_coding;description=Uncharacterized
GRMZM2G019619 8	98	670076 98673711 protein_coding;description=Putative
GRMZM2G019673 1	13	2817426 132863383 protein_coding;logic_name=genebuilder
GRMZM2G019681 2	10	8679065 108680101 protein_coding;description=Putative
GRMZM2G019686 3	15	5132784 155133636 protein_coding;description=FLP1%3B
GRMZM2G019695 5	81	6728 819972 protein_coding;description=DANA2%3B
GRMZM2G019807 3	22	1718549 221720023 protein_coding;description=OHP2
GRMZM2G019838 4	23	9494965 239497297 protein_coding;description=Ankyrin
GRMZM2G019874 3	22	1721260 221724626 protein_coding;logic_name=genebuilder
GRMZM2G019986 10	1	41495963 141500441 protein_coding;description=UDP-N-acetylglucosamine
GRMZM2G020002 3	18	7394384 187398452 protein_coding;description=Uncharacterized
GRMZM2G020034 3	20	7479476 207489195 protein_coding;description=Uncharacterized
GRMZM2G020043 2	43	06993 4309035 protein_coding;logic_name=genebuilder
GRMZM2G020156 7	75	921904 75925494 protein_coding;description=Protein
GRMZM2G020196 4	22	9159456 229162354 protein_coding;description=Uncharacterized
GRMZM2G020201 4	12	9870298 129871533 protein_coding;description=Uncharacterized
GRMZM2G020216 9	18	879527 18885415 protein_coding;description=Putative
GRMZM2G020244 4	10	319363 10321475 protein_coding;description=Uncharacterized
GRMZM2G020254 10	6	5429005 65430793 protein_coding;description=Putative
GRMZM2G020281 7	95	5381 961141 protein_coding;description=Uncharacterized
GRMZM2G020291 8	71	691764 71699452 protein_coding;description=Uncharacterized
GRMZM2G020295 1	23	5419634 235425319 protein_coding;description=Inosine
GRMZM2G020382 8	71	655377 71656071 protein_coding;description=Uncharacterized
GRMZM2G020388 4	12	9865056 129866047 protein_coding;description=Uncharacterized
GRMZM2G020401 7	17	5393979 175396431 protein_coding;description=Uncharacterized
GRMZM2G020409 4	12	9844141 129848910 protein_coding;description=Uncharacterized
GRMZM2G020419 5	11	3821560 113822328 protein_coding;logic_name=genebuilder
GRMZM2G020446 10	5	722736 5732491 protein_coding;description=Diaminopimelate
GRMZM2G020468 9	13	4542764 134543864 protein_coding;description=Uncharacterized
GRMZM2G020484 8	13	908912 13916144 protein_coding;description=Uncharacterized
GRMZM2G020548 1	70	34342 7040091 protein_coding;logic_name=genebuilder
GRMZM2G020606 7	17	2281379 172285988 protein_coding;description=Uncharacterized
GRMZM2G020620 1	10	7461665 107464463 protein_coding;description=Uncharacterized
GRMZM2G020631 1	19	5785845 195789120 protein_coding;description=Uncharacterized
GRMZM2G020653 4	12	9765820 129768530 protein_coding;description=Uncharacterized
GRMZM2G020661 6	16	4784901 164786729 protein_coding;description=Ras
GRMZM2G020766 7	17	2301266 172312464 protein_coding;logic_name=genebuilder
GRMZM2G020801 4	28	147612 28154163 protein_coding;description=Uncharacterized
GRMZM2G020805 2	23	5465951 235472063 protein_coding;description=Uncharacterized
GRMZM2G020814 6	16	4778158 164784622 protein_coding;description=Putative
GRMZM2G020859 6	14	8554980 148565653 protein_coding;description=Potassium
GRMZM2G020912 6	82	128339 82134870 protein_coding;description=Uncharacterized
GRMZM2G020928 6	16	4773159 164775979 protein_coding;description=Splicing
GRMZM2G020943 6	11	6510984 116515255 protein_coding;description=Uncharacterized
GRMZM2G021095 1	44	165940 44167054 protein_coding;description=LOB
GRMZM2G021107 2	35	890311 35894885 protein_coding;description=Uncharacterized
GRMZM2G021129 2	21	3882387 213893711 protein_coding;description=Transmembrane
GRMZM2G021194 3	22	7851107 227862209 protein_coding;logic_name=genebuilder
GRMZM2G021225 4	11	4349506 114355065 protein_coding;description=Uncharacterized
GRMZM2G021270 5	19	9912824 199920035 protein_coding;description=Uncharacterized
GRMZM2G021289 8	14	0670330 140671398 protein_coding;description=Membrane
GRMZM2G021313 5	11	00924 1105935 protein_coding;logic_name=genebuilder
GRMZM2G021319 2	46	383687 46387603 protein_coding;logic_name=genebuilder
GRMZM2G021331 8	65	484575 65488309 protein_coding;description=ATP
GRMZM2G021339 4	16	5861785 165863994 protein_coding;description=Putative
GRMZM2G021471 3	13	4044944 134051099 protein_coding;logic_name=genebuilder
GRMZM2G021560 2	35	895307 35898831 protein_coding;description=ZCN25
GRMZM2G021573 9	14	5136034 145140341 protein_coding;description=Putative
GRMZM2G021589 3	18	6023825 186028557 protein_coding;description=Uncharacterized
GRMZM2G021610 2	20	6450612 206462851 protein_coding;description=Uncharacterized
GRMZM2G021621 1	91	256138 91259053 protein_coding;description=Beta-expansin
GRMZM2G021694 2	27	625614 27627505 protein_coding;description=Uncharacterized
GRMZM2G021704 3	19	7390612 197395439 protein_coding;description=Dihydroorotase
GRMZM2G021706 10	1	4648064 14650932 protein_coding;description=Uncharacterized
GRMZM2G021786 2	27	602064 27606189 protein_coding;description=Uncharacterized
GRMZM2G022019 5	30	318321 30323991 protein_coding;description=Eukaryotic
GRMZM2G022061 1	68	883873 68889949 protein_coding;description=Uncharacterized
GRMZM2G022095 7	11	5054379 115055427 protein_coding;description=rRNA
GRMZM2G022120 7	13	65222 1370513 protein_coding;description=Uncharacterized
GRMZM2G022181 5	87	072679 87074546 protein_coding;logic_name=genebuilder
GRMZM2G022213 2	20	8042001 208045546 protein_coding;description=Uncharacterized
GRMZM2G022248 1	29	8493452 298498007 protein_coding;description=Uncharacterized
GRMZM2G022252 6	14	5361919 145370299 protein_coding;description=1-(5-phosphoribosyl)-5-[(5-phosphoribosylamino)methylideneamino]imi
GRMZM2G022269 1	29	8487571 298492926 protein_coding;description=Uncharacterized
GRMZM2G022279 3	22	5209053 225224160 protein_coding;description=Uncharacterized
GRMZM2G022283 10	3	7545840 37567320 protein_coding;description=Uncharacterized
GRMZM2G022308 10	1	07306969 107311161 protein_coding;description=Uncharacterized
GRMZM2G022347 2	63	554380 63555305 protein_coding;description=Uncharacterized
GRMZM2G022440 3	21	9340462 219342672 protein_coding;logic_name=genebuilder
GRMZM2G022442 5	58	732493 58734537 protein_coding;description=Uncharacterized
GRMZM2G022470 9	39	121990 39124169 protein_coding;description=Uncharacterized
GRMZM2G022499 1	18	8491207 188494857 protein_coding;logic_name=genebuilder
GRMZM2G022506 10	7	3144422 73147698 protein_coding;description=Uncharacterized
GRMZM2G022514 4	16	1580030 161583386 protein_coding;description=Putative
GRMZM2G022538 4	23	1263846 231272754 protein_coding;description=Uncharacterized
GRMZM2G022558 9	87	869349 87871737 protein_coding;description=3-ketoacyl-CoA
GRMZM2G022629 3	11	7275972 117278152 protein_coding;logic_name=genebuilder
GRMZM2G022651 3	48	94121 4896155 protein_coding;logic_name=genebuilder
GRMZM2G022659 8	39	933612 39942846 protein_coding;description=Uncharacterized
GRMZM2G022662 1	29	0210590 290232390 protein_coding;description=Elongation
GRMZM2G022679 3	19	6126846 196128900 protein_coding;logic_name=genebuilder
GRMZM2G022763 2	23	0120745 230127189 protein_coding;description=Uncharacterized
GRMZM2G022774 7	12	8890245 128890921 protein_coding;logic_name=genebuilder
GRMZM2G022837 7	97	650174 97654101 protein_coding;description=Putative
GRMZM2G022841 3	22	8026817 228028634 protein_coding;logic_name=genebuilder
GRMZM2G022859 1	26	7922012 267928571 protein_coding;description=Uncharacterized
GRMZM2G022926 10	1	41459032 141461396 protein_coding;description=Uncharacterized
GRMZM2G022947 2	21	4657145 214662132 protein_coding;description=Cytochrome
GRMZM2G022987 4	23	1866176 231878973 protein_coding;description=Putative
GRMZM2G022997 1	26	2211597 262216386 protein_coding;logic_name=genebuilder
GRMZM2G023003 5	14	4210878 144216057 protein_coding;logic_name=genebuilder
GRMZM2G023008 4	74	229118 74238078 protein_coding;description=AP-4
GRMZM2G023049 5	17	22577 1727831 protein_coding;logic_name=genebuilder
GRMZM2G023051 6	89	574320 89576433 protein_coding;description=Uncharacterized
GRMZM2G023071 2	60	20253 6022432 protein_coding;description=Uncharacterized
GRMZM2G023119 1	12	2587640 122590008 protein_coding;logic_name=genebuilder
GRMZM2G023163 2	58	22431 5826344 protein_coding;description=Glycerol
GRMZM2G023204 2	35	953363 35955272 protein_coding;logic_name=genebuilder
GRMZM2G023220 3	21	4386585 214391385 protein_coding;description=Uncharacterized
GRMZM2G023312 5	20	7502400 207504690 protein_coding;logic_name=genebuilder
GRMZM2G023313 1	18	2129146 182131165 protein_coding;description=Uncharacterized
GRMZM2G023364 1	25	100305 25101167 protein_coding;logic_name=genebuilder
GRMZM2G023372 1	25	2016458 252026920 protein_coding;logic_name=genebuilder
GRMZM2G023444 7	16	1376266 161378737 protein_coding;description=Uncharacterized
GRMZM2G023667 8	15	3685211 153695652 protein_coding;description=Glycylpeptide
GRMZM2G023715 1	54	273153 54278655 protein_coding;description=Uncharacterized
GRMZM2G023840 8	59	488470 59491016 protein_coding;description=Uncharacterized
GRMZM2G023884 1	54	266096 54269327 protein_coding;description=Putative
GRMZM2G023992 9	13	1186659 131190830 protein_coding;description=Seed
GRMZM2G023999 8	13	0029849 130031977 protein_coding;description=Uncharacterized
GRMZM2G024025 4	11	0130095 110131087 protein_coding;description=Uncharacterized
GRMZM2G024051 1	27	7651280 277658714 protein_coding;description=Cleavage
GRMZM2G024054 5	21	005810 21011591 protein_coding;description=Uncharacterized
GRMZM2G024073 6	13	2310108 132315479 protein_coding;description=Putative
GRMZM2G024144 3	21	0870493 210872567 protein_coding;logic_name=genebuilder
GRMZM2G024151 8	59	15270 5919218 protein_coding;description=Glycogen
GRMZM2G024211 5	20	3229346 203231004 protein_coding;description=Uncharacterized
GRMZM2G024231 1	27	7659611 277669564 protein_coding;logic_name=genebuilder
GRMZM2G024245 5	19	2917193 192921326 protein_coding;logic_name=genebuilder
GRMZM2G024264 6	14	6669647 146672066 protein_coding;description=Putative
GRMZM2G024310 4	23	9698647 239702613 protein_coding;description=ATP
GRMZM2G024335 1	30	1241218 301260271 protein_coding;logic_name=genebuilder
GRMZM2G024354 7	85	25160 8527464 protein_coding;description=Ribosomal
GRMZM2G024395 5	35	33167 3535732 protein_coding;description=Uncharacterized
GRMZM2G024444 5	16	2883599 162888252 protein_coding;description=Uncharacterized
GRMZM2G024451 5	18	1941051 181944263 protein_coding;description=Pre-mRNA-splicing
GRMZM2G024468 1	21	2890592 212892164 protein_coding;description=Uncharacterized
GRMZM2G024548 1	27	7679887 277684837 protein_coding;logic_name=genebuilder
GRMZM2G024551 3	11	013041 11013400 protein_coding;description=Putative
GRMZM2G024561 5	16	2933674 162940044 protein_coding;logic_name=genebuilder
GRMZM2G024607 8	16	3934782 163939539 protein_coding;description=Uncharacterized
GRMZM2G024612 5	80	310043 80319329 protein_coding;logic_name=genebuilder
GRMZM2G024657 5	35	35893 3539529 protein_coding;description=OTU
GRMZM2G024686 1	29	8391949 298397094 protein_coding;description=Aspartokinase
GRMZM2G024690 5	11	830175 11839047 protein_coding;description=Uncharacterized
GRMZM2G024693 5	17	8845637 178855018 protein_coding;description=Uncharacterized
GRMZM2G024733 3	39	211508 39218699 protein_coding;description=Uncharacterized
GRMZM2G024806 3	18	6886605 186888845 protein_coding;description=Uncharacterized
GRMZM2G024823 1	99	180327 99184416 protein_coding;description=Uncharacterized
GRMZM2G024838 8	13	1703221 131704307 protein_coding;description=Structural
GRMZM2G024976 5	15	9240339 159247522 protein_coding;logic_name=genebuilder
GRMZM2G025074 6	14	6654815 146668070 protein_coding;description=Uncharacterized
GRMZM2G025159 2	17	0295214 170296646 protein_coding;description=Uncharacterized
GRMZM2G025227 5	14	57845 1463198 protein_coding;logic_name=genebuilder
GRMZM2G025231 7	37	037007 37042784 protein_coding;description=Cellulose
GRMZM2G025281 7	16	6719378 166725729 protein_coding;description=Uncharacterized
GRMZM2G025387 8	14	4618028 144622902 protein_coding;description=Calcium-dependent
GRMZM2G025396 1	13	1362025 131362664 protein_coding;description=50S
GRMZM2G025458 1	87	810852 87811766 protein_coding;logic_name=genebuilder
GRMZM2G025459 8	11	9744949 119748072 protein_coding;description=SNF1
GRMZM2G025477 4	22	1299923 221301965 protein_coding;description=Uncharacterized
GRMZM2G025528 3	13	5198718 135202520 protein_coding;description=Uncharacterized
GRMZM2G025552 1	56	25359 5627752 protein_coding;description=Cell
GRMZM2G025572 3	12	4855906 124856776 protein_coding;logic_name=genebuilder
GRMZM2G025611 6	36	133481 36154667 protein_coding;description=Uncharacterized
GRMZM2G025648 1	26	7392843 267394986 protein_coding;description=Uncharacterized
GRMZM2G025680 1	25	6055004 256057881 protein_coding;logic_name=genebuilder
GRMZM2G025703 3	17	1075200 171078825 protein_coding;logic_name=genebuilder
GRMZM2G025726 1	35	334681 35336090 protein_coding;logic_name=genebuilder
GRMZM2G025812 9	10	0855159 100857284 protein_coding;description=Putative
GRMZM2G025870 3	15	4114089 154115919 protein_coding;description=Flavonol
GRMZM2G025885 7	17	1769874 171771120 protein_coding;logic_name=genebuilder
GRMZM2G025906 1	27	5896763 275900456 protein_coding;description=Uncharacterized
GRMZM2G025924 2	17	0175284 170177778 protein_coding;logic_name=genebuilder
GRMZM2G025954 8	12	7308606 127310038 protein_coding;description=Putative
GRMZM2G025992 7	17	1775019 171778224 protein_coding;description=Superoxide
GRMZM2G026024 4	15	9020429 159023347 protein_coding;description=Uncharacterized
GRMZM2G026117 5	84	284464 84288424 protein_coding;description=Uncharacterized
GRMZM2G026218 7	47	940808 47953476 protein_coding;logic_name=genebuilder
GRMZM2G026301 2	15	9243156 159248057 protein_coding;description=Putative
GRMZM2G026560 5	20	6516788 206525584 protein_coding;logic_name=genebuilder
GRMZM2G026614 7	60	72503 6074570 protein_coding;description=Uncharacterized
GRMZM2G026639 1	11	93131 1201437 protein_coding;description=Uncharacterized
GRMZM2G026649 3	17	9111099 179115723 protein_coding;logic_name=genebuilder
GRMZM2G026654 1	42	492169 42495885 protein_coding;description=Uncharacterized
GRMZM2G026676 4	29	089745 29090613 protein_coding;description=Uncharacterized
GRMZM2G026703 1	28	7133859 287135934 protein_coding;description=Globulin-2
GRMZM2G026737 1	22	1862824 221864155 protein_coding;description=Uncharacterized
GRMZM2G026742 9	14	6028201 146032662 protein_coding;description=Uncharacterized
GRMZM2G026744 9	76	302863 76303561 protein_coding;description=Uncharacterized
GRMZM2G026746 3	19	9099299 199100837 protein_coding;logic_name=genebuilder
GRMZM2G026758 3	15	5895303 155901682 protein_coding;description=Uncharacterized
GRMZM2G026767 1	85	064008 85070276 protein_coding;description=Uncharacterized
GRMZM2G026800 5	23	275338 23279515 protein_coding;logic_name=genebuilder
GRMZM2G026804 8	32	757373 32759599 protein_coding;description=Uncharacterized
GRMZM2G026889 9	11	6981971 116985956 protein_coding;description=Transferase%3B
GRMZM2G026892 5	23	284770 23288690 protein_coding;description=Uncharacterized
GRMZM2G026900 4	10	9418034 109446383 protein_coding;description=Putative
GRMZM2G026910 1	42	481335 42482483 protein_coding;description=Plant-specific
GRMZM2G026922 4	15	2424176 152433741 protein_coding;description=Uncharacterized
GRMZM2G026927 6	15	4037242 154038876 protein_coding;description=Uncharacterized
GRMZM2G026943 5	18	4479339 184482987 protein_coding;description=Uncharacterized
GRMZM2G026952 9	11	6972384 116980458 protein_coding;description=Uncharacterized
GRMZM2G026969 8	16	4067675 164075959 protein_coding;description=Fructokinase-1
GRMZM2G027007 3	27	41369 2744803 protein_coding;description=Putative
GRMZM2G027043 4	23	9306721 239311902 protein_coding;description=Phosphatidate
GRMZM2G027173 10	1	34455569 134459390 protein_coding;description=ELMO
GRMZM2G027198 7	52	269232 52270274 protein_coding;description=Uncharacterized
GRMZM2G027219 2	74	716207 74718993 protein_coding;description=Violaxanthin
GRMZM2G027272 2	74	719922 74724402 protein_coding;description=Nitrate-induced
GRMZM2G027331 1	17	8347753 178352009 protein_coding;description=Uncharacterized
GRMZM2G027351 5	46	51758 4655735 protein_coding;logic_name=genebuilder
GRMZM2G027378 4	22	1041836 221045285 protein_coding;description=Ubiquitin-conjugating
GRMZM2G027420 8	66	869845 66872921 protein_coding;description=Uncharacterized
GRMZM2G027462 1	23	0428704 230434399 protein_coding;description=Uncharacterized
GRMZM2G027478 3	18	4334214 184338119 protein_coding;description=Putative
GRMZM2G027479 4	20	4450542 204451323 protein_coding;description=Uncharacterized
GRMZM2G027495 5	46	57201 4660880 protein_coding;description=Uncharacterized
GRMZM2G027546 8	66	896381 66903723 protein_coding;description=Uncharacterized
GRMZM2G027665 9	39	370226 39379630 protein_coding;description=Uncharacterized
GRMZM2G027673 4	10	2114754 102116797 protein_coding;description=Acyl-[acyl-carrier-protein]
GRMZM2G027821 1	11	979866 11984789 protein_coding;description=Cell
GRMZM2G027955 6	16	6787452 166793059 protein_coding;description=Glucose-1-phosphate
GRMZM2G028005 4	23	3791589 233799168 protein_coding;description=Uncharacterized
GRMZM2G028014 10	8	7021525 87025548 protein_coding;description=Ubiquitin-protein
GRMZM2G028037 3	22	1519554 221524903 protein_coding;description=Uncharacterized
GRMZM2G028041 7	36	67975 3674168 protein_coding;description=Homeobox
GRMZM2G028046 4	20	4443542 204445620 protein_coding;description=Nucleic
GRMZM2G028104 10	8	6998326 87000553 protein_coding;description=3-N-debenzoyl-2-deoxytaxol
GRMZM2G028114 1	14	1976723 142098860 protein_coding;logic_name=genebuilder
GRMZM2G028132 1	55	753873 55762531 protein_coding;logic_name=genebuilder
GRMZM2G028159 3	19	6262901 196266225 protein_coding;description=Putative
GRMZM2G028190 8	14	0743143 140758475 protein_coding;description=Uncharacterized
GRMZM2G028366 5	15	5069605 155077884 protein_coding;logic_name=genebuilder
GRMZM2G028386 1	20	1993810 201995393 protein_coding;logic_name=genebuilder
GRMZM2G028413 9	97	718774 97724085 protein_coding;description=Uncharacterized
GRMZM2G028432 10	9	542117 9544172 protein_coding;description=V-type
GRMZM2G028467 3	20	7037486 207041394 protein_coding;logic_name=genebuilder
GRMZM2G028492 10	1	46483259 146489695 protein_coding;description=Uncharacterized
GRMZM2G028521 1	10	540341 10544903 protein_coding;description=Uncharacterized
GRMZM2G028568 3	20	7029164 207037370 protein_coding;description=Uncharacterized
GRMZM2G028637 3	10	095533 10099048 protein_coding;description=Uncharacterized
GRMZM2G028672 6	75	857152 75859360 protein_coding;description=Uncharacterized
GRMZM2G028685 8	15	8837724 158841801 protein_coding;description=Uncharacterized
GRMZM2G028709 4	19	5898703 195906771 protein_coding;description=Putative
GRMZM2G028774 3	10	143612 10146680 protein_coding;description=Uncharacterized
GRMZM2G028821 1	81	612701 81613806 protein_coding;description=Glutathione
[truncated: 6,426 more rows]

## Sheet: AN_5%
AC149818.2_FG004	9	152703158	152703638	protein_coding;description=Cyclin-dependent
[truncated: 7,345 more rows]

[truncated: 4 more sheets: MH_1%, GH_1%, US_1%, AN_1%]
