# Supplementary material for: Molecular Parallelism Underlies Convergent Highland Adaptation of Maize Landraces
Source: Mol Biol Evol. 2021 Apr 27;38(9):3567–80. doi: 10.1093/molbev/msab119 (PMC8382895; doi:10.1093/molbev/msab119)
Supplement: msab119_Supplementary_Data [file msab119_supplementary_data.zip › Tables5_CommonOutlierGeneTargetedSameDifferentSNPs.xlsx]

## Sheet: Sheet1
Table S4. The statistics of genes selected in each highland population with or without the shared selected SNPs. commonOutlierGene indicates genes selected at least in two highland populations.
Populations	outlierCutoff	outlierGene	commonOutlierGene	commonOutlierGene_sharedSNPs	commonOutlierGene_differentSNPs
MH	0.05	6750	5006 (74.2%)	3152 (46.7%)	1854 (27.5%)
GH	0.05	7313	5306 (72.6%)	3036 (41.5%)	2270 (31%)
US	0.05	7651	5196 (67.9%)	2651 (34.6%)	2545 (33.3%)
AN	0.05	7345	4736 (64.5%)	2039 (27.8%)	2697 (36.7%)
MH	0.01	1651	709 (42.9%)	360 (21.8%)	349 (21.1%)
GH	0.01	1854	699 (37.7%)	350 (18.9%)	349 (18.8%)
US	0.01	1864	646 (34.7%)	186 (10.0%)	460 (24.7%)
AN	0.01	2015	561 (27.8%)	189 (9.4%)	372 (18.5%)
