# Supplementary material for: Molecular Parallelism Underlies Convergent Highland Adaptation of Maize Landraces
Source: Mol Biol Evol. 2021 Apr 27;38(9):3567–80. doi: 10.1093/molbev/msab119 (PMC8382895; doi:10.1093/molbev/msab119)
Supplement: msab119_Supplementary_Data [file msab119_supplementary_data.zip › TableS6_floweringTime.xlsx]

## Sheet: floweringTimeGenes
Table S5. The list of flowering time candidate genes supplied in Li et al. (2016). 1 indicates th gene selected in corresponding populations and 0 not selected.
geneID	MH	US	GH	AN	sum	annotation	position_v3
GRMZM2G067702	1	1	1	1	4	Circadian Clock gene (LUX)	Chr8: 156260024..156261399
GRMZM2G700665	1	1	1	1	4	VGT1: AP2 domain transcription factor: waterlogging stress; low phosphate stress	Chr8: 131576889..131580316
GRMZM2G019686	1	1	1	1	4	(ATFPF1, FPF1) flowering promoting factor 1	Chr3: 155132784..155133636
GRMZM2G377079	1	1	1	1	4	(EDM2) ENHANCED DOWNY MILDEW 2	Chr3: 96134844..96137263
GRMZM2G417223	1	1	1	1	4	(FLK) RNA-binding KH domain-containing protein	Chr5: 17290718..17296942
GRMZM2G425774	1	1	1	1	4	(VEL1) vernalization5/VIN3-like	Chr5: 80865001..80872278
GRMZM2G126552	1	1	1	1	4	(VIP3) Transducin/WD40 repeat-like superfamily protein	Chr4: 2769172..2772923
GRMZM2G145041	1	1	1	1	4	an ortholog of the RVE2 gene; regulate circadian genes	Chr5: 64145458..64148638
GRMZM2G179024	1	1	1	1	4	APRR5: play circadian-associated roles (Eriksson and Millar 2003, Nakamichi et al. 2004)	Chr7: 143149748..143155381
GRMZM2G167216	1	1	1	1	4	B-box type zinc finger protein with CCT domain	Chr9: 30133118..30134309
GRMZM2G138750	1	1	1	1	4	Cytochrome P450 superfamily protein	Chr3: 11218171..11221842
GRMZM2G111593	1	1	1	1	4	Galactose oxidase/kelch repeat superfamily protein	Chr3: 53144189..53151462
GRMZM2G133555	1	1	1	1	4	govern both the nodal root number and flowering time	Chr1: 234118201..234121258
GRMZM2G114680	1	1	1	1	4	GRAS70: GRAS family transcription factor	Chr9: 103353117..103362197
GRMZM2G064466	1	1	1	1	4	hb100 - Homeobox-transcription factor 100	Chr1: 82921613..82926989
GRMZM2G087095	1	1	1	1	4	mads-box gene (zmm24)	Chr1: 277377468..277415566
GRMZM2G161512	1	1	1	1	4	MYB transcriptional factor: regulation of ear leaf senescence/stress response and photosynthesis/metabolism	Chr5: 41714515..41716637
GRMZM2G115960	1	1	1	1	4	PIF3.1: phytochrome-interacting factor (PIF) basic helix-loop-helix (bHLH) family members, ZmPIF3.1	Chr3: 48806991..48810673
GRMZM2G472693	1	1	1	1	4	PRICHEXTENSNl; histone-lysine N-methyltransferases	Chr1: 26428391..26433582
GRMZM2G328742	1	1	1	1	4	RAV1 transcription factor: chilling tolerance	Chr4: 189990840..189992872
GRMZM2G106928	1	1	1	1	4	Superoxide dismutase [Cu-Zn]	Chr1: 203627015..203630358
GRMZM2G101511	1	1	1	1	4	Teosinte glume architecture 1	Chr4: 44534815..44539478
GRMZM2G021471	1	1	1	1	4	VERNALIZATION INSENSITIVE 3 (VIN3)	Chr3: 134044944..134051099
GRMZM2G148693	1	1	1	1	4	zap1 - zea apetala homolog1; (AGL7, AP1) K-box region and MADS-box transcription factor family protein	Chr2: 236669675..236679078
GRMZM2G179264	1	1	1	1	4	ZCN8, analogous to FT in Arabidopsis	Chr8: 123030387..123032175
GRMZM2G081127	1	1	1	1	4	ZmSPL27: SQUAMOSA promoter binding protein-like (SPL) transcription factors (TFs)	Chr8: 167824..174330
GRMZM2G113244	1	1	1	1	4	zmZTLa: F-box protein ZEITLUPE: circadian clock gene	Chr6: 88750844..88757046
GRMZM2G160268	1	1	1	0	3	(CAB4, LHCA4) light-harvesting chlorophyll-protein complex I subunit A4	Chr4: 83199508..83200951
GRMZM2G004703	1	1	0	1	3	(ACAM-2, CAM5) calmodulin 5	Chr8: 119432505..119435152
GRMZM2G359952	0	1	1	1	3	(AG) K-box region and MADS-box transcription factor family protein	Chr8: 22983104..22992125
GRMZM2G088487	1	1	1	0	3	(ARP6, ATARP6) actin-related protein 6	Chr10: 39599962..39603665
GRMZM2G067019	1	1	0	1	3	(ASHR3, SDG4) SET domain group 4	Chr4: 136097691..136128641
AC209636.2_FG003	1	1	0	1	3	(AtCXE17, CXE17) carboxyesterase 17	Chr6: 146759982..146761061
GRMZM2G009189	1	0	1	1	3	(ATFPF1, FPF1) flowering promoting factor 1	Chr10: 103379779..103380665
GRMZM2G011357	1	1	1	0	3	(AtIDD12, IDD12) indeterminate(ID)-domain 12	Chr1: 239667869..239671192
GRMZM2G169927	1	1	1	0	3	(ATPRMT5, PRMT5, SKB1) SHK1 binding protein 1	Chr4: 240039043..240048763
AC233870.1_FG003	1	0	1	1	3	(ELF3, PYK20) hydroxyproline-rich glycoprotein family protein	Chr6: 167234209..167236984
GRMZM2G359322	1	1	0	1	3	(ELF4-L4) ELF4-like 4; early flowering	Chr9: 123215070..123216079
GRMZM2G325513	1	1	1	0	3	(ERF38) ERF family protein 38	Chr2: 20726311..20727441
GRMZM2G090156	0	1	1	1	3	(FIO1) methyltransferases	Chr4: 238707295..238712177
GRMZM2G019863	1	0	1	1	3	(FLD) Flavin containing amine oxidoreductase family protein	Chr2: 18623440..18626564
GRMZM2G106424	1	1	1	0	3	(GRF7) general regulatory factor 7	Chr4: 209972408..209975654
GRMZM2G010884	0	1	1	1	3	(LHCA3) photosystem I light harvesting complex gene 3; chlorophyll A-B binding protein	Chr9: 103446560..103448428
GRMZM2G320013	1	1	0	1	3	(LINC4) little nuclei4	Chr3: 194070044..194076117
GRMZM2G030013	1	1	0	1	3	(PEP) RNA-binding KH domain-containing protein	Chr5: 73080141..73085773
GRMZM2G360389	1	1	1	0	3	(SDG31, SUVR4) SET-domain containing protein lysine methyltransferase family protein	Chr4: 141550233..141553737
GRMZM2G020291	1	1	1	0	3	(SPA1) SPA (suppressor of phyA-105) protein family	Chr8: 71691764..71699452
GRMZM2G130724	1	0	1	1	3	(VIL1, VRN5) Fibronectin type III domain-containing protein	Chr10: 26353478..26366269
GRMZM2G024948	1	0	1	1	3	abi16 - ABI3-VP1-transcription factor 16	Chr5: 196729019..196731042
GRMZM2G126010	1	1	1	0	3	act1 - actin1	Chr8: 99906105..99909909
GRMZM2G126834	1	1	1	0	3	arr1 - ARR-B-transcription factor 1; response regulator	Chr9: 146136871..146143251
GRMZM2G409974	1	1	1	0	3	arr2 - ARR-B-transcription factor 2; response regulator	Chr9: 13465293..13469635
GRMZM2G085266	1	1	1	0	3	atx4 - arabidopsis trithorax homolog4	Chr3: 3200792..3209093
GRMZM2G478417	1	1	0	1	3	bzip49 - bZIP-transcription factor 49; abscisic acid responsive elements-binding factor 2 (Arabidopsis)	Chr1: 199519465..199525696
GRMZM2G005126	1	1	1	0	3	c3h24 - C3H-transcription factor 324	Chr10: 84252239..84259713
GRMZM2G089812	1	1	0	1	3	ca5p11 - CCAAT-HAP5-transcription factor 511	Chr1: 34599368..34601378
GRMZM2G052499	1	1	0	1	3	ca5p17 - CCAAT-HAP5-transcription factor 517; histone-like transcription factor and archaeal histone putative expressed	Chr10: 6682348..6683697
GRMZM2G373828	1	0	1	1	3	Calcium-binding EF-hand family protein	Chr2: 64325466..64381636
GRMZM2G381691	1	0	1	1	3	cct1 - CO CO-LIKE TIMING OF CAB1 protein domain1	Chr10: 94262291..94264845
GRMZM2G091449	1	1	0	1	3	Cleavage and polyadenylation specificity factor (CPSF) A subunit protein	Chr7: 17005245..17019385
GRMZM2G041991	1	1	1	0	3	col12 - C2C2-CONSTANS-like-transcription factor 12	Chr5: 204659225..204661268
GRMZM2G013398	1	1	1	0	3	col6 - C2C2-CONSTANS-like-transcription factor 6	Chr9: 39579626..39585243
AC233888.1_FG002	1	1	1	0	3	col7 - C2C2-CONSTANS-like-transcription factor 7	Chr10: 127941747..127942849
GRMZM2G162737	1	1	0	1	3	Cytochrome P450 superfamily	Chr2: 146683824..146686254
GRMZM2G169654	0	1	1	1	3	ereb126 - AP2-EREBP-transcription factor 126	Chr3: 206678255..206680041
GRMZM2G000520	1	1	1	0	3	ereb127 - AP2-EREBP-transcription factor 127	Chr4: 155637630..155639087
GRMZM2G073047	1	1	1	0	3	ereb39 - AP2-EREBP-transcription factor 39	Chr9: 76481085..76482299
GRMZM2G106363	0	1	1	1	3	fkf2 - flavin-binding kelch repeat f-box2	Chr4: 209980833..209983942
GRMZM5G844173	1	1	0	1	3	gigantea2	Chr3: 9306265..9317285
GRMZM2G160730	0	1	1	1	3	gl15 - glossy15	Chr9: 96744684..96748035
GRMZM2G102499	1	0	1	1	3	grf1 - general regulatory factor1	Chr2: 41931698..41935612
GRMZM2G074645	1	1	0	1	3	hb123 - Homeobox-transcription factor 123	Chr8: 95285620..95290526
GRMZM2G118063	1	1	1	0	3	hb17 - Homeobox-transcription factor 17; (PDF2) protodermal factor 2	Chr10: 58000726..58009266
GRMZM2G001289	1	1	0	1	3	hb75 - Homeobox-transcription factor 75; (PDF2) protodermal factor 2	Chr2: 8289450..8295761
GRMZM2G122897	0	1	1	1	3	hb91 - Homeobox-transcription factor 91	Chr10: 142812773..142817535
GRMZM2G423337	1	1	0	1	3	Homeobox-leucine zipper family protein / lipid-binding START domain-containing protein	Chr1: 251790148..251793176
GRMZM2G139082	1	1	1	0	3	hscf1 - heat shock complementing factor1	Chr9: 107641598..107645415
GRMZM2G057466	1	1	0	1	3	jmj14 - JUMONJI-transcription factor 14	Chr1: 103624693..103630846
GRMZM2G060919	1	0	1	1	3	jmj15 - JUMONJI-transcription factor 15	Chr5: 199272243..199280188
GRMZM2G180086	1	1	1	0	3	jmj16 - JUMONJI-transcription factor 16	Chr5: 44657285..44663403
GRMZM2G072582	1	1	0	1	3	mads3 - MADS3	Chr7: 2065444..2076981
GRMZM2G032339	1	0	1	1	3	mads4 - MADS-transcription factor 4	Chr1: 277218151..277298925
GRMZM2G029850	1	1	1	0	3	mybr52 - MYB-related-transcription factor 52; (RVE1) Homeodomain-like superfamily protein	Chr5: 197657418..197660109
GRMZM2G032711	1	0	1	1	3	nfc104a - nucleosome/chromatin assembly factor 104	Chr7: 175605746..175613533
GRMZM2G116658	1	1	1	0	3	ocl3 - outer cell layer3	Chr7: 141712281..141718468
GRMZM2G123140	1	1	1	0	3	ocl4 - outer cell layer4	Chr1: 100912576..100918541
GRMZM2G473891	1	1	1	0	3	PAB2: poly(A) binding protein 2	Chr2: 134990756..134992797
GRMZM2G034152	1	1	1	0	3	pao1 - polyamine oxidase1	Chr10: 62260920..62265303
GRMZM2G075215	0	1	1	1	3	pebp17 - phosphatidylethanolamine-binding protein17; synonymous: CENTRORADIALIS-like, FT-like I, zcn17	Chr2: 120292154..120293853
GRMZM2G440005	0	1	1	1	3	pebp24 - phosphatidylethanolamine-binding protein24; synonymous: CENTRORADIALIS-like, FT-like I, zcn24	Chr7: 138923902..138933246
GRMZM2G400167	1	0	1	1	3	pebp26 - phosphatidylethanolamine-binding protein26; synonymous: CENTRORADIALIS-like, FT-like II, zcn26	Chr9: 77335866..77339429
GRMZM2G119357	1	1	1	0	3	phd2 - PHD-transcription factor 2	Chr1: 216523958..216531563
GRMZM2G097726	1	1	1	0	3	phd3 - PHD-transcription factor 3	Chr7: 13356454..13364295
GRMZM2G157727	1	0	1	1	3	phyA1 - phytochromeA1	Chr1: 269388274..269395277
GRMZM2G030744	1	1	1	0	3	Phytochrome-interacting factor; bhlh168 (bHLH-transcription factor 168)	Chr5: 214476567..214480784
GRMZM2G387528	1	1	0	1	3	pif3 - phytochrome interacting factor3	Chr8: 935667..938714
GRMZM2G081515	1	1	1	0	3	Protein of unknown function	Chr1: 231450468..231452066
GRMZM2G051101	1	1	1	0	3	Protein with RING/U-box and TRAF-like domains	Chr4: 220528962..220532944
GRMZM2G081075	1	0	1	1	3	Protein with RING/U-box and TRAF-like domains	Chr5: 130395456..130399380
GRMZM2G309063	1	0	1	1	3	Protein with RING/U-box and TRAF-like domains	Chr3: 1628884..1633527
GRMZM2G135446	1	1	1	0	3	response regulator receiver domain containing protein	Chr2: 141518105..141523326
GRMZM2G140577	1	1	1	0	3	sdg105 - set domain gene105	Chr8: 119356309..119359897
GRMZM2G012601	1	1	0	1	3	SUMO protease class C ESD4 type	Chr8: 44558471..44562682
GRMZM2G445944	1	1	1	0	3	tcptf4 - TCP-transcription factor 4	Chr5: 216656588..216657717
GRMZM2G092214	1	1	0	1	3	tcptf8 - TCP-transcription factor 8	Chr3: 158493312..158495256
GRMZM2G058292	0	1	1	1	3	Transducin/WD40 repeat-like superfamily protein	Chr5: 196661199..196666224
GRMZM2G099522	1	1	0	1	3	zmm14 - Zea mays MADS14	Chr1: 26671505..26681206
AC187157.4_FG005	0	1	1	0	2
AC207722.2_FG009	1	0	1	0	2
AC215811.3_FG003	1	0	1	0	2
AC217051.3_FG006	1	1	0	0	2
AC217264.3_FG005	1	0	0	1	2
AC233922.1_FG008	0	0	1	1	2
AC233961.1_FG001	0	1	1	0	2
AC235534.1_FG007	1	0	1	0	2
GRMZM2G000052	1	1	0	0	2
GRMZM2G000601	0	0	1	1	2
GRMZM2G000686	1	1	0	0	2
GRMZM2G002220	0	1	0	1	2
GRMZM2G003509	1	0	0	1	2
GRMZM2G004641	1	0	0	1	2
GRMZM2G004957	0	1	0	1	2
GRMZM2G005732	1	0	1	0	2
GRMZM2G008234	1	0	1	0	2
GRMZM2G012391	1	1	0	0	2
GRMZM2G012761	1	0	1	0	2
GRMZM2G012958	0	1	0	1	2
GRMZM2G013617	0	0	1	1	2
GRMZM2G013794	0	1	0	1	2
GRMZM2G014066	0	1	1	0	2
GRMZM2G021560	0	1	0	1	2
GRMZM2G021573	0	1	0	1	2
GRMZM2G025054	1	0	1	0	2
GRMZM2G030169	0	1	1	0	2
GRMZM2G030762	1	0	1	0	2
GRMZM2G033694	0	0	1	1	2
GRMZM2G033962	1	0	1	0	2
GRMZM2G035341	1	0	1	0	2
GRMZM2G036297	1	1	0	0	2
GRMZM2G040320	0	1	0	1	2
GRMZM2G040349	0	1	0	1	2
GRMZM2G042231	1	0	1	0	2
GRMZM2G043955	0	1	1	0	2
GRMZM2G045005	0	1	0	1	2
GRMZM2G048621	0	1	0	1	2
GRMZM2G051338	1	0	0	1	2
GRMZM2G051790	1	0	0	1	2
GRMZM2G052890	1	1	0	0	2
GRMZM2G054380	0	1	0	1	2
GRMZM2G055263	1	0	1	0	2
GRMZM2G055538	1	1	0	0	2
GRMZM2G058745	1	1	0	0	2
GRMZM2G059102	0	1	1	0	2
GRMZM2G060265	1	0	0	1	2
GRMZM2G060464	1	1	0	0	2
GRMZM2G062541	0	0	1	1	2
GRMZM2G067985	1	0	0	1	2
GRMZM2G071620	0	1	0	1	2
GRMZM2G074094	1	1	0	0	2
GRMZM2G074908	0	1	0	1	2
GRMZM2G075562	0	1	1	0	2
GRMZM2G076272	0	1	1	0	2
GRMZM2G076415	0	0	1	1	2
GRMZM2G078691	0	1	0	1	2
GRMZM2G080054	0	1	0	1	2
GRMZM2G081812	0	1	1	0	2
GRMZM2G083411	1	1	0	0	2
GRMZM2G083689	1	0	1	0	2
GRMZM2G083964	0	0	1	1	2
GRMZM2G084540	0	1	0	1	2
GRMZM2G088653	0	1	1	0	2
GRMZM2G088736	0	1	0	1	2
GRMZM2G089638	0	1	0	1	2
GRMZM2G089949	1	0	1	0	2
GRMZM2G091276	1	1	0	0	2
GRMZM2G091656	1	0	1	0	2
GRMZM2G092363	0	1	1	0	2
GRMZM2G093895	0	0	1	1	2
GRMZM2G097059	0	1	1	0	2
GRMZM2G098800	1	1	0	0	2
GRMZM2G103909	1	0	1	0	2
GRMZM2G104262	0	0	1	1	2
GRMZM2G104396	0	0	1	1	2
GRMZM2G104920	1	0	1	0	2
GRMZM2G105317	1	0	0	1	2
GRMZM2G106798	0	1	1	0	2
GRMZM2G107588	0	0	1	1	2
GRMZM2G107945	1	1	0	0	2
GRMZM2G108589	1	0	0	1	2
GRMZM2G113127	0	1	0	1	2
GRMZM2G114672	0	0	1	1	2
GRMZM2G115628	0	1	0	1	2
GRMZM2G117100	1	1	0	0	2
GRMZM2G117582	0	1	1	0	2
GRMZM2G118205	0	1	1	0	2
GRMZM2G123900	1	0	1	0	2
GRMZM2G124011	0	1	0	1	2
GRMZM2G124524	0	1	1	0	2
GRMZM2G124663	1	1	0	0	2
GRMZM2G124915	0	1	0	1	2
GRMZM2G125342	1	1	0	0	2
GRMZM2G126190	0	0	1	1	2
GRMZM2G128809	0	0	1	1	2
GRMZM2G130442	1	0	0	1	2
GRMZM2G132868	0	1	1	0	2
GRMZM2G134284	1	1	0	0	2
GRMZM2G134671	0	1	1	0	2
GRMZM2G135790	1	1	0	0	2
GRMZM2G137046	0	0	1	1	2
GRMZM2G137541	1	1	0	0	2
GRMZM2G138455	0	1	0	1	2
GRMZM2G139073	0	1	0	1	2
GRMZM2G140545	0	0	1	1	2
GRMZM2G141219	0	1	0	1	2
GRMZM2G142168	1	1	0	0	2
GRMZM2G143433	0	1	1	0	2
GRMZM2G144346	0	1	0	1	2
GRMZM2G146286	1	0	0	1	2
GRMZM2G147241	1	0	1	0	2
GRMZM2G147716	1	0	1	0	2
GRMZM2G150248	0	1	0	1	2
GRMZM2G150932	0	0	1	1	2
GRMZM2G152688	0	0	1	1	2
GRMZM2G153823	0	1	0	1	2
GRMZM2G155375	1	0	1	0	2
GRMZM2G156517	1	0	1	0	2
GRMZM2G157605	1	0	0	1	2
GRMZM2G160273	0	1	1	0	2
GRMZM2G161009	0	1	1	0	2
GRMZM2G161680	1	0	0	1	2
GRMZM2G163813	0	1	1	0	2
GRMZM2G165090	0	1	1	0	2
GRMZM2G165511	0	0	1	1	2
GRMZM2G166694	0	0	1	1	2
GRMZM2G169890	0	0	1	1	2
GRMZM2G170934	0	1	1	0	2
GRMZM2G171818	0	0	1	1	2
GRMZM2G171852	1	0	0	1	2
GRMZM2G172152	1	1	0	0	2
GRMZM2G173630	1	0	0	1	2
GRMZM2G177001	1	0	1	0	2
GRMZM2G178603	1	1	0	0	2
GRMZM2G180190	0	1	0	1	2
GRMZM2G180452	0	1	1	0	2
GRMZM2G180947	0	1	1	0	2
GRMZM2G312970	1	0	1	0	2
GRMZM2G317160	0	1	0	1	2
GRMZM2G318803	0	0	1	1	2
GRMZM2G336909	1	0	1	0	2
GRMZM2G339820	0	1	0	1	2
GRMZM2G348863	0	1	1	0	2
GRMZM2G352129	0	1	1	0	2
GRMZM2G357804	0	0	1	1	2
GRMZM2G372928	0	0	1	1	2
GRMZM2G379656	0	1	1	0	2
GRMZM2G386276	0	1	0	1	2
GRMZM2G401342	1	0	0	1	2
GRMZM2G405368	0	1	1	0	2
GRMZM2G414805	1	0	0	1	2
GRMZM2G416701	1	0	0	1	2
GRMZM2G416913	0	1	1	0	2
GRMZM2G419409	0	1	0	1	2
GRMZM2G428242	0	1	1	0	2
GRMZM2G434203	1	0	0	1	2
GRMZM2G434506	0	0	1	1	2
GRMZM2G440543	0	1	1	0	2
GRMZM2G444073	1	0	0	1	2
GRMZM2G444621	0	0	1	1	2
GRMZM2G451031	1	0	0	1	2
GRMZM2G458728	1	0	1	0	2
GRMZM2G459645	0	0	1	1	2
GRMZM2G474769	1	1	0	0	2
GRMZM2G582893	1	1	0	0	2
AC149818.2_FG008	0	1	0	0	1
AC198403.3_FG001	0	0	0	1	1
AC199782.5_FG003	0	0	0	1	1
AC212859.3_FG007	0	1	0	0	1
AC214791.2_FG002	0	1	0	0	1
AC217050.4_FG006	0	0	0	1	1
GRMZM2G001426	0	0	0	1	1
GRMZM2G002075	0	1	0	0	1
GRMZM2G004483	1	0	0	0	1
GRMZM2G005557	0	0	1	0	1
GRMZM2G008898	0	0	1	0	1
GRMZM2G011473	0	1	0	0	1
GRMZM2G011742	0	0	0	1	1
GRMZM2G013016	1	0	0	0	1
GRMZM2G013619	1	0	0	0	1
GRMZM2G013657	0	1	0	0	1
GRMZM2G014902	1	0	0	0	1
GRMZM2G015384	0	0	1	0	1
GRMZM2G016756	0	0	0	1	1
GRMZM2G017016	0	1	0	0	1
GRMZM2G017349	0	0	0	1	1
GRMZM2G018589	0	0	0	1	1
GRMZM2G019666	0	0	1	0	1
GRMZM2G021614	1	0	0	0	1
GRMZM2G021777	0	0	1	0	1
GRMZM2G023444	0	1	0	0	1
GRMZM2G023872	0	0	0	1	1
GRMZM2G024739	0	0	0	1	1
GRMZM2G025598	1	0	0	0	1
GRMZM2G025646	0	0	1	0	1
GRMZM2G025924	0	1	0	0	1
GRMZM2G025992	0	1	0	0	1
GRMZM2G026643	0	0	1	0	1
GRMZM2G027253	0	0	1	0	1
GRMZM2G027750	1	0	0	0	1
GRMZM2G028054	0	0	0	1	1
GRMZM2G028151	0	0	0	1	1
GRMZM2G030529	0	1	0	0	1
GRMZM2G032905	0	0	1	0	1
GRMZM2G034288	0	0	1	0	1
GRMZM2G035994	0	0	1	0	1
GRMZM2G038152	0	0	1	0	1
GRMZM2G038284	0	0	1	0	1
GRMZM2G038519	0	0	1	0	1
GRMZM2G039996	0	0	1	0	1
GRMZM2G042756	0	1	0	0	1
GRMZM2G044963	0	0	0	1	1
GRMZM2G045275	0	1	0	0	1
GRMZM2G045678	0	0	1	0	1
GRMZM2G046861	0	1	0	0	1
GRMZM2G047055	1	0	0	0	1
GRMZM2G047590	0	1	0	0	1
GRMZM2G047855	0	0	0	1	1
GRMZM2G052045	0	0	0	1	1
GRMZM2G053027	0	0	0	1	1
GRMZM2G053284	0	0	0	1	1
GRMZM2G053299	0	0	1	0	1
GRMZM2G057408	0	0	1	0	1
GRMZM2G058522	0	1	0	0	1
GRMZM2G058573	0	0	0	1	1
GRMZM2G058588	0	0	0	1	1
GRMZM2G059939	0	0	1	0	1
GRMZM2G059958	0	0	1	0	1
GRMZM2G060444	0	1	0	0	1
GRMZM2G061499	0	0	1	0	1
GRMZM2G061515	0	0	0	1	1
GRMZM2G061624	0	1	0	0	1
GRMZM2G062052	0	0	1	0	1
GRMZM2G062458	0	1	0	0	1
GRMZM2G064426	0	0	0	1	1
GRMZM2G065276	0	0	0	1	1
GRMZM2G065451	1	0	0	0	1
GRMZM2G069018	1	0	0	0	1
GRMZM2G070038	0	0	1	0	1
GRMZM2G071343	0	0	0	1	1
GRMZM2G072107	1	0	0	0	1
GRMZM2G072280	0	1	0	0	1
GRMZM2G074351	1	0	0	0	1
GRMZM2G075064	0	1	0	0	1
GRMZM2G075628	0	0	1	0	1
GRMZM2G075683	0	0	1	0	1
GRMZM2G077124	0	0	0	1	1
GRMZM2G079470	0	1	0	0	1
GRMZM2G080168	0	1	0	0	1
GRMZM2G082484	0	1	0	0	1
GRMZM2G084547	0	1	0	0	1
GRMZM2G084791	0	0	0	1	1
GRMZM2G086088	0	0	0	1	1
GRMZM2G086573	0	0	0	1	1
GRMZM2G090217	0	1	0	0	1
GRMZM2G091265	1	0	0	0	1
GRMZM2G092091	1	0	0	0	1
GRMZM2G095382	0	1	0	0	1
GRMZM2G096610	1	0	0	0	1
GRMZM2G096972	0	1	0	0	1
GRMZM2G097275	0	1	0	0	1
GRMZM2G098208	0	1	0	0	1
GRMZM2G098813	0	0	1	0	1
GRMZM2G099319	0	0	0	1	1
GRMZM2G099334	0	0	0	1	1
GRMZM2G101350	0	0	1	0	1
GRMZM2G101852	0	0	0	1	1
GRMZM2G102161	0	0	0	1	1
GRMZM2G103101	0	0	1	0	1
GRMZM2G103666	0	0	1	0	1
GRMZM2G104017	0	1	0	0	1
GRMZM2G105137	0	0	1	0	1
GRMZM2G105869	0	0	0	1	1
GRMZM2G106766	0	1	0	0	1
GRMZM2G106903	0	1	0	0	1
GRMZM2G107031	0	0	1	0	1
GRMZM2G107101	0	0	0	1	1
GRMZM2G108016	0	1	0	0	1
GRMZM2G109354	1	0	0	0	1
GRMZM2G110153	0	0	0	1	1
GRMZM2G110378	0	1	0	0	1
GRMZM2G111504	0	1	0	0	1
GRMZM2G113396	0	0	1	0	1
GRMZM2G113888	0	1	0	0	1
GRMZM2G114137	0	0	1	0	1
GRMZM2G114998	0	0	1	0	1
GRMZM2G115070	0	0	0	1	1
GRMZM2G117458	0	0	0	1	1
GRMZM2G120973	0	1	0	0	1
GRMZM2G121096	1	0	0	0	1
GRMZM2G124532	0	1	0	0	1
GRMZM2G125432	0	0	0	1	1
GRMZM2G125893	1	0	0	0	1
GRMZM2G126018	1	0	0	0	1
GRMZM2G126253	0	1	0	0	1
GRMZM2G129247	1	0	0	0	1
GRMZM2G129889	0	0	1	0	1
GRMZM2G131897	0	1	0	0	1
GRMZM2G132759	0	1	0	0	1
GRMZM2G137341	1	0	0	0	1
GRMZM2G137358	0	0	0	1	1
GRMZM2G137387	1	0	0	0	1
GRMZM2G137502	0	1	0	0	1
GRMZM2G137510	1	0	0	0	1
GRMZM2G137965	0	0	1	0	1
GRMZM2G138178	0	0	0	1	1
GRMZM2G138421	0	0	0	1	1
GRMZM2G139740	0	1	0	0	1
GRMZM2G141638	0	1	0	0	1
GRMZM2G141756	0	0	1	0	1
GRMZM2G142751	0	1	0	0	1
GRMZM2G143568	0	0	1	0	1
GRMZM2G143602	0	0	0	1	1
GRMZM2G144275	0	0	0	1	1
GRMZM2G145213	0	0	1	0	1
GRMZM2G145556	0	0	1	0	1
GRMZM2G145579	1	0	0	0	1
GRMZM2G146688	0	1	0	0	1
GRMZM2G146720	0	0	0	1	1
GRMZM2G147712	1	0	0	0	1
GRMZM2G148772	0	0	0	1	1
GRMZM2G148924	0	0	0	1	1
GRMZM2G149428	0	0	0	1	1
GRMZM2G152862	0	0	1	0	1
GRMZM2G153250	0	0	0	1	1
GRMZM2G154641	0	0	1	0	1
GRMZM2G155216	0	0	0	1	1
GRMZM2G156692	0	0	0	1	1
GRMZM2G156827	1	0	0	0	1
GRMZM2G158884	0	0	0	1	1
GRMZM2G159134	1	0	0	0	1
GRMZM2G159397	0	1	0	0	1
GRMZM2G160316	0	0	0	1	1
GRMZM2G160565	0	1	0	0	1
GRMZM2G160687	0	1	0	0	1
GRMZM2G160702	0	1	0	0	1
GRMZM2G160917	0	0	0	1	1
GRMZM2G161611	0	0	0	1	1
GRMZM2G162413	0	1	0	0	1
GRMZM2G162749	0	1	0	0	1
GRMZM2G163761	1	0	0	0	1
GRMZM2G165042	0	0	0	1	1
GRMZM2G165098	0	0	1	0	1
GRMZM2G165209	0	0	1	0	1
GRMZM2G167576	0	0	0	1	1
GRMZM2G168079	1	0	0	0	1
GRMZM2G169270	1	0	0	0	1
GRMZM2G169884	0	1	0	0	1
GRMZM2G170412	0	0	1	0	1
GRMZM2G171365	0	0	0	1	1
GRMZM2G171373	1	0	0	0	1
GRMZM2G174784	0	1	0	0	1
GRMZM2G175549	0	0	1	0	1
GRMZM2G175718	0	0	0	1	1
GRMZM2G176063	0	1	0	0	1
GRMZM2G176175	1	0	0	0	1
GRMZM2G176688	0	1	0	0	1
GRMZM2G177220	1	0	0	0	1
GRMZM2G178102	0	1	0	0	1
GRMZM2G178182	0	0	0	1	1
GRMZM2G179069	0	0	0	1	1
GRMZM2G180168	1	0	0	0	1
GRMZM2G180406	0	0	0	1	1
GRMZM2G301932	0	0	0	1	1
GRMZM2G303465	0	0	0	1	1
GRMZM2G312738	0	0	1	0	1
GRMZM2G317287	0	0	0	1	1
GRMZM2G339379	0	0	0	1	1
GRMZM2G342217	1	0	0	0	1
GRMZM2G343068	0	0	1	0	1
GRMZM2G351160	0	0	0	1	1
GRMZM2G351977	1	0	0	0	1
GRMZM2G357972	0	1	0	0	1
GRMZM2G360523	0	0	1	0	1
GRMZM2G361074	0	0	1	0	1
GRMZM2G362718	0	1	0	0	1
GRMZM2G373928	0	0	0	1	1
GRMZM2G376684	0	1	0	0	1
GRMZM2G378653	1	0	0	0	1
GRMZM2G384528	0	0	1	0	1
GRMZM2G385543	0	0	0	1	1
GRMZM2G396856	0	1	0	0	1
GRMZM2G408768	0	0	1	0	1
GRMZM2G416426	0	0	0	1	1
GRMZM2G416524	0	0	1	0	1
GRMZM2G431157	1	0	0	0	1
GRMZM2G438260	0	0	0	1	1
GRMZM2G441489	0	0	0	1	1
GRMZM2G460544	0	0	0	1	1
GRMZM2G462690	0	1	0	0	1
GRMZM2G463525	0	1	0	0	1
GRMZM2G466139	1	0	0	0	1
GRMZM2G471089	0	0	0	1	1
GRMZM2G471600	1	0	0	0	1
GRMZM2G473138	1	0	0	0	1
GRMZM2G477287	0	1	0	0	1
GRMZM2G480621	0	0	1	0	1
GRMZM5G845755	0	0	1	0	1
AC149475.2_FG005	0	0	0	0	0
AC155434.2_FG006	0	0	0	0	0
AC187157.4_FG001	0	0	0	0	0
AC192244.3_FG001	0	0	0	0	0
AC197575.3_FG008	0	0	0	0	0
AC198366.3_FG004	0	0	0	0	0
AC201832.3_FG006	0	0	0	0	0
AC208915.3_FG010	0	0	0	0	0
AC209819.3_FG009	0	0	0	0	0
AC210949.4_FG003	0	0	0	0	0
AC211504.4_FG003	0	0	0	0	0
AC213524.3_FG003	0	0	0	0	0
AC226373.2_FG010	0	0	0	0	0
AC233751.1_FG002	0	0	0	0	0
AC233912.1_FG001	0	0	0	0	0
AC233935.1_FG005	0	0	0	0	0
AC234164.1_FG004	0	0	0	0	0
GRMZM2G000483	0	0	0	0	0
GRMZM2G000489	0	0	0	0	0
GRMZM2G000703	0	0	0	0	0
GRMZM2G001048	0	0	0	0	0
GRMZM2G001139	0	0	0	0	0
GRMZM2G002010	0	0	0	0	0
GRMZM2G003514	0	0	0	0	0
GRMZM2G003944	0	0	0	0	0
GRMZM2G004090	0	0	0	0	0
GRMZM2G004334	0	0	0	0	0
GRMZM2G005155	0	0	0	0	0
GRMZM2G005301	0	0	0	0	0
GRMZM2G005459	0	0	0	0	0
GRMZM2G006207	0	0	0	0	0
GRMZM2G006716	0	0	0	0	0
GRMZM2G006765	0	0	0	0	0
GRMZM2G007734	0	0	0	0	0
GRMZM2G008123	0	0	0	0	0
GRMZM2G008166	0	0	0	0	0
GRMZM2G008765	0	0	0	0	0
GRMZM2G009265	0	0	0	0	0
GRMZM2G009406	0	0	0	0	0
GRMZM2G010290	0	0	0	0	0
GRMZM2G010505	0	0	0	0	0
GRMZM2G011588	0	0	0	0	0
GRMZM2G011789	0	0	0	0	0
GRMZM2G012546	0	0	0	0	0
GRMZM2G012654	0	0	0	0	0
GRMZM2G012717	0	0	0	0	0
GRMZM2G013478	0	0	0	0	0
GRMZM2G013936	0	0	0	0	0
GRMZM2G015080	0	0	0	0	0
GRMZM2G015861	0	0	0	0	0
GRMZM2G015875	0	0	0	0	0
GRMZM2G016605	0	0	0	0	0
GRMZM2G017087	0	0	0	0	0
GRMZM2G017470	0	0	0	0	0
GRMZM2G018336	0	0	0	0	0
GRMZM2G018472	0	0	0	0	0
GRMZM2G018485	0	0	0	0	0
GRMZM2G018627	0	0	0	0	0
GRMZM2G019335	0	0	0	0	0
GRMZM2G019879	0	0	0	0	0
GRMZM2G019993	0	0	0	0	0
GRMZM2G020081	0	0	0	0	0
GRMZM2G021044	0	0	0	0	0
GRMZM2G021416	0	0	0	0	0
GRMZM2G021642	0	0	0	0	0
GRMZM2G022162	0	0	0	0	0
GRMZM2G022359	0	0	0	0	0
GRMZM2G024973	0	0	0	0	0
GRMZM2G026833	0	0	0	0	0
GRMZM2G027075	0	0	0	0	0
GRMZM2G027995	0	0	0	0	0
GRMZM2G028969	0	0	0	0	0
GRMZM2G029107	0	0	0	0	0
GRMZM2G031447	0	0	0	0	0
GRMZM2G032423	0	0	0	0	0
GRMZM2G032619	0	0	0	0	0
GRMZM2G032694	0	0	0	0	0
GRMZM2G033885	0	0	0	0	0
GRMZM2G034638	0	0	0	0	0
GRMZM2G036880	0	0	0	0	0
GRMZM2G037286	0	0	0	0	0
GRMZM2G037478	0	0	0	0	0
GRMZM2G037792	0	0	0	0	0
GRMZM2G038303	0	0	0	0	0
GRMZM2G038783	0	0	0	0	0
GRMZM2G040278	0	0	0	0	0
GRMZM2G041839	0	0	0	0	0
GRMZM2G042198	0	0	0	0	0
GRMZM2G042920	0	0	0	0	0
GRMZM2G043484	0	0	0	0	0
GRMZM2G044301	0	0	0	0	0
GRMZM2G045319	0	0	0	0	0
GRMZM2G046021	0	0	0	0	0
GRMZM2G046443	0	0	0	0	0
GRMZM2G046885	0	0	0	0	0
GRMZM2G047684	0	0	0	0	0
GRMZM2G047918	0	0	0	0	0
GRMZM2G048494	0	0	0	0	0
GRMZM2G049549	0	0	0	0	0
GRMZM2G049661	0	0	0	0	0
GRMZM2G051785	0	0	0	0	0
GRMZM2G052701	0	0	0	0	0
GRMZM2G052821	0	0	0	0	0
GRMZM2G053803	0	0	0	0	0
GRMZM2G055018	0	0	0	0	0
GRMZM2G055116	0	0	0	0	0
GRMZM2G055520	0	0	0	0	0
GRMZM2G055782	0	0	0	0	0
GRMZM2G055905	0	0	0	0	0
GRMZM2G056186	0	0	0	0	0
GRMZM2G057150	0	0	0	0	0
GRMZM2G057281	0	0	0	0	0
GRMZM2G057743	0	0	0	0	0
GRMZM2G057935	0	0	0	0	0
GRMZM2G058158	0	0	0	0	0
GRMZM2G059358	0	0	0	0	0
GRMZM2G060485	0	0	0	0	0
GRMZM2G061292	0	0	0	0	0
GRMZM2G061602	0	0	0	0	0
GRMZM2G061734	0	0	0	0	0
GRMZM2G061758	0	0	0	0	0
GRMZM2G062019	0	0	0	0	0
GRMZM2G065374	0	0	0	0	0
GRMZM2G065471	0	0	0	0	0
GRMZM2G065538	0	0	0	0	0
GRMZM2G066638	0	0	0	0	0
GRMZM2G067511	0	0	0	0	0
GRMZM2G067624	0	0	0	0	0
GRMZM2G067915	0	0	0	0	0
GRMZM2G067921	0	0	0	0	0
GRMZM2G069082	0	0	0	0	0
GRMZM2G069126	0	0	0	0	0
GRMZM2G069146	0	0	0	0	0
GRMZM2G069454	0	0	0	0	0
GRMZM2G070523	0	0	0	0	0
GRMZM2G070553	0	0	0	0	0
GRMZM2G071217	0	0	0	0	0
GRMZM2G072052	0	0	0	0	0
GRMZM2G072506	0	0	0	0	0
GRMZM2G072926	0	0	0	0	0
GRMZM2G073982	0	0	0	0	0
GRMZM2G074438	0	0	0	0	0
GRMZM2G074773	0	0	0	0	0
GRMZM2G075039	0	0	0	0	0
GRMZM2G075081	0	0	0	0	0
GRMZM2G075124	0	0	0	0	0
GRMZM2G076602	0	0	0	0	0
GRMZM2G076705	0	0	0	0	0
GRMZM2G077755	0	0	0	0	0
GRMZM2G078033	0	0	0	0	0
GRMZM2G078077	0	0	0	0	0
GRMZM2G078592	0	0	0	0	0
GRMZM2G078641	0	0	0	0	0
GRMZM2G078798	0	0	0	0	0
GRMZM2G079727	0	0	0	0	0
GRMZM2G079904	0	0	0	0	0
GRMZM2G082227	0	0	0	0	0
GRMZM2G082387	0	0	0	0	0
GRMZM2G082490	0	0	0	0	0
GRMZM2G082959	0	0	0	0	0
GRMZM2G083504	0	0	0	0	0
GRMZM2G085547	0	0	0	0	0
GRMZM2G087804	0	0	0	0	0
GRMZM2G089159	0	0	0	0	0
GRMZM2G089850	0	0	0	0	0
GRMZM2G089876	0	0	0	0	0
GRMZM2G091155	0	0	0	0	0
GRMZM2G091433	0	0	0	0	0
GRMZM2G091964	0	0	0	0	0
GRMZM2G092008	0	0	0	0	0
GRMZM2G092174	0	0	0	0	0
GRMZM2G092311	0	0	0	0	0
GRMZM2G092427	0	0	0	0	0
GRMZM2G093725	0	0	0	0	0
GRMZM2G093789	0	0	0	0	0
GRMZM2G095299	0	0	0	0	0
GRMZM2G095598	0	0	0	0	0
GRMZM2G095727	0	0	0	0	0
GRMZM2G096016	0	0	0	0	0
GRMZM2G097182	0	0	0	0	0
GRMZM2G098443	0	0	0	0	0
GRMZM2G098557	0	0	0	0	0
GRMZM2G099461	0	0	0	0	0
GRMZM2G099797	0	0	0	0	0
GRMZM2G100318	0	0	0	0	0
GRMZM2G101499	0	0	0	0	0
GRMZM2G102059	0	0	0	0	0
GRMZM2G102471	0	0	0	0	0
GRMZM2G102829	0	0	0	0	0
GRMZM2G103897	0	0	0	0	0
GRMZM2G104141	0	0	0	0	0
GRMZM2G104342	0	0	0	0	0
GRMZM2G104549	0	0	0	0	0
GRMZM2G105518	0	0	0	0	0
GRMZM2G106099	0	0	0	0	0
GRMZM2G106548	0	0	0	0	0
GRMZM2G107109	0	0	0	0	0
GRMZM2G107395	0	0	0	0	0
GRMZM2G107756	0	0	0	0	0
GRMZM2G107886	0	0	0	0	0
GRMZM2G109252	0	0	0	0	0
GRMZM2G109987	0	0	0	0	0
GRMZM2G116376	0	0	0	0	0
GRMZM2G117057	0	0	0	0	0
GRMZM2G117412	0	0	0	0	0
GRMZM2G119146	0	0	0	0	0
GRMZM2G120619	0	0	0	0	0
GRMZM2G124037	0	0	0	0	0
GRMZM2G124229	0	0	0	0	0
GRMZM2G124421	0	0	0	0	0
GRMZM2G125095	0	0	0	0	0
GRMZM2G125976	0	0	0	0	0
GRMZM2G126120	0	0	0	0	0
GRMZM2G126646	0	0	0	0	0
GRMZM2G126795	0	0	0	0	0
GRMZM2G126827	0	0	0	0	0
GRMZM2G127121	0	0	0	0	0
GRMZM2G128953	0	0	0	0	0
GRMZM2G129034	0	0	0	0	0
GRMZM2G129154	0	0	0	0	0
GRMZM2G130095	0	0	0	0	0
GRMZM2G130382	0	0	0	0	0
GRMZM2G131489	0	0	0	0	0
GRMZM2G131516	0	0	0	0	0
GRMZM2G132880	0	0	0	0	0
GRMZM2G133168	0	0	0	0	0
GRMZM2G133169	0	0	0	0	0
GRMZM2G133646	0	0	0	0	0
GRMZM2G134797	0	0	0	0	0
GRMZM2G134941	0	0	0	0	0
GRMZM2G135018	0	0	0	0	0
GRMZM2G135052	0	0	0	0	0
GRMZM2G139688	0	0	0	0	0
GRMZM2G139710	0	0	0	0	0
GRMZM2G140085	0	0	0	0	0
GRMZM2G140094	0	0	0	0	0
GRMZM2G140355	0	0	0	0	0
GRMZM2G140524	0	0	0	0	0
GRMZM2G140594	0	0	0	0	0
GRMZM2G140694	0	0	0	0	0
GRMZM2G141903	0	0	0	0	0
GRMZM2G142718	0	0	0	0	0
GRMZM2G142999	0	0	0	0	0
GRMZM2G144172	0	0	0	0	0
GRMZM2G144744	0	0	0	0	0
GRMZM2G145058	0	0	0	0	0
GRMZM2G145690	0	0	0	0	0
GRMZM2G146018	0	0	0	0	0
GRMZM2G146354	0	0	0	0	0
GRMZM2G147619	0	0	0	0	0
GRMZM2G147800	0	0	0	0	0
GRMZM2G148098	0	0	0	0	0
GRMZM2G148216	0	0	0	0	0
GRMZM2G148220	0	0	0	0	0
GRMZM2G148453	0	0	0	0	0
GRMZM2G148467	0	0	0	0	0
GRMZM2G149786	0	0	0	0	0
GRMZM2G149923	0	0	0	0	0
GRMZM2G151873	0	0	0	0	0
GRMZM2G152328	0	0	0	0	0
GRMZM2G152432	0	0	0	0	0
GRMZM2G152689	0	0	0	0	0
GRMZM2G152822	0	0	0	0	0
GRMZM2G153184	0	0	0	0	0
GRMZM2G153799	0	0	0	0	0
GRMZM2G154580	0	0	0	0	0
GRMZM2G156079	0	0	0	0	0
GRMZM2G156388	0	0	0	0	0
GRMZM2G156621	0	0	0	0	0
GRMZM2G156756	0	0	0	0	0
GRMZM2G156910	0	0	0	0	0
GRMZM2G157722	0	0	0	0	0
GRMZM2G158662	0	0	0	0	0
GRMZM2G158809	0	0	0	0	0
GRMZM2G159592	0	0	0	0	0
GRMZM2G159996	0	0	0	0	0
GRMZM2G161435	0	0	0	0	0
GRMZM2G161666	0	0	0	0	0
GRMZM2G161913	0	0	0	0	0
GRMZM2G162637	0	0	0	0	0
GRMZM2G164454	0	0	0	0	0
GRMZM2G165011	0	0	0	0	0
GRMZM2G165488	0	0	0	0	0
GRMZM2G166089	0	0	0	0	0
GRMZM2G166162	0	0	0	0	0
GRMZM2G167088	0	0	0	0	0
GRMZM2G167560	0	0	0	0	0
GRMZM2G168229	0	0	0	0	0
GRMZM2G170148	0	0	0	0	0
GRMZM2G170322	0	0	0	0	0
GRMZM2G171163	0	0	0	0	0
GRMZM2G171660	0	0	0	0	0
GRMZM2G172427	0	0	0	0	0
GRMZM2G172936	0	0	0	0	0
GRMZM2G173756	0	0	0	0	0
GRMZM2G174083	0	0	0	0	0
GRMZM2G174776	0	0	0	0	0
GRMZM2G174830	0	0	0	0	0
GRMZM2G174834	0	0	0	0	0
GRMZM2G175856	0	0	0	0	0
GRMZM2G176173	0	0	0	0	0
GRMZM2G176289	0	0	0	0	0
GRMZM2G176537	0	0	0	0	0
GRMZM2G178758	0	0	0	0	0
GRMZM2G178795	0	0	0	0	0
GRMZM2G179452	0	0	0	0	0
GRMZM2G180054	0	0	0	0	0
GRMZM2G180909	0	0	0	0	0
GRMZM2G181028	0	0	0	0	0
GRMZM2G181030	0	0	0	0	0
GRMZM2G300955	0	0	0	0	0
GRMZM2G301934	0	0	0	0	0
GRMZM2G305211	0	0	0	0	0
GRMZM2G307588	0	0	0	0	0
GRMZM2G310362	0	0	0	0	0
GRMZM2G311059	0	0	0	0	0
GRMZM2G311316	0	0	0	0	0
GRMZM2G313944	0	0	0	0	0
GRMZM2G320298	0	0	0	0	0
GRMZM2G321750	0	0	0	0	0
GRMZM2G324643	0	0	0	0	0
GRMZM2G325679	0	0	0	0	0
GRMZM2G327059	0	0	0	0	0
GRMZM2G327189	0	0	0	0	0
GRMZM2G329159	0	0	0	0	0
GRMZM2G333565	0	0	0	0	0
GRMZM2G338454	0	0	0	0	0
GRMZM2G342386	0	0	0	0	0
GRMZM2G351482	0	0	0	0	0
GRMZM2G352431	0	0	0	0	0
GRMZM2G353114	0	0	0	0	0
GRMZM2G355525	0	0	0	0	0
GRMZM2G360517	0	0	0	0	0
GRMZM2G361842	0	0	0	0	0
GRMZM2G363038	0	0	0	0	0
GRMZM2G363116	0	0	0	0	0
GRMZM2G365688	0	0	0	0	0
GRMZM2G366778	0	0	0	0	0
GRMZM2G366873	0	0	0	0	0
GRMZM2G368838	0	0	0	0	0
GRMZM2G370777	0	0	0	0	0
GRMZM2G375448	0	0	0	0	0
GRMZM2G378490	0	0	0	0	0
GRMZM2G380184	0	0	0	0	0
GRMZM2G380377	0	0	0	0	0
GRMZM2G382774	0	0	0	0	0
GRMZM2G388253	0	0	0	0	0
GRMZM2G389155	0	0	0	0	0
GRMZM2G391364	0	0	0	0	0
GRMZM2G391795	0	0	0	0	0
GRMZM2G394941	0	0	0	0	0
GRMZM2G394973	0	0	0	0	0
GRMZM2G395244	0	0	0	0	0
GRMZM2G398055	0	0	0	0	0
GRMZM2G398996	0	0	0	0	0
GRMZM2G401821	0	0	0	0	0
GRMZM2G401835	0	0	0	0	0
GRMZM2G402002	0	0	0	0	0
GRMZM2G402936	0	0	0	0	0
GRMZM2G403218	0	0	0	0	0
GRMZM2G405170	0	0	0	0	0
GRMZM2G406014	0	0	0	0	0
GRMZM2G407119	0	0	0	0	0
GRMZM2G407517	0	0	0	0	0
GRMZM2G412075	0	0	0	0	0
GRMZM2G414192	0	0	0	0	0
GRMZM2G415077	0	0	0	0	0
GRMZM2G416652	0	0	0	0	0
GRMZM2G418899	0	0	0	0	0
GRMZM2G420280	0	0	0	0	0
GRMZM2G421256	0	0	0	0	0
GRMZM2G423393	0	0	0	0	0
GRMZM2G423833	0	0	0	0	0
GRMZM2G424348	0	0	0	0	0
GRMZM2G429955	0	0	0	0	0
GRMZM2G432801	0	0	0	0	0
GRMZM2G435475	0	0	0	0	0
GRMZM2G437445	0	0	0	0	0
GRMZM2G440949	0	0	0	0	0
GRMZM2G445261	0	0	0	0	0
GRMZM2G449479	0	0	0	0	0
GRMZM2G449950	0	0	0	0	0
GRMZM2G450273	0	0	0	0	0
GRMZM2G459166	0	0	0	0	0
GRMZM2G460383	0	0	0	0	0
GRMZM2G465091	0	0	0	0	0
GRMZM2G466270	0	0	0	0	0
GRMZM2G466292	0	0	0	0	0
GRMZM2G469551	0	0	0	0	0
GRMZM2G470740	0	0	0	0	0
GRMZM2G473152	0	0	0	0	0
GRMZM2G474468	0	0	0	0	0
GRMZM2G478501	0	0	0	0	0
GRMZM2G478779	0	0	0	0	0
GRMZM2G479110	0	0	0	0	0
GRMZM2G479610	0	0	0	0	0
GRMZM2G479760	0	0	0	0	0
GRMZM5G861678	0	0	0	0	0
