# Supplementary material for: Molecular Parallelism Underlies Convergent Highland Adaptation of Maize Landraces
Source: Mol Biol Evol. 2021 Apr 27;38(9):3567–80. doi: 10.1093/molbev/msab119 (PMC8382895; doi:10.1093/molbev/msab119)
Supplement: msab119_Supplementary_Data [file msab119_supplementary_data.zip › TableS7_enrichmentCandidatePathway_new.xlsx]

## Sheet: Li2016FloweringTime
Table S6. The overlap and enrichment of selected genes in the flowering time pathway among highland populations.
Intersections	Degree	Observed.Overlap	Expected.Overlap	FE	P.value	Elements
AN	1	227	NA	NA	NA	AC198403.3_FG001, AC199782.5_FG003, AC209636.2_FG003, AC217050.4_FG006, AC217264.3_FG005, AC233870.1_FG003, AC233922.1_FG008, GRMZM2G000601, GRMZM2G001289, GRMZM2G001426, GRMZM2G002220, GRMZM2G003509, GRMZM2G004641, GRMZM2G004703, GRMZM2G004957, GRMZM2G009189, GRMZM2G010884, GRMZM2G011742, GRMZM2G012601, GRMZM2G012958, GRMZM2G013617, GRMZM2G013794, GRMZM2G016756, GRMZM2G017349, GRMZM2G018589, GRM…
US	1	248	NA	NA	NA	AC149818.2_FG008, AC187157.4_FG005, AC209636.2_FG003, AC212859.3_FG007, AC214791.2_FG002, AC217051.3_FG006, AC233888.1_FG002, AC233961.1_FG001, GRMZM2G000052, GRMZM2G000520, GRMZM2G000686, GRMZM2G001289, GRMZM2G002075, GRMZM2G002220, GRMZM2G004703, GRMZM2G004957, GRMZM2G005126, GRMZM2G010884, GRMZM2G011357, GRMZM2G011473, GRMZM2G012391, GRMZM2G012601, GRMZM2G012958, GRMZM2G013398, GRMZM2G013657, …
US & AN	2	91	61.1913	1.48714	4.10594e-07	AC209636.2_FG003, GRMZM2G001289, GRMZM2G002220, GRMZM2G004703, GRMZM2G004957, GRMZM2G010884, GRMZM2G012601, GRMZM2G012958, GRMZM2G013794, GRMZM2G019686, GRMZM2G021471, GRMZM2G021560, GRMZM2G021573, GRMZM2G030013, GRMZM2G040320, GRMZM2G040349, GRMZM2G045005, GRMZM2G048621, GRMZM2G052499, GRMZM2G054380, GRMZM2G057466, GRMZM2G058292, GRMZM2G064466, GRMZM2G067019, GRMZM2G067702, GRMZM2G071620, GRMZM2…
GH	1	228	NA	NA	NA	AC187157.4_FG005, AC207722.2_FG009, AC215811.3_FG003, AC233870.1_FG003, AC233888.1_FG002, AC233922.1_FG008, AC233961.1_FG001, AC235534.1_FG007, GRMZM2G000520, GRMZM2G000601, GRMZM2G005126, GRMZM2G005557, GRMZM2G005732, GRMZM2G008234, GRMZM2G008898, GRMZM2G009189, GRMZM2G010884, GRMZM2G011357, GRMZM2G012761, GRMZM2G013398, GRMZM2G013617, GRMZM2G014066, GRMZM2G015384, GRMZM2G019666, GRMZM2G019686, …
GH & AN	2	80	56.2565	1.42206	2.86806e-05	AC233870.1_FG003, AC233922.1_FG008, GRMZM2G000601, GRMZM2G009189, GRMZM2G010884, GRMZM2G013617, GRMZM2G019686, GRMZM2G019863, GRMZM2G021471, GRMZM2G024948, GRMZM2G032339, GRMZM2G032711, GRMZM2G033694, GRMZM2G058292, GRMZM2G060919, GRMZM2G062541, GRMZM2G064466, GRMZM2G067702, GRMZM2G075215, GRMZM2G076415, GRMZM2G081075, GRMZM2G081127, GRMZM2G083964, GRMZM2G087095, GRMZM2G090156, GRMZM2G093895, GRM…
GH & US	2	104	61.4609	1.69213	1.16309e-12	AC187157.4_FG005, AC233888.1_FG002, AC233961.1_FG001, GRMZM2G000520, GRMZM2G005126, GRMZM2G010884, GRMZM2G011357, GRMZM2G013398, GRMZM2G014066, GRMZM2G019686, GRMZM2G020291, GRMZM2G021471, GRMZM2G029850, GRMZM2G030169, GRMZM2G030744, GRMZM2G034152, GRMZM2G041991, GRMZM2G043955, GRMZM2G051101, GRMZM2G058292, GRMZM2G059102, GRMZM2G064466, GRMZM2G067702, GRMZM2G073047, GRMZM2G075215, GRMZM2G075562, …
GH & US & AN	3	37	15.1648	2.43986	7.1012e-08	GRMZM2G010884, GRMZM2G019686, GRMZM2G021471, GRMZM2G058292, GRMZM2G064466, GRMZM2G067702, GRMZM2G075215, GRMZM2G081127, GRMZM2G087095, GRMZM2G090156, GRMZM2G101511, GRMZM2G106363, GRMZM2G106928, GRMZM2G111593, GRMZM2G113244, GRMZM2G114680, GRMZM2G115960, GRMZM2G122897, GRMZM2G126552, GRMZM2G133555, GRMZM2G138750, GRMZM2G145041, GRMZM2G148693, GRMZM2G160730, GRMZM2G161512, GRMZM2G167216, GRMZM2G16…
MH	1	210	NA	NA	NA	AC207722.2_FG009, AC209636.2_FG003, AC215811.3_FG003, AC217051.3_FG006, AC217264.3_FG005, AC233870.1_FG003, AC233888.1_FG002, AC235534.1_FG007, GRMZM2G000052, GRMZM2G000520, GRMZM2G000686, GRMZM2G001289, GRMZM2G003509, GRMZM2G004483, GRMZM2G004641, GRMZM2G004703, GRMZM2G005126, GRMZM2G005732, GRMZM2G008234, GRMZM2G009189, GRMZM2G011357, GRMZM2G012391, GRMZM2G012601, GRMZM2G012761, GRMZM2G013016, …
MH & AN	2	84	51.8152	1.62115	1.18969e-08	AC209636.2_FG003, AC217264.3_FG005, AC233870.1_FG003, GRMZM2G001289, GRMZM2G003509, GRMZM2G004641, GRMZM2G004703, GRMZM2G009189, GRMZM2G012601, GRMZM2G019686, GRMZM2G019863, GRMZM2G021471, GRMZM2G024948, GRMZM2G030013, GRMZM2G032339, GRMZM2G032711, GRMZM2G051338, GRMZM2G051790, GRMZM2G052499, GRMZM2G057466, GRMZM2G060265, GRMZM2G060919, GRMZM2G064466, GRMZM2G067019, GRMZM2G067702, GRMZM2G067985, …
MH & US	2	107	56.6087	1.89017	9.64479e-18	AC209636.2_FG003, AC217051.3_FG006, AC233888.1_FG002, GRMZM2G000052, GRMZM2G000520, GRMZM2G000686, GRMZM2G001289, GRMZM2G004703, GRMZM2G005126, GRMZM2G011357, GRMZM2G012391, GRMZM2G012601, GRMZM2G013398, GRMZM2G019686, GRMZM2G020291, GRMZM2G021471, GRMZM2G029850, GRMZM2G030013, GRMZM2G030744, GRMZM2G034152, GRMZM2G036297, GRMZM2G041991, GRMZM2G051101, GRMZM2G052499, GRMZM2G052890, GRMZM2G055538, …
MH & US & AN	3	48	13.9676	3.43653	3.56065e-16	AC209636.2_FG003, GRMZM2G001289, GRMZM2G004703, GRMZM2G012601, GRMZM2G019686, GRMZM2G021471, GRMZM2G030013, GRMZM2G052499, GRMZM2G057466, GRMZM2G064466, GRMZM2G067019, GRMZM2G067702, GRMZM2G072582, GRMZM2G074645, GRMZM2G081127, GRMZM2G087095, GRMZM2G089812, GRMZM2G091449, GRMZM2G092214, GRMZM2G099522, GRMZM2G101511, GRMZM2G106928, GRMZM2G111593, GRMZM2G113244, GRMZM2G114680, GRMZM2G115960, GRMZM2…
MH & GH	2	102	52.0435	1.9599	3.78747e-18	AC207722.2_FG009, AC215811.3_FG003, AC233870.1_FG003, AC233888.1_FG002, AC235534.1_FG007, GRMZM2G000520, GRMZM2G005126, GRMZM2G005732, GRMZM2G008234, GRMZM2G009189, GRMZM2G011357, GRMZM2G012761, GRMZM2G013398, GRMZM2G019686, GRMZM2G019863, GRMZM2G020291, GRMZM2G021471, GRMZM2G024948, GRMZM2G025054, GRMZM2G029850, GRMZM2G030744, GRMZM2G030762, GRMZM2G032339, GRMZM2G032711, GRMZM2G033962, GRMZM2G03…
MH & GH & AN	3	42	12.8412	3.27073	2.90618e-13	AC233870.1_FG003, GRMZM2G009189, GRMZM2G019686, GRMZM2G019863, GRMZM2G021471, GRMZM2G024948, GRMZM2G032339, GRMZM2G032711, GRMZM2G060919, GRMZM2G064466, GRMZM2G067702, GRMZM2G081075, GRMZM2G081127, GRMZM2G087095, GRMZM2G101511, GRMZM2G102499, GRMZM2G106928, GRMZM2G111593, GRMZM2G113244, GRMZM2G114680, GRMZM2G115960, GRMZM2G126552, GRMZM2G130724, GRMZM2G133555, GRMZM2G138750, GRMZM2G145041, GRMZM2…
MH & GH & US	3	61	14.0291	4.3481	4.34957e-27	AC233888.1_FG002, GRMZM2G000520, GRMZM2G005126, GRMZM2G011357, GRMZM2G013398, GRMZM2G019686, GRMZM2G020291, GRMZM2G021471, GRMZM2G029850, GRMZM2G030744, GRMZM2G034152, GRMZM2G041991, GRMZM2G051101, GRMZM2G064466, GRMZM2G067702, GRMZM2G073047, GRMZM2G081127, GRMZM2G081515, GRMZM2G085266, GRMZM2G087095, GRMZM2G088487, GRMZM2G097726, GRMZM2G101511, GRMZM2G106424, GRMZM2G106928, GRMZM2G111593, GRMZM2…
MH & GH & US & AN	4	27	3.46153	7.80002	1.82339e-17	GRMZM2G019686, GRMZM2G021471, GRMZM2G064466, GRMZM2G067702, GRMZM2G081127, GRMZM2G087095, GRMZM2G101511, GRMZM2G106928, GRMZM2G111593, GRMZM2G113244, GRMZM2G114680, GRMZM2G115960, GRMZM2G126552, GRMZM2G133555, GRMZM2G138750, GRMZM2G145041, GRMZM2G148693, GRMZM2G161512, GRMZM2G167216, GRMZM2G179024, GRMZM2G179264, GRMZM2G328742, GRMZM2G377079, GRMZM2G417223, GRMZM2G425774, GRMZM2G472693, GRMZM2G70…

## Sheet: Dong2012FloweringTime
Intersections	Degree	Observed.Overlap	Expected.Overlap	FE	P.value	Elements
AN	1	14	NA	NA	NA	GRMZM2G032339, GRMZM2G065276, GRMZM2G067702, GRMZM2G072582, GRMZM2G106363, GRMZM2G107101, GRMZM2G148693, GRMZM2G157727, GRMZM2G160730, GRMZM2G171365, GRMZM2G179264, GRMZM2G180190, GRMZM2G700665, GRMZM5G844173
US	1	18	NA	NA	NA	GRMZM2G011357, GRMZM2G067702, GRMZM2G072582, GRMZM2G078798, GRMZM2G106363, GRMZM2G106613, GRMZM2G107945, GRMZM2G124532, GRMZM2G135446, GRMZM2G148693, GRMZM2G160730, GRMZM2G179264, GRMZM2G180190, GRMZM2G367834, GRMZM2G405368, GRMZM2G474769, GRMZM2G700665, GRMZM5G844173
US & AN	2	9	6.46154	1.39286	0.779174	GRMZM2G067702, GRMZM2G072582, GRMZM2G106363, GRMZM2G148693, GRMZM2G160730, GRMZM2G179264, GRMZM2G180190, GRMZM2G700665, GRMZM5G844173
GH	1	17	NA	NA	NA	GRMZM2G005732, GRMZM2G011357, GRMZM2G032339, GRMZM2G067702, GRMZM2G098813, GRMZM2G106363, GRMZM2G106613, GRMZM2G129889, GRMZM2G135446, GRMZM2G148693, GRMZM2G157727, GRMZM2G160730, GRMZM2G179264, GRMZM2G367834, GRMZM2G405368, GRMZM2G700665, GRMZM5G845755
GH & AN	2	8	6.10256	1.31092	0.866625	GRMZM2G032339, GRMZM2G067702, GRMZM2G106363, GRMZM2G148693, GRMZM2G157727, GRMZM2G160730, GRMZM2G179264, GRMZM2G700665
GH & US	2	11	7.84615	1.40196	0.0423389	GRMZM2G011357, GRMZM2G067702, GRMZM2G106363, GRMZM2G106613, GRMZM2G135446, GRMZM2G148693, GRMZM2G160730, GRMZM2G179264, GRMZM2G367834, GRMZM2G405368, GRMZM2G700665
GH & US & AN	3	6	2.81657	2.13025	0.0259678	GRMZM2G067702, GRMZM2G106363, GRMZM2G148693, GRMZM2G160730, GRMZM2G179264, GRMZM2G700665
MH	1	15	NA	NA	NA	GRMZM2G005732, GRMZM2G011357, GRMZM2G014902, GRMZM2G032339, GRMZM2G067702, GRMZM2G072582, GRMZM2G106613, GRMZM2G107945, GRMZM2G135446, GRMZM2G148693, GRMZM2G157727, GRMZM2G179264, GRMZM2G474769, GRMZM2G700665, GRMZM5G844173
MH & AN	2	8	5.38462	1.48571	0.073828	GRMZM2G032339, GRMZM2G067702, GRMZM2G072582, GRMZM2G148693, GRMZM2G157727, GRMZM2G179264, GRMZM2G700665, GRMZM5G844173
MH & US	2	11	6.92308	1.58889	0.00863221	GRMZM2G011357, GRMZM2G067702, GRMZM2G072582, GRMZM2G106613, GRMZM2G107945, GRMZM2G135446, GRMZM2G148693, GRMZM2G179264, GRMZM2G474769, GRMZM2G700665, GRMZM5G844173
MH & US & AN	3	6	2.48521	2.41429	0.01251	GRMZM2G067702, GRMZM2G072582, GRMZM2G148693, GRMZM2G179264, GRMZM2G700665, GRMZM5G844173
MH & GH	2	10	6.53846	1.52941	0.0243734	GRMZM2G005732, GRMZM2G011357, GRMZM2G032339, GRMZM2G067702, GRMZM2G106613, GRMZM2G135446, GRMZM2G148693, GRMZM2G157727, GRMZM2G179264, GRMZM2G700665
MH & GH & AN	3	6	2.34714	2.5563	0.00890154	GRMZM2G032339, GRMZM2G067702, GRMZM2G148693, GRMZM2G157727, GRMZM2G179264, GRMZM2G700665
MH & GH & US	3	7	3.01775	2.31961	0.00737178	GRMZM2G011357, GRMZM2G067702, GRMZM2G106613, GRMZM2G135446, GRMZM2G148693, GRMZM2G179264, GRMZM2G700665
MH & GH & US & AN	4	4	1.0833	3.69244	0.012125	GRMZM2G067702, GRMZM2G148693, GRMZM2G179264, GRMZM2G700665
